# Supplementary material for: Short- and long-read metagenomics expand individualized structural variations in gut microbiomes
Source: Nat Commun. 2022 Jun 8;13:3175. doi: 10.1038/s41467-022-30857-9 (PMC9177567; doi:10.1038/s41467-022-30857-9)
Supplement: Supplementary file 4 — Supplementary Data 1 [file 41467_2022_30857_MOESM4_ESM.xlsx]

## Sheet: Sheet1
Supplementary Data 1. The raw results of five assembly methods based on the Zymo Community EVEN data and the binning results based on the assembled contigs
Methods	Largest_contig	Total_length	N50	L50	Tme (min)	Contig_num	ANI	Bins_num	Bins_completeness	Bins_contamination	Bins_N50
Flye	6784943	64668235	717902	13	463	626	99.608	8	82.2562	0.9305	3.45609e+06
Canu	6795908	31203465	4752767	3	691	23	99.4886	4	78.0975	1.10375	4756961
Spades_hybird	4752456	55508065	236794	29	47	13959	99.4506	8	98.8838	1.19988	419483
Spades_NGS	768467	34230730	169367	57	15	32833	99.4558	8	99.19	0.338	209608
OPERA-MS	4511568	36858707	671706	8	129	8721	99.4614	NA	NA	NA	NA
