# Supplementary material for: Short- and long-read metagenomics expand individualized structural variations in gut microbiomes
Source: Nat Commun. 2022 Jun 8;13:3175. doi: 10.1038/s41467-022-30857-9 (PMC9177567; doi:10.1038/s41467-022-30857-9)
Supplement: Supplementary file 5 — Supplementary Data 2 [file 41467_2022_30857_MOESM5_ESM.xlsx]

## Sheet: Sheet2
Supplementary Table 2. Summary of clinical characteristics of the cross-sectional cohort (100 healthy individuals)
Sex no. (Female/Male)	59/41
Age (yr)	57.66 (28-88)
Height (cm)	163.25 (148-190)
Weight (kg)	65.63 (49-102.5)
BMI	24.54 (17.78-32.35)
Fasting blood sugar level (mmol/L)	5.66 (3-10.7)
