# Supplementary material for: Short- and long-read metagenomics expand individualized structural variations in gut microbiomes
Source: Nat Commun. 2022 Jun 8;13:3175. doi: 10.1038/s41467-022-30857-9 (PMC9177567; doi:10.1038/s41467-022-30857-9)
Supplement: Supplementary file 6 — Supplementary Data 3 [file 41467_2022_30857_MOESM6_ESM.xlsx]

## Sheet: Sheet1
Supplementary Data 3. Summary of clinical characteristics of the time-series cohort (10 healthy individuals)
Sex no. (Female/Male)	5/5
Age (yr)	28.7 (23-37)
Height (cm)	167.1 (158-175)
Weight (kg)	62.45 (49-80)
BMI	22.3 (19.1-28.23)
