# Supplementary material for: Short- and long-read metagenomics expand individualized structural variations in gut microbiomes
Source: Nat Commun. 2022 Jun 8;13:3175. doi: 10.1038/s41467-022-30857-9 (PMC9177567; doi:10.1038/s41467-022-30857-9)
Supplement: Supplementary file 7 — Supplementary Data 4 [file 41467_2022_30857_MOESM7_ESM.xlsx]

## Sheet: Table S 189_bins
Supplementary Data 4. The classification and assembly quality of 189 MAGs (present in > 10 individuals) using for structure variation analysis.
Bins	Completeness	Contamination	GC	N50	L50	Largest_contig	Length	Taxonomy
TD33_98.94_0.0_bin.20.orig	98.94	0	0.478	192422	5	552402	3025993	d__Bacteria;p__Firmicutes_A;c__Clostridia;o__Lachnospirales;f__Lachnospiraceae;g__Fusicatenibacter;s__Fusicatenibacter saccharivorans
TD16_98.65_0.671_bin.19.orig	98.65	0.671	0.37	68512	12	203519	2560215	d__Bacteria;p__Firmicutes_A;c__Clostridia;o__Lachnospirales;f__Lachnospiraceae;g__Anaerostipes;s__Anaerostipes hadrus
CD2_99.51_0.0_bin.34.orig	99.51	0	0.409	442722	3	697397	3285893	d__Bacteria;p__Firmicutes_A;c__Clostridia;o__Lachnospirales;f__Lachnospiraceae;g__Agathobacter;s__Agathobacter rectalis
CD51_98.63_0.0_bin.34.strict	98.63	0	0.564	18825	35	59236	2421052	d__Bacteria;p__Firmicutes_A;c__Clostridia;o__Oscillospirales;f__Ruminococcaceae;g__Gemmiger;s__Gemmiger qucibialis
TD97_100.0_0.671_bin.8.orig	100	0.671	0.383	131909	7	393922	3157070	d__Bacteria;p__Firmicutes_A;c__Clostridia;o__Lachnospirales;f__Lachnospiraceae;g__Anaerobutyricum;s__Anaerobutyricum hallii
TD50_97.27_0.0_bin.67.orig	97.27	0	0.589	180864	5	560079	2948675	d__Bacteria;p__Firmicutes_A;c__Clostridia;o__Oscillospirales;f__Ruminococcaceae;g__Gemmiger;s__Gemmiger formicilis
CD46_97.34_0.552_bin.38.orig	97.34	0.552	0.436	244669	5	538632	2790037	d__Bacteria;p__Firmicutes_A;c__Clostridia;o__Lachnospirales;f__Lachnospiraceae;g__Agathobacter;s__Agathobacter faecis
TD58_97.98_0.671_bin.18.orig	97.98	0.671	0.374	370116	4	562095	3177815	d__Bacteria;p__Firmicutes_A;c__Clostridia;o__Monoglobales_A;f__UBA1381;g__CAG-41;s__CAG-41 sp900066215
CD28_100.0_0.0_bin.35.orig	100	0	0.602	1195904	1	1195904	2289512	d__Bacteria;p__Actinobacteriota;c__Actinomycetia;o__Actinomycetales;f__Bifidobacteriaceae;g__Bifidobacterium;s__Bifidobacterium longum
CD4_99.51_0.480_bin.15.orig	99.51	0.48	0.538	1796218	1	1796218	2461156	d__Bacteria;p__Bacteroidota;c__Bacteroidia;o__Bacteroidales;f__Rikenellaceae;g__Alistipes;s__Alistipes putredinis
TD28_99.42_0.128_bin.8.orig	99.42	0.128	0.45	324018	6	581688	4885406	d__Bacteria;p__Bacteroidota;c__Bacteroidia;o__Bacteroidales;f__Tannerellaceae;g__Parabacteroides;s__Parabacteroides distasonis
CD53_99.23_0.0_bin.16.orig	99.23	0	0.466	469189	4	768404	4421232	d__Bacteria;p__Bacteroidota;c__Bacteroidia;o__Bacteroidales;f__Bacteroidaceae;g__Bacteroides;s__Bacteroides uniformis
CD39_99.24_0.0_bin.6.orig	99.24	0	0.423	361092	5	807130	4925286	d__Bacteria;p__Bacteroidota;c__Bacteroidia;o__Bacteroidales;f__Bacteroidaceae;g__Phocaeicola;s__Phocaeicola vulgatus
CD48_98.65_0.0_bin.24.orig	98.65	0	0.582	107237	7	394155	2332388	d__Bacteria;p__Firmicutes_A;c__Clostridia;o__Oscillospirales;f__Oscillospiraceae;g__ER4;s__ER4 sp000765235
TD29_100.0_0.0_bin.40.orig	100	0	0.574	171537	6	372815	2799543	d__Bacteria;p__Firmicutes_A;c__Clostridia;o__Oscillospirales;f__Ruminococcaceae;g__Faecalibacterium;s__Faecalibacterium prausnitzii_G
CD96_99.32_0.671_bin.26.orig	99.32	0.671	0.406	1701951	1	1701951	2187621	d__Bacteria;p__Firmicutes_A;c__Clostridia;o__Oscillospirales;f__Acutalibacteraceae;g__Ruminococcus_E;s__Ruminococcus_E bromii_B
TD81_93.67_0.632_bin.3.orig	93.67	0.632	0.408	64316	17	186986	3735249	d__Bacteria;p__Firmicutes_A;c__Clostridia;o__Lachnospirales;f__Lachnospiraceae;g__KLE1615;s__KLE1615 sp900066985
CD39_98.29_0.0_bin.23.orig	98.29	0	0.549	32828	22	120662	2490883	d__Bacteria;p__Firmicutes_A;c__Clostridia;o__Oscillospirales;f__Butyricicoccaceae;g__Agathobaculum;s__Agathobaculum butyriciproducens
CD88_99.36_0.0_bin.38.orig	99.36	0	0.384	90447	10	287268	2905097	d__Bacteria;p__Firmicutes_A;c__Clostridia;o__Lachnospirales;f__Lachnospiraceae;g__Blautia;s__Blautia sp000436935
TD64_100.0_0.0_bin.28.orig	100	0	0.633	406554	3	656763	2700876	d__Bacteria;p__Actinobacteriota;c__Coriobacteriia;o__Coriobacteriales;f__Eggerthellaceae;g__Adlercreutzia;s__Adlercreutzia equolifaciens
CD13_99.37_0.0_bin.16.orig	99.37	0	0.452	215564	8	321584	4072865	d__Bacteria;p__Bacteroidota;c__Bacteroidia;o__Bacteroidales;f__Tannerellaceae;g__Parabacteroides;s__Parabacteroides merdae
CD43_100.0_0.0_bin.13.orig	100	0	0.486	114564	8	272328	2782395	d__Bacteria;p__Firmicutes_A;c__Clostridia;o__Lachnospirales;f__Lachnospiraceae;g__Clostridium_Q;s__Clostridium_Q sp003024715
TD38_100.0_0.0_bin.39.orig	100	0	0.443	118122	8	315393	2853044	d__Bacteria;p__Firmicutes_A;c__Clostridia;o__Lachnospirales;f__Lachnospiraceae;g__UMGS1375;s__UMGS1375 sp900066615
CD26_99.32_0.0_bin.26.orig	99.32	0	0.341	207100	4	625341	2591143	d__Bacteria;p__Firmicutes_A;c__Clostridia;o__Lachnospirales;f__Lachnospiraceae;g__Eubacterium_G;s__Eubacterium_G ventriosum
TD27_99.96_0.037_bin.4.orig	99.96	0.037	0.508	107394	15	336953	4708901	d__Bacteria;p__Proteobacteria;c__Gammaproteobacteria;o__Enterobacterales;f__Enterobacteriaceae;g__Escherichia;s__Escherichia flexneri
CD94_99.05_0.0_bin.1.orig	99.05	0	0.291	333176	4	426301	2907375	d__Bacteria;p__Firmicutes;c__Bacilli;o__Erysipelotrichales;f__Erysipelatoclostridiaceae;g__Erysipelatoclostridium;s__Erysipelatoclostridium sp000752095
CD2_99.31_0.0_bin.25.orig	99.31	0	0.427	306810	3	786053	2892235	d__Bacteria;p__Firmicutes_A;c__Clostridia;o__Oscillospirales;f__Ruminococcaceae;g__Ruminococcus_D;s__Ruminococcus_D bicirculans
TD21_99.36_0.0_bin.32.orig	99.36	0	0.414	97841	14	288507	3712898	d__Bacteria;p__Firmicutes_A;c__Clostridia;o__Lachnospirales;f__Lachnospiraceae;g__Blautia_A;s__Blautia_A wexlerae
CD12_99.98_1.497_bin.25.permissive	99.98	1.497	0.437	673535	2	837774	2508983	d__Bacteria;p__Firmicutes_C;c__Negativicutes;o__Acidaminococcales;f__Acidaminococcaceae;g__Phascolarctobacterium;s__Phascolarctobacterium faecium
TD65_97.98_0.0_bin.21.orig	97.98	0	0.531	783761	2	888863	1984080	d__Bacteria;p__Firmicutes_A;c__Clostridia;o__Oscillospirales;f__Acutalibacteraceae;g__CAG-217;s__CAG-217 sp000436335
TD52_97.10_0.0_bin.23.orig	97.1	0	0.417	124446	10	435411	3657228	d__Bacteria;p__Firmicutes_A;c__Clostridia;o__Lachnospirales;f__Lachnospiraceae;g__Roseburia;s__Roseburia sp900552665
CD77_100.0_0.0_bin.33.orig	100	0	0.594	146378	9	767914	4402482	d__Bacteria;p__Desulfobacterota;c__Desulfovibrionia;o__Desulfovibrionales;f__Desulfovibrionaceae;g__Bilophila;s__Bilophila wadsworthia
CD79_100.0_0.0_bin.31.strict	100	0	0.565	1662939	1	1662939	2256132	d__Bacteria;p__Actinobacteriota;c__Actinomycetia;o__Actinomycetales;f__Bifidobacteriaceae;g__Bifidobacterium;s__Bifidobacterium pseudocatenulatum
TD99_99.18_0.495_bin.36.orig	99.18	0.495	0.46	537068	3	738671	3822856	d__Bacteria;p__Bacteroidota;c__Bacteroidia;o__Bacteroidales;f__Bacteroidaceae;g__Bacteroides;s__Bacteroides stercoris
CD30_99.62_0.0_bin.49.orig	99.62	0	0.434	363083	4	470992	3360274	d__Bacteria;p__Bacteroidota;c__Bacteroidia;o__Bacteroidales;f__Barnesiellaceae;g__Barnesiella;s__Barnesiella intestinihominis
TD83_99.32_0.0_bin.14.strict	99.32	0	0.36	371353	3	677088	2839583	d__Bacteria;p__Firmicutes_A;c__Clostridia;o__Lachnospirales;f__Lachnospiraceae;g__Lachnospira;s__Lachnospira rogosae
CD49_100.0_0.0_bin.44.strict	100	0	0.593	652969	2	818738	2159593	d__Bacteria;p__Actinobacteriota;c__Actinomycetia;o__Actinomycetales;f__Bifidobacteriaceae;g__Bifidobacterium;s__Bifidobacterium adolescentis
CD40_98.94_0.0_bin.31.orig	98.94	0	0.271	100088	12	177685	2970054	d__Bacteria;p__Firmicutes_A;c__Clostridia;o__Peptostreptococcales;f__Peptostreptococcaceae;g__Romboutsia;s__Romboutsia timonensis
CD66_95.56_0.0_bin.2.orig	95.56	0	0.431	74838	13	250585	3121303	d__Bacteria;p__Firmicutes_A;c__Clostridia;o__Lachnospirales;f__Lachnospiraceae;g__Blautia_A;s__Blautia_A sp900066165
TD57_97.98_0.0_bin.23.orig	97.98	0	0.456	161287	5	470412	2498865	d__Bacteria;p__Firmicutes_A;c__Clostridia;o__Oscillospirales;f__Ruminococcaceae;g__Ruminococcus_C;s__Ruminococcus_C sp000433635
CD59_99.44_0.483_bin.20.orig	99.44	0.483	0.494	129012	9	364176	3151225	d__Bacteria;p__Firmicutes_A;c__Clostridia;o__Lachnospirales;f__Lachnospiraceae;g__Roseburia;s__Roseburia hominis
CD69_97.98_0.0_bin.9.orig	97.98	0	0.508	49145	17	123631	2513429	d__Bacteria;p__Firmicutes_A;c__Clostridia;o__Oscillospirales;f__Ruminococcaceae;g__Ruminococcus_C;s__Ruminococcus_C callidus
CD21_98.82_0.145_bin.29.orig	98.82	0.145	0.4	63751	11	205666	2049835	d__Bacteria;p__Firmicutes;c__Bacilli;o__Lactobacillales;f__Streptococcaceae;g__Streptococcus;s__Streptococcus salivarius
TD52_99.27_0.480_bin.11.orig	99.27	0.48	0.583	489590	3	684452	3199904	d__Bacteria;p__Bacteroidota;c__Bacteroidia;o__Bacteroidales;f__Rikenellaceae;g__Alistipes;s__Alistipes onderdonkii
CD98_93.28_0.0_bin.23.orig	93.28	0	0.613	565525	2	568208	2130460	d__Bacteria;p__Firmicutes_A;c__Clostridia;o__Oscillospirales;f__Oscillospiraceae;g__CAG-103;s__CAG-103 sp000432375
CD7_98.65_0.335_bin.27.strict	98.65	0.335	0.447	475545	2	755132	2152381	d__Bacteria;p__Firmicutes_A;c__Clostridia;o__Oscillospirales;f__Acutalibacteraceae;g__CAG-180;s__CAG-180 sp000432435
CD5_98.32_0.0_bin.25.orig	98.32	0	0.592	17248	35	92930	2207187	d__Bacteria;p__Firmicutes_A;c__Clostridia;o__Oscillospirales;f__Oscillospiraceae;g__Evtepia;s__Evtepia gabavorous
CD82_99.51_0.0_bin.28.permissive	99.51	0	0.582	167482	8	250046	3275696	d__Bacteria;p__Bacteroidota;c__Bacteroidia;o__Bacteroidales;f__Rikenellaceae;g__Alistipes;s__Alistipes shahii
TD84_98.73_0.632_bin.54.orig	98.73	0.632	0.455	145527	8	324200	3062377	d__Bacteria;p__Firmicutes_A;c__Clostridia;o__Lachnospirales;f__Lachnospiraceae;g__Ruminococcus_A;s__Ruminococcus_A sp000437095
TD43_98.65_0.0_bin.7.orig	98.65	0	0.373	258829	4	512022	2819954	d__Bacteria;p__Firmicutes_A;c__Clostridia;o__Lachnospirales;f__Lachnospiraceae;g__Lachnospira;s__Lachnospira eligens_B
CD21_98.10_0.0_bin.28.orig	98.1	0	0.441	129810	8	479283	3265453	d__Bacteria;p__Firmicutes_A;c__Clostridia;o__Lachnospirales;f__Lachnospiraceae;g__Enterocloster;s__Enterocloster sp000431375
CD21_100.0_0.0_bin.53.orig	100	0	0.57	114827	9	261387	2749473	d__Bacteria;p__Firmicutes_A;c__Clostridia;o__Oscillospirales;f__Ruminococcaceae;g__Faecalibacterium;s__Faecalibacterium prausnitzii
TD2_98.65_0.0_bin.43.orig	98.65	0	0.442	389526	3	701664	2712041	d__Bacteria;p__Firmicutes_A;c__Clostridia;o__Lachnospirales;f__Lachnospiraceae;g__CAG-127;s__CAG-127 sp900319515
CD51_99.32_0.0_bin.30.orig	99.32	0	0.412	305476	4	466240	2679626	d__Bacteria;p__Firmicutes_A;c__Clostridia;o__Lachnospirales;f__Lachnospiraceae;g__Coprococcus;s__Coprococcus sp900066115
CD99_99.41_0.0_bin.6.orig	99.41	0	0.419	122936	6	546657	2739930	d__Bacteria;p__Firmicutes_A;c__Clostridia;o__Lachnospirales;f__Lachnospiraceae;g__Mediterraneibacter;s__Mediterraneibacter torques
CD6_99.32_0.671_bin.16.orig	99.32	0.671	0.331	252501	4	369127	2380322	d__Bacteria;p__Firmicutes_A;c__Clostridia;o__Lachnospirales;f__CAG-274;g__CAG-274;s__CAG-274 sp000432155
CD24_99.32_0.675_bin.15.orig	99.32	0.675	0.449	114886	11	281131	3614283	d__Bacteria;p__Bacteroidota;c__Bacteroidia;o__Bacteroidales;f__Bacteroidaceae;g__Prevotella;s__Prevotella copri
TD51_99.46_0.0_bin.15.orig	99.46	0	0.434	176484	8	548496	4347256	d__Bacteria;p__Bacteroidota;c__Bacteroidia;o__Bacteroidales;f__Marinifilaceae;g__Odoribacter;s__Odoribacter splanchnicus
CD100_100.0_0.0_bin.19.strict	100	0	0.563	224864	5	500102	2845164	d__Bacteria;p__Firmicutes_A;c__Clostridia;o__Oscillospirales;f__Ruminococcaceae;g__Faecalibacterium;s__Faecalibacterium prausnitzii_D
TD50_98.65_0.0_bin.35.orig	98.65	0	0.42	92625	10	402282	2851555	d__Bacteria;p__Firmicutes_A;c__Clostridia;o__Lachnospirales;f__Lachnospiraceae;g__TF01-11;s__TF01-11 sp003529475
CD44_99.31_0.0_bin.10.orig	99.31	0	0.568	147598	8	373507	2969143	d__Bacteria;p__Firmicutes_A;c__Clostridia;o__Oscillospirales;f__Ruminococcaceae;g__Faecalibacterium;s__Faecalibacterium prausnitzii_C
TD86_96.19_0.296_bin.29.orig	96.19	0.296	0.412	45671	14	259235	2239272	d__Bacteria;p__Firmicutes_A;c__Clostridia;o__Lachnospirales;f__Lachnospiraceae;g__Mediterraneibacter;s__Mediterraneibacter faecis
TD60_97.98_0.732_bin.21.orig	97.98	0.732	0.437	103640	10	254959	2760715	d__Bacteria;p__Firmicutes_A;c__Clostridia;o__Lachnospirales;f__Lachnospiraceae;g__Coprococcus_A;s__Coprococcus_A catus
TD69_99.32_0.0_bin.20.strict	99.32	0	0.44	441720	3	901252	2946507	d__Bacteria;p__Firmicutes_A;c__Clostridia;o__Lachnospirales;f__Lachnospiraceae;g__Coprococcus;s__Coprococcus eutactus_A
TD79_97.82_1.187_bin.1.strict	97.82	1.187	0.47	56534	17	154837	3153722	d__Bacteria;p__Firmicutes_A;c__Clostridia;o__Lachnospirales;f__Lachnospiraceae;g__Acetatifactor;s__Acetatifactor sp900066565
CD9_98.99_0.0_bin.28.orig	98.99	0	0.574	189130	5	383561	2611000	d__Bacteria;p__Firmicutes_A;c__Clostridia;o__Oscillospirales;f__Butyricicoccaceae;g__Agathobaculum;s__Agathobaculum sp003481705
TD64_97.20_0.466_bin.20.orig	97.2	0.466	0.583	39163	22	115093	2867999	d__Bacteria;p__Firmicutes_A;c__Clostridia_A;o__Christensenellales;f__CAG-74;g__UBA11524;s__UBA11524 sp000437595
TD86_93.28_0.671_bin.15.orig	93.28	0.671	0.595	123447	6	287672	2225555	d__Bacteria;p__Firmicutes_A;c__Clostridia;o__Oscillospirales;f__Oscillospiraceae;g__CAG-83;s__CAG-83 sp000431575
CD12_99.25_0.0_bin.20.strict	99.25	0	0.481	278789	7	348334	3893649	d__Bacteria;p__Bacteroidota;c__Bacteroidia;o__Bacteroidales;f__Bacteroidaceae;g__Paraprevotella;s__Paraprevotella clara
CD25_98.73_0.021_bin.66.orig	98.73	0.021	0.483	555900	2	746692	2334366	d__Bacteria;p__Firmicutes_C;c__Negativicutes;o__Veillonellales;f__Dialisteraceae;g__Dialister;s__Dialister sp900343095
TD33_96.08_0.0_bin.10.orig	96.08	0	0.597	78954	11	169477	2345840	d__Bacteria;p__Firmicutes_A;c__Clostridia;o__Oscillospirales;f__Ruminococcaceae;g__Faecalibacterium;s__Faecalibacterium sp900539945
TD5_98.24_0.0_bin.24.orig	98.24	0	0.429	50961	14	156917	2319541	d__Bacteria;p__Firmicutes_A;c__Clostridia;o__Lachnospirales;f__Lachnospiraceae;g__Mediterraneibacter;s__Mediterraneibacter lactaris
TD59_99.36_0.316_bin.38.orig	99.36	0.316	0.444	160196	7	311918	3039814	d__Bacteria;p__Firmicutes_A;c__Clostridia;o__Lachnospirales;f__Lachnospiraceae;g__Blautia_A;s__Blautia_A massiliensis
CD37_98.65_0.0_bin.42.orig	98.65	0	0.527	285156	2	1004790	2569651	d__Bacteria;p__Firmicutes_A;c__Clostridia;o__Oscillospirales;f__Acutalibacteraceae;g__Ruminococcus_H;s__Ruminococcus_H sp003531055
TD13_100.0_0.632_bin.11.orig	100	0.632	0.312	575653	2	917123	2453413	d__Bacteria;p__Firmicutes_C;c__Negativicutes;o__Selenomonadales;f__Selenomonadaceae;g__Megamonas;s__Megamonas funiformis
CD95_100.0_0.598_bin.72.orig	100	0.598	0.473	155026	5	364742	2224243	d__Bacteria;p__Firmicutes_C;c__Negativicutes;o__Acidaminococcales;f__Acidaminococcaceae;g__Phascolarctobacterium_A;s__Phascolarctobacterium_A succinatutens
CD21_100.0_0.0_bin.54.strict	100	0	0.641	147749	9	258869	3241094	d__Bacteria;p__Actinobacteriota;c__Coriobacteriia;o__Coriobacteriales;f__Eggerthellaceae;g__Eggerthella;s__Eggerthella lenta
TD5_97.27_0.0_bin.3.permissive	97.27	0	0.507	1548778	1	1548778	2405155	d__Bacteria;p__Firmicutes_A;c__Clostridia;o__Oscillospirales;f__Acutalibacteraceae;g__CAG-177;s__CAG-177 sp003514385
CD62_100.0_0.105_bin.4.orig	100	0.105	0.483	240734	6	286012	2814545	d__Bacteria;p__Proteobacteria;c__Gammaproteobacteria;o__Burkholderiales;f__Burkholderiaceae;g__Parasutterella;s__Parasutterella excrementihominis
CD97_98.52_0.0_bin.13.strict	98.52	0	0.443	150248	8	532821	3758002	d__Bacteria;p__Bacteroidota;c__Bacteroidia;o__Bacteroidales;f__Bacteroidaceae;g__Phocaeicola;s__Phocaeicola plebeius_A
TD3_99.41_0.0_bin.37.orig	99.41	0	0.414	170172	5	690689	2774776	d__Bacteria;p__Firmicutes_A;c__Clostridia;o__Lachnospirales;f__Lachnospiraceae;g__Dorea;s__Dorea longicatena
TD86_99.32_0.0_bin.67.strict	99.32	0	0.382	122770	6	185189	1864913	d__Bacteria;p__Firmicutes_A;c__Clostridia;o__Oscillospirales;f__Acutalibacteraceae;g__Eubacterium_R;s__Eubacterium_R sp000436835
CD34_99.53_0.0_bin.46.orig	99.53	0	0.626	1456339	1	1456339	2220849	d__Bacteria;p__Actinobacteriota;c__Actinomycetia;o__Actinomycetales;f__Bifidobacteriaceae;g__Bifidobacterium;s__Bifidobacterium bifidum
CD48_98.49_0.0_bin.29.orig	98.49	0	0.499	239253	4	722465	2635447	d__Bacteria;p__Bacteroidota;c__Bacteroidia;o__Bacteroidales;f__Muribaculaceae;g__CAG-279;s__CAG-279 sp000437795
TD94_100.0_0.0_bin.26.orig	100	0	0.486	129189	6	395793	2621392	d__Bacteria;p__Proteobacteria;c__Gammaproteobacteria;o__Burkholderiales;f__Burkholderiaceae;g__Parasutterella;s__Parasutterella sp000980495
TD35_97.76_0.124_bin.30.orig	97.76	0.124	0.408	52566	21	177484	3417823	d__Bacteria;p__Bacteroidota;c__Bacteroidia;o__Bacteroidales;f__Bacteroidaceae;g__Phocaeicola;s__Phocaeicola coprocola
CD95_98.91_0.603_bin.11.orig	98.91	0.603	0.424	196747	7	553892	3908390	d__Bacteria;p__Firmicutes_A;c__Clostridia;o__Lachnospirales;f__Lachnospiraceae;g__Roseburia;s__Roseburia intestinalis
CD41_98.32_0.671_bin.52.orig	98.32	0.671	0.583	184638	5	418865	2464180	d__Bacteria;p__Firmicutes_A;c__Clostridia;o__Oscillospirales;f__Oscillospiraceae;g__Evtepia;s__Evtepia sp004556345
CD59_99.32_1.342_bin.19.strict	99.32	1.342	0.335	239756	3	523634	2347051	d__Bacteria;p__Firmicutes_A;c__Clostridia;o__Lachnospirales;f__CAG-274;g__CAG-274;s__CAG-274 sp900545305
CD92_97.95_0.0_bin.41.permissive	97.95	0	0.554	787630	2	985749	2792787	d__Bacteria;p__Verrucomicrobiota;c__Verrucomicrobiae;o__Verrucomicrobiales;f__Akkermansiaceae;g__Akkermansia;s__Akkermansia muciniphila
TD73_97.98_0.0_bin.35.orig	97.98	0	0.477	137536	6	311761	2169655	d__Bacteria;p__Firmicutes_A;c__Clostridia;o__Lachnospirales;f__Anaerotignaceae;g__Anaerotignum;s__Anaerotignum sp000436415
CD44_99.03_0.740_bin.22.orig	99.03	0.74	0.407	322317	3	617246	2844148	d__Bacteria;p__Firmicutes_A;c__Clostridia;o__Lachnospirales;f__Lachnospiraceae;g__CAG-45;s__CAG-45 sp900066395
TD45_99.32_0.0_bin.49.orig	99.32	0	0.411	234612	4	484584	3085481	d__Bacteria;p__Firmicutes_A;c__Clostridia;o__Lachnospirales;f__Lachnospiraceae;g__Lachnospira;s__Lachnospira sp000437735
CD60_99.41_0.0_bin.7.permissive	99.41	0	0.43	213215	6	325816	2909254	d__Bacteria;p__Firmicutes_A;c__Clostridia;o__Lachnospirales;f__Lachnospiraceae;g__Ruminococcus_B;s__Ruminococcus_B gnavus
CD28_100.0_0.480_bin.18.strict	100	0.48	0.462	1611219	1	1611219	2511542	d__Bacteria;p__Bacteroidota;c__Bacteroidia;o__Bacteroidales;f__Rikenellaceae;g__Alistipes_A;s__Alistipes_A sp900539755
TD94_100.0_0.0_bin.19.orig	100	0	0.483	154275	8	269035	3216968	d__Bacteria;p__Firmicutes_A;c__Clostridia;o__Lachnospirales;f__Lachnospiraceae;g__CAG-81;s__CAG-81 sp900066535
CD50_98.65_0.0_bin.27.orig	98.65	0	0.404	228108	4	617850	2826584	d__Bacteria;p__Firmicutes_A;c__Clostridia;o__Lachnospirales;f__Lachnospiraceae;g__Eubacterium_F;s__Eubacterium_F sp003491505
TD27_99.32_1.342_bin.27.orig	99.32	1.342	0.376	131459	8	335310	3072892	d__Bacteria;p__Firmicutes_A;c__Clostridia;o__Lachnospirales;f__Lachnospiraceae;g__Anaerobutyricum;s__Anaerobutyricum hallii_A
TD89_94.56_1.570_bin.3.strict	94.56	1.57	0.467	66670	12	262129	2787731	d__Bacteria;p__Firmicutes_A;c__Clostridia;o__Lachnospirales;f__Lachnospiraceae;g__Acetatifactor;s__Acetatifactor sp900066365
CD40_95.32_0.682_bin.28.orig	95.32	0.682	0.409	52905	17	186260	2604771	d__Bacteria;p__Firmicutes_A;c__Clostridia;o__Lachnospirales;f__Lachnospiraceae;g__Dorea;s__Dorea formicigenerans
CD69_100.0_0.0_bin.21.orig	100	0	0.536	293931	4	340154	2414407	d__Bacteria;p__Firmicutes_C;c__Negativicutes;o__Veillonellales;f__Megasphaeraceae;g__Megasphaera;s__Megasphaera sp000417505
CD88_99.05_0.0_bin.7.orig	99.05	0	0.302	251672	4	674744	2569957	d__Bacteria;p__Firmicutes;c__Bacilli;o__Erysipelotrichales;f__Erysipelatoclostridiaceae;g__Erysipelatoclostridium;s__Erysipelatoclostridium sp003024675
TD44_99.32_0.0_bin.18.orig	99.32	0	0.5	471175	3	776298	3199204	d__Bacteria;p__Firmicutes_A;c__Clostridia;o__Oscillospirales;f__Acutalibacteraceae;g__Clostridium_A;s__Clostridium_A leptum
TD16_99.32_0.0_bin.3.orig	99.32	0	0.364	248496	3	513857	2030946	d__Bacteria;p__Firmicutes_A;c__Clostridia;o__Oscillospirales;f__Acutalibacteraceae;g__Eubacterium_R;s__Eubacterium_R sp000434995
CD58_98.65_0.335_bin.25.orig	98.65	0.335	0.386	126162	6	366515	2299343	d__Bacteria;p__Firmicutes_A;c__Clostridia;o__Oscillospirales;f__Acutalibacteraceae;g__Ruminococcus_E;s__Ruminococcus_E sp003526955
CD15_97.22_0.369_bin.2.orig	97.22	0.369	0.417	51552	11	183617	2152302	d__Bacteria;p__Firmicutes_A;c__Clostridia;o__Lachnospirales;f__Lachnospiraceae;g__UBA11774;s__UBA11774 sp003507655
CD51_98.65_0.134_bin.13.orig	98.65	0.134	0.616	168494	6	452286	3578547	d__Bacteria;p__Firmicutes_A;c__Clostridia;o__Oscillospirales;f__Oscillospiraceae;g__Flavonifractor;s__Flavonifractor plautii
CD78_98.65_0.0_bin.39.orig	98.65	0	0.511	146200	7	338656	2686146	d__Bacteria;p__Firmicutes_A;c__Clostridia;o__Oscillospirales;f__Ruminococcaceae;g__Ruminococcus_C;s__Ruminococcus_C sp000980705
CD92_100.0_0.037_bin.46.strict	100	0.037	0.574	385214	4	1246673	5269790	d__Bacteria;p__Proteobacteria;c__Gammaproteobacteria;o__Enterobacterales;f__Enterobacteriaceae;g__Klebsiella;s__Klebsiella pneumoniae
CD25_96.33_0.788_bin.18.orig	96.33	0.788	0.586	164586	5	331711	2301631	d__Bacteria;p__Desulfobacterota;c__Desulfovibrionia;o__Desulfovibrionales;f__Desulfovibrionaceae;g__Desulfovibrio;s__Desulfovibrio sp900319575
TD10_100.0_0.0_bin.51.orig	100	0	0.31	1297073	1	1297073	1793538	d__Archaea;p__Methanobacteriota;c__Methanobacteria;o__Methanobacteriales;f__Methanobacteriaceae;g__Methanobrevibacter_A;s__Methanobrevibacter_A smithii
TD93_99.36_0.0_bin.19.orig	99.36	0	0.493	156001	8	303238	3395362	d__Bacteria;p__Firmicutes_A;c__Clostridia;o__Lachnospirales;f__Lachnospiraceae;g__GCA-900066135;s__GCA-900066135 sp900543575
CD8_95.56_0.0_bin.17.orig	95.56	0	0.445	170300	7	527846	3272528	d__Bacteria;p__Firmicutes_A;c__Clostridia;o__Lachnospirales;f__Lachnospiraceae;g__Blautia_A;s__Blautia_A sp000436615
TD41_94.65_0.019_bin.18.orig	94.65	0.019	0.45	31414	23	90095	2431730	d__Bacteria;p__Firmicutes_A;c__Clostridia;o__Lachnospirales;f__Lachnospiraceae;g__Ruminococcus_A;s__Ruminococcus_A sp003011855
CD2_98.65_0.0_bin.24.orig	98.65	0	0.458	115865	9	307522	3085745	d__Bacteria;p__Firmicutes_A;c__Clostridia;o__Lachnospirales;f__Lachnospiraceae;g__TF01-11;s__TF01-11 sp003524945
TD72_98.12_0.0_bin.3.orig	98.12	0	0.568	181459	5	338164	2670224	d__Bacteria;p__Proteobacteria;c__Gammaproteobacteria;o__Burkholderiales;f__Burkholderiaceae;g__Mesosutterella;s__Mesosutterella multiformis
TD33_91.81_0.0_bin.31.orig	91.81	0	0.427	119509	5	368612	2420898	d__Bacteria;p__Firmicutes_A;c__Clostridia;o__Lachnospirales;f__Lachnospiraceae;g__Bariatricus;s__Bariatricus comes
CD12_98.43_1.342_bin.9.orig	98.43	1.342	0.406	324882	3	786110	2913718	d__Bacteria;p__Firmicutes_A;c__Clostridia;o__Lachnospirales;f__Lachnospiraceae;g__CAG-303;s__CAG-303 sp000437755
CD22_100.0_0.632_bin.49.orig	100	0.632	0.511	62643	9	229051	2279167	d__Bacteria;p__Firmicutes_C;c__Negativicutes;o__Veillonellales;f__Dialisteraceae;g__Dialister;s__Dialister succinatiphilus
TD8_100.0_0.0_bin.10.orig	100	0	0.582	290567	4	443294	2710550	d__Bacteria;p__Bacteroidota;c__Bacteroidia;o__Bacteroidales;f__Rikenellaceae;g__Alistipes_A;s__Alistipes_A ihumii
TD35_99.32_0.0_bin.5.strict	99.32	0	0.331	319878	3	788325	2740346	d__Bacteria;p__Firmicutes_A;c__Clostridia;o__Lachnospirales;f__Lachnospiraceae;g__Eubacterium_G;s__Eubacterium_G sp000435815
TD1_99.47_0.0_bin.5.strict	99.47	0	0.438	209094	4	336156	2114175	d__Bacteria;p__Firmicutes;c__Bacilli;o__Lactobacillales;f__Lactobacillaceae;g__Ligilactobacillus;s__Ligilactobacillus ruminis
CD36_98.13_0.621_bin.28.orig	98.13	0.621	0.618	85710	8	295357	2568154	d__Bacteria;p__Proteobacteria;c__Gammaproteobacteria;o__Burkholderiales;f__Burkholderiaceae;g__Sutterella;s__Sutterella wadsworthensis_A
TD5_99.03_0.480_bin.21.orig	99.03	0.48	0.593	168314	7	261585	2694889	d__Bacteria;p__Bacteroidota;c__Bacteroidia;o__Bacteroidales;f__Rikenellaceae;g__Alistipes;s__Alistipes obesi
CD32_96.93_0.191_bin.48.orig	96.93	0.191	0.482	94332	10	285139	3010518	d__Bacteria;p__Firmicutes_A;c__Clostridia;o__Lachnospirales;f__Lachnospiraceae;g__Eisenbergiella;s__Eisenbergiella sp900066775
CD2_97.98_0.671_bin.30.orig	97.98	0.671	0.597	192522	4	502411	2113699	d__Bacteria;p__Firmicutes_A;c__Clostridia;o__Oscillospirales;f__Oscillospiraceae;g__ER4;s__ER4 sp900317525
CD91_91.31_0.0_bin.18.orig	91.31	0	0.584	58733	14	169433	2346850	d__Bacteria;p__Firmicutes_A;c__Clostridia;o__Oscillospirales;f__Ruminococcaceae;g__Gemmiger;s__Gemmiger sp900539695
CD95_90.60_0.0_bin.62.orig	90.6	0	0.595	224318	4	440665	2402819	d__Bacteria;p__Firmicutes_A;c__Clostridia;o__Oscillospirales;f__Oscillospiraceae;g__UBA738;s__UBA738 sp003522945
TD41_95.02_0.335_bin.6.orig	95.02	0.335	0.585	13725	42	55052	1907241	d__Bacteria;p__Firmicutes_A;c__Clostridia;o__Oscillospirales;f__Oscillospiraceae;g__Oscillibacter;s__Oscillibacter sp001916835
CD91_100.0_0.0_bin.55.orig	100	0	0.314	1112509	2	1139802	3608335	d__Bacteria;p__Firmicutes;c__Bacilli;o__Erysipelotrichales;f__Erysipelatoclostridiaceae;g__Erysipelatoclostridium;s__Erysipelatoclostridium ramosum
TD90_95.96_0.0_bin.18.orig	95.96	0	0.268	53816	15	166818	2779923	d__Bacteria;p__Firmicutes_A;c__Clostridia;o__Clostridiales;f__Clostridiaceae;g__Clostridium;s__Clostridium sp900540255
CD80_95.65_0.241_bin.20.orig	95.65	0.241	0.452	109704	8	365966	2330510	d__Bacteria;p__Firmicutes_A;c__Clostridia;o__Lachnospirales;f__Lachnospiraceae;g__AM51-8;s__AM51-8 sp003478275
CD16_96.50_0.233_bin.68.orig	96.5	0.233	0.594	25005	33	76579	2635541	d__Bacteria;p__Firmicutes_A;c__Clostridia_A;o__Christensenellales;f__CAG-74;g__SFFH01;s__SFFH01 sp900542395
TD18_100.0_0.0_bin.20.orig	100	0	0.338	100329	9	182748	2453381	d__Bacteria;p__Firmicutes;c__Bacilli;o__Erysipelotrichales;f__Erysipelatoclostridiaceae;g__Catenibacterium;s__Catenibacterium sp000437715
CD13_87.51_1.169_bin.13.orig	87.51	1.169	0.436	30137	21	91252	2022814	d__Bacteria;p__Firmicutes_A;c__Clostridia;o__Lachnospirales;f__Lachnospiraceae;g__Dorea;s__Dorea sp900066555
TD33_98.83_1.072_bin.25.orig	98.83	1.072	0.453	251438	5	440157	2926623	d__Bacteria;p__Firmicutes_A;c__Clostridia;o__Lachnospirales;f__Lachnospiraceae;g__Sellimonas;s__Sellimonas intestinalis
TD8_97.97_1.111_bin.26.strict	97.97	1.111	0.336	33251	19	102536	2183806	d__Bacteria;p__Firmicutes;c__Bacilli;o__Erysipelotrichales;f__Erysipelotrichaceae;g__Holdemanella;s__Holdemanella biformis
CD45_94.50_0.0_bin.6.orig	94.5	0	0.419	86414	10	189947	2345993	d__Bacteria;p__Firmicutes_A;c__Clostridia;o__Lachnospirales;f__Lachnospiraceae;g__Dorea;s__Dorea longicatena_B
TD22_98.10_0.316_bin.26.orig	98.1	0.316	0.402	169568	5	620189	2613235	d__Bacteria;p__Firmicutes_A;c__Clostridia;o__Lachnospirales;f__Lachnospiraceae;g__Faecalimonas;s__Faecalimonas nexilis
CD75_92.85_1.453_bin.57.orig	92.85	1.453	0.427	53982	18	134872	2793184	d__Bacteria;p__Firmicutes_A;c__Clostridia;o__Lachnospirales;f__Lachnospiraceae;g__Eubacterium_I;s__Eubacterium_I ramulus_A
CD51_97.85_0.0_bin.22.orig	97.85	0	0.603	230266	5	371746	2809815	d__Bacteria;p__Firmicutes_A;c__Clostridia;o__Oscillospirales;f__Oscillospiraceae;g__Oscillibacter;s__Oscillibacter welbionis
CD76_97.46_0.0_bin.5.permissive	97.46	0	0.452	854995	1	854995	1699147	d__Bacteria;p__Firmicutes_C;c__Negativicutes;o__Veillonellales;f__Dialisteraceae;g__Dialister;s__Dialister invisus
CD41_100.0_0.0_bin.2.orig	100	0	0.437	194790	9	448877	4561154	d__Bacteria;p__Firmicutes;c__Bacilli;o__Erysipelotrichales;f__Erysipelotrichaceae;g__Longicatena;s__Longicatena innocuum
TD60_97.16_0.0_bin.15.strict	97.16	0	0.474	63253	10	166057	2114945	d__Bacteria;p__Firmicutes_A;c__Clostridia;o__Peptostreptococcales;f__Anaerovoracaceae;g__UBA1191;s__UBA1191 sp900549125
CD93_99.19_0.115_bin.44.permissive	99.19	0.115	0.455	503196	2	543819	2041079	d__Bacteria;p__Actinobacteriota;c__Coriobacteriia;o__Coriobacteriales;f__Eggerthellaceae;g__CAG-1427;s__CAG-1427 sp000435475
TD87_98.49_0.0_bin.17.orig	98.49	0	0.492	47838	17	142948	2856888	d__Bacteria;p__Bacteroidota;c__Bacteroidia;o__Bacteroidales;f__Bacteroidaceae;g__Prevotella;s__Prevotella stercorea
TD25_99.05_0.0_bin.18.orig	99.05	0	0.468	289168	4	555883	3099750	d__Bacteria;p__Firmicutes_A;c__Clostridia;o__Lachnospirales;f__Lachnospiraceae;g__Enterocloster;s__Enterocloster sp001517625
CD60_100.0_0.806_bin.21.orig	100	0.806	0.597	336842	3	440655	2209966	d__Bacteria;p__Actinobacteriota;c__Coriobacteriia;o__Coriobacteriales;f__Coriobacteriaceae;g__Collinsella;s__Collinsella sp003458415
CD88_100.0_0.806_bin.31.orig	100	0.806	0.596	1231388	1	1231388	2262998	d__Bacteria;p__Actinobacteriota;c__Coriobacteriia;o__Coriobacteriales;f__Coriobacteriaceae;g__Collinsella;s__Collinsella sp003466125
CD52_98.65_0.0_bin.20.orig	98.65	0	0.337	100825	5	473641	2289784	d__Bacteria;p__Firmicutes_A;c__Clostridia;o__Oscillospirales;f__Acutalibacteraceae;g__Ruminococcus_E;s__Ruminococcus_E sp900314705
CD61_95.27_1.218_bin.25.orig	95.27	1.218	0.42	205364	8	416981	4625875	d__Bacteria;p__Bacteroidota;c__Bacteroidia;o__Bacteroidales;f__Bacteroidaceae;g__Bacteroides;s__Bacteroides caccae
TD27_99.25_0.0_bin.20.orig	99.25	0	0.437	706611	3	1172450	5427697	d__Bacteria;p__Bacteroidota;c__Bacteroidia;o__Bacteroidales;f__Bacteroidaceae;g__Bacteroides;s__Bacteroides fragilis
CD74_98.53_0.194_bin.20.orig	98.53	0.194	0.455	190011	7	389307	3105704	d__Bacteria;p__Firmicutes_A;c__Clostridia;o__Lachnospirales;f__Lachnospiraceae;g__Schaedlerella;s__Schaedlerella glycyrrhizinilyticum
CD57_97.95_0.191_bin.22.orig	97.95	0.191	0.581	30195	35	99389	3322786	d__Bacteria;p__Firmicutes_A;c__Clostridia;o__Oscillospirales;f__Ruminococcaceae;g__Ruthenibacterium;s__Ruthenibacterium lactatiformans
TD66_98.65_0.0_bin.14.orig	98.65	0	0.438	214459	5	614068	3087950	d__Bacteria;p__Firmicutes_A;c__Clostridia;o__Lachnospirales;f__Lachnospiraceae;g__TF01-11;s__TF01-11 sp001916135
TD15_95.97_0.671_bin.18.orig	95.97	0.671	0.609	479596	2	951627	2059088	d__Bacteria;p__Firmicutes_A;c__Clostridia;o__Oscillospirales;f__Oscillospiraceae;g__CAG-103;s__CAG-103 sp900543625
CD77_92.61_0.671_bin.28.orig	92.61	0.671	0.606	100455	8	259070	2418777	d__Bacteria;p__Firmicutes_A;c__Clostridia;o__Oscillospirales;f__Oscillospiraceae;g__CAG-110;s__CAG-110 sp003525905
CD84_97.32_0.272_bin.2.orig	97.32	0.272	0.594	82759	9	230772	2303131	d__Bacteria;p__Firmicutes_A;c__Clostridia;o__Oscillospirales;f__Ruminococcaceae;g__Faecalibacterium;s__Faecalibacterium prausnitzii_E
TD47_100.0_0.806_bin.51.strict	100	0.806	0.597	1657139	1	1657139	2319515	d__Bacteria;p__Actinobacteriota;c__Coriobacteriia;o__Coriobacteriales;f__Coriobacteriaceae;g__Collinsella;s__Collinsella sp003469205
TD9_98.99_0.0_bin.70.orig	98.99	0	0.45	171088	5	411747	2717764	d__Bacteria;p__Firmicutes_A;c__Clostridia;o__Oscillospirales;f__Ruminococcaceae;g__Ruminiclostridium_E;s__Ruminiclostridium_E siraeum
TD19_99.32_0.335_bin.3.orig	99.32	0.335	0.37	340186	3	501372	2293983	d__Bacteria;p__Firmicutes_A;c__Clostridia;o__Oscillospirales;f__Acutalibacteraceae;g__GCA-900066995;s__GCA-900066995 sp900291955
TD81_93.93_1.342_bin.54.permissive	93.93	1.342	0.497	193145	4	378726	2343581	d__Bacteria;p__Firmicutes_A;c__Clostridia_A;o__Christensenellales;f__CAG-138;g__PeH17;s__PeH17 sp000435055
CD41_100.0_0.0_bin.18.orig	100	0	0.546	2563850	1	2563850	2938476	d__Bacteria;p__Bacteroidota;c__Bacteroidia;o__Bacteroidales;f__Rikenellaceae;g__Alistipes_A;s__Alistipes_A sp900240235
TD47_99.62_0.0_bin.2.orig	99.62	0	0.386	157179	6	531015	3475052	d__Bacteria;p__Bacteroidota;c__Bacteroidia;o__Bacteroidales;f__Coprobacteraceae;g__Coprobacter;s__Coprobacter fastidiosus
CD81_96.85_0.404_bin.36.permissive	96.85	0.404	0.344	25169	25	84572	2009135	d__Bacteria;p__Firmicutes;c__Bacilli;o__Erysipelotrichales;f__Erysipelotrichaceae;g__Holdemanella;s__Holdemanella sp002299315
TD51_97.84_0.0_bin.26.orig	97.84	0	0.423	33481	42	113997	4453076	d__Bacteria;p__Bacteroidota;c__Bacteroidia;o__Bacteroidales;f__Marinifilaceae;g__Butyricimonas;s__Butyricimonas virosa
TD5_99.32_0.0_bin.49.orig	99.32	0	0.43	244093	5	465039	2848182	d__Bacteria;p__Firmicutes_A;c__Clostridia;o__Lachnospirales;f__Lachnospiraceae;g__Coprococcus;s__Coprococcus eutactus
TD86_91.94_0.0_bin.18.strict	91.94	0	0.577	149607	7	262995	2837514	d__Bacteria;p__Firmicutes_A;c__Clostridia;o__Oscillospirales;f__Oscillospiraceae;g__CAG-170;s__CAG-170 sp000432135
CD72_91.94_0.671_bin.17.orig	91.94	0.671	0.596	236664	4	295004	2103515	d__Bacteria;p__Firmicutes_A;c__Clostridia;o__Oscillospirales;f__Oscillospiraceae;g__CAG-83;s__CAG-83 sp000435555
TD90_100.0_0.077_bin.15.orig	100	0.077	0.58	332213	3	613961	2677298	d__Bacteria;p__Firmicutes_C;c__Negativicutes;o__Selenomonadales;f__Selenomonadaceae;g__Mitsuokella;s__Mitsuokella multacida
TD46_97.98_0.0_bin.12.strict	97.98	0	0.42	505161	2	580074	1965050	d__Bacteria;p__Firmicutes_A;c__Clostridia;o__Oscillospirales;f__Acutalibacteraceae;g__Eubacterium_R;s__Eubacterium_R sp003526845
CD58_93.35_0.681_bin.37.orig	93.35	0.681	0.422	91127	14	153025	3490783	d__Bacteria;p__Bacteroidota;c__Bacteroidia;o__Bacteroidales;f__Bacteroidaceae;g__Phocaeicola;s__Phocaeicola sp900554435
CD89_90.16_0.0_bin.3.orig	90.16	0	0.266	111788	4	279192	1174027	d__Bacteria;p__Firmicutes;c__Bacilli;o__RF39;f__CAG-302;g__CAG-302;s__CAG-302 sp000431795
CD70_93.82_1.685_bin.71.orig	93.82	1.685	0.252	353989	2	401913	1428899	d__Bacteria;p__Firmicutes;c__Bacilli;o__RF39;f__CAG-433;g__CAG-433;s__CAG-433 sp000433675
CD15_91.85_0.210_bin.60.orig	91.85	0.21	0.419	102734	10	207955	2879741	d__Bacteria;p__Firmicutes_A;c__Clostridia;o__Lachnospirales;f__Lachnospiraceae;g__Blautia_A;s__Blautia_A obeum
CD76_98.65_0.0_bin.35.orig	98.65	0	0.386	120461	7	363847	2632786	d__Bacteria;p__Firmicutes_A;c__Clostridia;o__Lachnospirales;f__Lachnospiraceae;g__TF01-11;s__TF01-11 sp003149875
CD13_99.63_0.0_bin.10.strict	99.63	0	0.618	283843	4	380585	2393632	d__Bacteria;p__Actinobacteriota;c__Coriobacteriia;o__Coriobacteriales;f__Eggerthellaceae;g__Senegalimassilia;s__Senegalimassilia anaerobia
CD15_88.36_0.0_bin.19.orig	88.36	0	0.566	100454	6	407610	2065723	d__Bacteria;p__Firmicutes_A;c__Clostridia;o__Oscillospirales;f__Ruminococcaceae;g__Angelakisella;s__Angelakisella sp900547385
CD32_97.98_0.0_bin.16.orig	97.98	0	0.523	128938	7	369175	2855263	d__Bacteria;p__Firmicutes_A;c__Clostridia;o__Oscillospirales;f__Ruminococcaceae;g__CAG-115;s__CAG-115 sp003531585
CD67_99.40_0.0_bin.9.orig	99.4	0	0.53	185230	6	306273	2403632	d__Bacteria;p__Firmicutes_C;c__Negativicutes;o__Veillonellales;f__Megasphaeraceae;g__Megasphaera;s__Megasphaera elsdenii
TD38_89.78_0.647_bin.1.orig	89.78	0.647	0.423	79766	20	262127	5512062	d__Bacteria;p__Bacteroidota;c__Bacteroidia;o__Bacteroidales;f__Bacteroidaceae;g__Bacteroides;s__Bacteroides xylanisolvens
CD88_100.0_0.0_bin.10.strict	100	0	0.285	413503	1	1474256	2946045	d__Bacteria;p__Firmicutes_A;c__Clostridia;o__Peptostreptococcales;f__Peptostreptococcaceae;g__Intestinibacter;s__Intestinibacter bartlettii
CD82_97.98_1.342_bin.43.orig	97.98	1.342	0.368	220259	5	333622	2385380	d__Bacteria;p__Firmicutes_A;c__Clostridia;o__Lachnospirales;f__Lachnospiraceae;g__Anaerostipes;s__Anaerostipes hadrus_A
TD84_93.28_0.0_bin.10.orig	93.28	0	0.323	129005	5	416219	2207676	d__Bacteria;p__Firmicutes_A;c__Clostridia;o__Lachnospirales;f__Lachnospiraceae;g__Eubacterium_G;s__Eubacterium_G sp000434315
CD63_96.42_0.0_bin.10.orig	96.42	0	0.571	65391	14	135567	2237238	d__Bacteria;p__Firmicutes_A;c__Clostridia;o__Oscillospirales;f__Oscillospiraceae;g__CAG-110;s__CAG-110 sp000434635
CD77_99.47_0.0_bin.34.orig	99.47	0	0.327	100834	6	434260	1948555	d__Bacteria;p__Firmicutes;c__Bacilli;o__Lactobacillales;f__Lactobacillaceae;g__Ligilactobacillus;s__Ligilactobacillus salivarius
TD100_99.18_0.0_bin.12.strict	99.18	0	0.467	337280	3	420220	1943901	d__Bacteria;p__Firmicutes;c__Bacilli;o__Lactobacillales;f__Lactobacillaceae;g__Limosilactobacillus;s__Limosilactobacillus mucosae
TD25_100.0_0.0_bin.14.orig	100	0	0.552	300510	4	483477	2965095	d__Bacteria;p__Proteobacteria;c__Gammaproteobacteria;o__Burkholderiales;f__Burkholderiaceae;g__Sutterella;s__Sutterella wadsworthensis
CD57_89.29_0.647_bin.51.orig	89.29	0.647	0.419	315672	8	564852	5988692	d__Bacteria;p__Bacteroidota;c__Bacteroidia;o__Bacteroidales;f__Bacteroidaceae;g__Bacteroides;s__Bacteroides ovatus
