# Supplementary material for: Short- and long-read metagenomics expand individualized structural variations in gut microbiomes
Source: Nat Commun. 2022 Jun 8;13:3175. doi: 10.1038/s41467-022-30857-9 (PMC9177567; doi:10.1038/s41467-022-30857-9)
Supplement: Supplementary file 8 — Supplementary Data 5 [file 41467_2022_30857_MOESM8_ESM.xlsx]

## Sheet: Table S3
Supplementary Data 5. Full result for KEGG pathway enrichment analysis for genes affected by SVs in our cohort. Genes containing breaking points of predicted SVs were annotated by Prokka 1.13 and KEGG Orthology (KO) profiles were annotated by emapper.py 1.0.3. KEGG enrichment analyses were performed using genes of predicted SVs as the foreground genes and all genes of all MAGs as the background. …
KEGG_level1	KEGG_level2	KEGG_level3	GeneRatio	BgRatio	FoldEnrichment	RichFactor	p	p.adj
Metabolism	Carbohydrate metabolism	Glycolysis / Gluconeogenesis	0.0189776	0.0216345	0.87719	0.963765	1.25e-15	2.91e-15
Metabolism	Carbohydrate metabolism	Pentose phosphate pathway	0.0168676	0.0126934	1.32885	1.46	2.25e-49	1.07e-48
Metabolism	Carbohydrate metabolism	Pentose and glucuronate interconversions	0.014369	0.00603144	2.38236	2.61748	1.58e-283	2.8e-282
Metabolism	Carbohydrate metabolism	Fructose and mannose metabolism	0.0279763	0.0128384	2.17911	2.39418	0	0
Metabolism	Carbohydrate metabolism	Galactose metabolism	0.0356014	0.0136698	2.60439	2.86143	0	0
Metabolism	Carbohydrate metabolism	Ascorbate and aldarate metabolism	0.00586543	0.00186634	3.14274	3.45291	4.82e-177	5.13e-176
Metabolism	Carbohydrate metabolism	Starch and sucrose metabolism	0.0410758	0.0196398	2.09145	2.29787	0	0
Metabolism	Carbohydrate metabolism	Amino sugar and nucleotide sugar metabolism	0.0519179	0.0214615	2.41911	2.65787	0	0
Metabolism	Carbohydrate metabolism	Pyruvate metabolism	0.0140136	0.0177205	0.790811	0.86886	8.49e-37	2.95e-36
Metabolism	Carbohydrate metabolism	Glyoxylate and dicarboxylate metabolism	0.0108726	0.0121438	0.895325	0.983689	3.32e-07	6.24e-07
Metabolism	Carbohydrate metabolism	Propanoate metabolism	0.00767076	0.00973902	0.787632	0.865368	9.81e-22	2.59e-21
Metabolism	Carbohydrate metabolism	C5-Branched dibasic acid metabolism	0.00159205	0.00350393	0.45436	0.499204	4.43e-62	2.29e-61
Metabolism	Carbohydrate metabolism	Inositol phosphate metabolism	0.00367161	0.00188029	1.95268	2.1454	1.93e-49	9.34e-49
Metabolism	Energy metabolism	Oxidative phosphorylation	0.00621837	0.0150395	0.413468	0.454276	0	1.95e-307
Metabolism	Energy metabolism	Photosynthesis	0.000883623	0.00528379	0.167233	0.183738	1.17e-288	2.18e-287
Metabolism	Energy metabolism	Carbon fixation pathways in prokaryotes	0.00974525	0.013229	0.736658	0.809363	9.44e-45	3.99e-44
Metabolism	Energy metabolism	Methane metabolism	0.0113297	0.015232	0.743806	0.817216	2.36e-48	1.08e-47
Metabolism	Energy metabolism	Nitrogen metabolism	0.00468473	0.00662287	0.707356	0.777169	5.72e-29	1.66e-28
Metabolism	Energy metabolism	Sulfur metabolism	0.00680491	0.00590032	1.15331	1.26714	1.01e-06	1.83e-06
Metabolism	Lipid metabolism	Fatty acid biosynthesis	0.00588828	0.00869007	0.677587	0.744462	5.99e-46	2.59e-45
Metabolism	Lipid metabolism	Secondary bile acid biosynthesis	0.000500212	0.00126376	0.395813	0.434879	8.12e-30	2.43e-29
Metabolism	Lipid metabolism	Steroid hormone biosynthesis	0.000312315	0.000189703	1.64634	1.80882	0.000835031	0.00127308
Metabolism	Lipid metabolism	Glycerolipid metabolism	0.00761236	0.00668703	1.13838	1.25073	2.35e-06	4.15e-06
Metabolism	Lipid metabolism	Glycerophospholipid metabolism	0.00460093	0.00871518	0.527922	0.580026	3.39e-107	2.62e-106
Metabolism	Lipid metabolism	Sphingolipid metabolism	0.0137012	0.00313568	4.36946	4.80071	0	0
Metabolism	Lipid metabolism	alpha-Linolenic acid metabolism	2.54e-06	0.000103221	0.0245992	0.027027	4.58e-11	9.41e-11
Metabolism	Lipid metabolism	Biosynthesis of unsaturated fatty acids	5.33e-05	0.000128329	0.415512	0.456522	0.000567565	0.000883407
Metabolism	Nucleotide metabolism	Purine metabolism	0.0113424	0.0286284	0.396193	0.435295	0	0
Metabolism	Nucleotide metabolism	Pyrimidine metabolism	0.00752095	0.0209845	0.358405	0.393778	0	0
Metabolism	Amino acid metabolism	Alanine, aspartate and glutamate metabolism	0.00703598	0.015723	0.447495	0.491661	3.54e-278	5.98e-277
Metabolism	Amino acid metabolism	Glycine, serine and threonine metabolism	0.00794499	0.0162196	0.489839	0.538184	2.07e-236	3.09e-235
Metabolism	Amino acid metabolism	Cysteine and methionine metabolism	0.0221211	0.0183649	1.20453	1.32341	1.08e-29	3.22e-29
Metabolism	Amino acid metabolism	Valine, leucine and isoleucine degradation	0.00379349	0.00492112	0.770858	0.846939	1.45e-13	3.2e-13
Metabolism	Amino acid metabolism	Valine, leucine and isoleucine biosynthesis	0.00247313	0.00619325	0.399327	0.438739	6.85e-137	5.93e-136
Metabolism	Amino acid metabolism	Lysine biosynthesis	0.00265595	0.00914201	0.290521	0.319194	8.9189839015878e-311	0
Metabolism	Amino acid metabolism	Lysine degradation	0.00214558	0.00336444	0.637723	0.700663	6.09e-24	1.65e-23
Metabolism	Amino acid metabolism	Arginine biosynthesis	0.00561405	0.00946283	0.593274	0.651828	9.14e-83	5.76e-82
Metabolism	Amino acid metabolism	Arginine and proline metabolism	0.00579941	0.00742911	0.780634	0.857679	4.56e-18	1.13e-17
Metabolism	Amino acid metabolism	Histidine metabolism	0.00262548	0.00690184	0.380403	0.417947	8.54e-165	8.36e-164
Metabolism	Amino acid metabolism	Phenylalanine metabolism	0.00415912	0.00530332	0.78425	0.861652	6.29e-13	1.37e-12
Metabolism	Amino acid metabolism	Tryptophan metabolism	0.00205163	0.00275348	0.745104	0.818642	5.37e-10	1.07e-09
Metabolism	Amino acid metabolism	Phenylalanine, tyrosine and tryptophan biosynthesis	0.00600254	0.0104867	0.572397	0.628891	2.35e-102	1.75e-101
Metabolism	Metabolism of other amino acids	beta-Alanine metabolism	0.00224968	0.00273675	0.822029	0.90316	2.4e-05	3.95e-05
Metabolism	Metabolism of other amino acids	Taurine and hypotaurine metabolism	0.000936945	0.00213137	0.439598	0.482984	6.61e-41	2.48e-40
Metabolism	Metabolism of other amino acids	Phosphonate and phosphinate metabolism	0.00264325	0.00135582	1.94956	2.14198	5.84e-36	1.99e-35
Metabolism	Metabolism of other amino acids	Selenocompound metabolism	0.00322472	0.00609281	0.529266	0.581502	3.49e-75	2e-74
Metabolism	Metabolism of other amino acids	Cyanoamino acid metabolism	0.00818113	0.00305199	2.68059	2.94516	7.66e-198	8.9e-197
Metabolism	Metabolism of other amino acids	D-Glutamine and D-glutamate metabolism	0.00038849	0.00186355	0.208467	0.229042	2.04e-88	1.41e-87
Metabolism	Metabolism of other amino acids	D-Alanine metabolism	0.00206687	0.00290692	0.711016	0.78119	2.9e-13	6.34e-13
Metabolism	Metabolism of other amino acids	Glutathione metabolism	0.00175963	0.00375779	0.468261	0.514477	1.81e-62	9.5e-62
Metabolism	Glycan biosynthesis and metabolism	N-Glycan biosynthesis	0.00196276	0.00118843	1.65155	1.81455	2.68e-17	6.56e-17
Metabolism	Glycan biosynthesis and metabolism	Various types of N-glycan biosynthesis	0.000891241	0.000273396	3.25989	3.58163	1.56e-29	4.62e-29
Metabolism	Glycan biosynthesis and metabolism	Glycosaminoglycan biosynthesis - chondroitin sulfate / dermatan sulfate	8.63e-05	8.37e-06	10.3153	11.3333	3.88e-07	7.26e-07
Metabolism	Glycan biosynthesis and metabolism	Glycosaminoglycan degradation	0.00482438	0.00132234	3.64836	4.00844	8.19e-173	8.24e-172
Metabolism	Glycan biosynthesis and metabolism	Glycosylphosphatidylinositol (GPI)-anchor biosynthesis	0.000134575	2.23e-05	6.02988	6.625	1.82e-08	3.52e-08
Metabolism	Glycan biosynthesis and metabolism	Glycosphingolipid biosynthesis - globo and isoglobo series	0.00419213	0.00115775	3.62094	3.97831	3.71e-149	3.37e-148
Metabolism	Glycan biosynthesis and metabolism	Glycosphingolipid biosynthesis - ganglio series	0.000835379	0.000262237	3.1856	3.5	4.84e-27	1.38e-26
Metabolism	Glycan biosynthesis and metabolism	Peptidoglycan biosynthesis	0.00948372	0.0154664	0.613183	0.673701	3.16e-119	2.5e-118
Metabolism	Glycan biosynthesis and metabolism	Other glycan degradation	0.0166644	0.00393355	4.23649	4.65461	0	0
Metabolism	Glycan biosynthesis and metabolism	Arabinogalactan biosynthesis - Mycobacterium	0.000771901	0.000401724	1.92147	2.11111	3.4e-11	7.03e-11
Metabolism	Metabolism of cofactors and vitamins	Thiamine metabolism	0.00318155	0.00907785	0.350474	0.385065	9.91e-244	1.54e-242
Metabolism	Metabolism of cofactors and vitamins	Riboflavin metabolism	0.00134829	0.0027758	0.485729	0.533668	4.17e-43	1.68e-42
Metabolism	Metabolism of cofactors and vitamins	Vitamin B6 metabolism	0.00115023	0.00292366	0.393423	0.432252	2.42e-67	1.31e-66
Metabolism	Metabolism of cofactors and vitamins	Nicotinate and nicotinamide metabolism	0.00296826	0.00801216	0.37047	0.407033	9.53e-199	1.14e-197
Metabolism	Metabolism of cofactors and vitamins	Pantothenate and CoA biosynthesis	0.00412865	0.00871239	0.473883	0.520653	1.93e-138	1.71e-137
Metabolism	Metabolism of cofactors and vitamins	Biotin metabolism	0.00428608	0.00521404	0.822026	0.903157	5.7e-09	1.12e-08
Metabolism	Metabolism of cofactors and vitamins	Lipoic acid metabolism	0.000172662	0.000571899	0.30191	0.331707	3.31e-20	8.56e-20
Metabolism	Metabolism of cofactors and vitamins	Folate biosynthesis	0.00279306	0.00663682	0.420844	0.462379	8.11e-134	6.86e-133
Metabolism	Metabolism of cofactors and vitamins	One carbon pool by folate	0.00202116	0.00864265	0.233859	0.25694	0	0
Metabolism	Metabolism of cofactors and vitamins	Retinol metabolism	0.0018028	0.00120238	1.49935	1.64733	2.16e-11	4.49e-11
Metabolism	Metabolism of cofactors and vitamins	Porphyrin and chlorophyll metabolism	0.0042937	0.00966927	0.444056	0.487882	3.02e-175	3.12e-174
Metabolism	Metabolism of cofactors and vitamins	Ubiquinone and other terpenoid-quinone biosynthesis	0.00180025	0.00276464	0.651171	0.715439	1.97e-18	4.92e-18
Metabolism	Metabolism of terpenoids and polyketides	Terpenoid backbone biosynthesis	0.00212273	0.00701622	0.302546	0.332406	2.48e-228	3.55e-227
Metabolism	Metabolism of terpenoids and polyketides	Insect hormone biosynthesis	0.000337707	0.000569109	0.593395	0.651961	2.43e-06	4.26e-06
Metabolism	Metabolism of terpenoids and polyketides	Zeatin biosynthesis	3.81e-05	0.000772761	0.0492872	0.0541516	3.56e-69	1.97e-68
Metabolism	Metabolism of terpenoids and polyketides	Limonene and pinene degradation	0.000571308	0.00102942	0.554982	0.609756	1.54e-12	3.28e-12
Metabolism	Metabolism of terpenoids and polyketides	Type I polyketide structures	9.65e-05	3.63e-05	2.6605	2.92308	0.00176327	0.00261329
Metabolism	Metabolism of terpenoids and polyketides	Biosynthesis of 12-, 14- and 16-membered macrolides	7.11e-05	5.58e-06	12.7424	14	2.74e-06	4.79e-06
Metabolism	Metabolism of terpenoids and polyketides	Biosynthesis of ansamycins	0.00324503	0.0016878	1.92264	2.1124	2.81e-42	1.1e-41
Metabolism	Metabolism of terpenoids and polyketides	Biosynthesis of enediyne antibiotics	3.3e-05	2.79e-06	11.8322	13	0.00210549	0.00307153
Metabolism	Metabolism of terpenoids and polyketides	Tetracycline biosynthesis	2.54e-05	8.65e-05	0.293603	0.322581	0.000427709	0.00066852
Metabolism	Metabolism of terpenoids and polyketides	Polyketide sugar unit biosynthesis	0.00792976	0.00271443	2.92134	3.20966	6.78e-217	8.69e-216
Metabolism	Metabolism of terpenoids and polyketides	Nonribosomal peptide structures	0.000545917	0.00022597	2.41588	2.65432	1.4e-12	3e-12
Metabolism	Metabolism of terpenoids and polyketides	Biosynthesis of siderophore group nonribosomal peptides	0.000652561	0.000396145	1.64728	1.80986	1.34e-06	2.39e-06
Metabolism	Metabolism of terpenoids and polyketides	Biosynthesis of vancomycin group antibiotics	0.00281084	0.000867612	3.23974	3.55949	4.01e-89	2.82e-88
Metabolism	Biosynthesis of other secondary metabolites	Phenylpropanoid biosynthesis	0.00742193	0.00177986	4.16995	4.5815	7.19e-301	1.41e-299
Metabolism	Biosynthesis of other secondary metabolites	Stilbenoid, diarylheptanoid and gingerol biosynthesis	3.3e-05	0.000393355	0.0839164	0.0921986	4.21e-31	1.31e-30
Metabolism	Biosynthesis of other secondary metabolites	Flavonoid biosynthesis	3.3e-05	0.000393355	0.0839164	0.0921986	4.21e-31	1.31e-30
Metabolism	Biosynthesis of other secondary metabolites	Flavone and flavonol biosynthesis	0.000629709	0.000131118	4.8026	5.2766	2.37e-30	7.17e-30
Metabolism	Biosynthesis of other secondary metabolites	Isoquinoline alkaloid biosynthesis	0.000373255	0.00110195	0.338722	0.372152	1e-32	3.28e-32
Metabolism	Biosynthesis of other secondary metabolites	Tropane, piperidine and pyridine alkaloid biosynthesis	0.00111469	0.00246335	0.452508	0.497169	1.44e-44	6.02e-44
Metabolism	Biosynthesis of other secondary metabolites	Glucosinolate biosynthesis	0.000609395	0.00123865	0.491984	0.540541	1.42e-19	3.61e-19
Metabolism	Biosynthesis of other secondary metabolites	Penicillin and cephalosporin biosynthesis	0.00145493	0.000468678	3.10433	3.41071	1.46e-44	6.02e-44
Metabolism	Biosynthesis of other secondary metabolites	Carbapenem biosynthesis	0.000116801	0.00117169	0.0996853	0.109524	9.73e-85	6.35e-84
Metabolism	Biosynthesis of other secondary metabolites	Monobactam biosynthesis	0.00124672	0.00341465	0.365109	0.401144	7.42e-88	4.93e-87
Metabolism	Biosynthesis of other secondary metabolites	Streptomycin biosynthesis	0.011774	0.00535353	2.1993	2.41636	2.04e-200	2.53e-199
Metabolism	Biosynthesis of other secondary metabolites	Neomycin, kanamycin and gentamicin biosynthesis	0.00285908	0.00142556	2.00558	2.20352	2.16e-41	8.27e-41
Metabolism	Biosynthesis of other secondary metabolites	Acarbose and validamycin biosynthesis	0.00388236	0.00140046	2.77221	3.04582	6.42e-100	4.68e-99
Metabolism	Biosynthesis of other secondary metabolites	Novobiocin biosynthesis	0.000975033	0.00203652	0.478774	0.526027	4.26e-33	1.4e-32
Metabolism	Biosynthesis of other secondary metabolites	Biosynthesis of various secondary metabolites - part 1	0.000129497	1.39e-05	9.28373	10.2	9.62e-10	1.89e-09
Metabolism	Biosynthesis of other secondary metabolites	Biosynthesis of various secondary metabolites - part 2	0.00144477	0.00111311	1.29796	1.42607	6.41e-05	0.000103664
Metabolism	Xenobiotics biodegradation and metabolism	Benzoate degradation	0.00536268	0.00314405	1.70566	1.874	3.11e-49	1.47e-48
Metabolism	Xenobiotics biodegradation and metabolism	Fluorobenzoate degradation	0.000121879	0.000209231	0.582509	0.64	0.0037032	0.00523799
Metabolism	Xenobiotics biodegradation and metabolism	Chloroalkane and chloroalkene degradation	0.0040474	0.00280649	1.44216	1.58449	4.76e-20	1.22e-19
Metabolism	Xenobiotics biodegradation and metabolism	Xylene degradation	0.000657639	0.00044357	1.4826	1.62893	8.55e-05	0.000137047
Metabolism	Xenobiotics biodegradation and metabolism	Nitrotoluene degradation	0.000165045	0.00111032	0.148646	0.163317	1.41e-66	7.47e-66
Metabolism	Xenobiotics biodegradation and metabolism	Ethylbenzene degradation	2.54e-06	5.02e-05	0.050565	0.0555556	2.13e-05	3.53e-05
Metabolism	Xenobiotics biodegradation and metabolism	Styrene degradation	0.000723657	0.000544001	1.33025	1.46154	0.00216849	0.00315109
Metabolism	Xenobiotics biodegradation and metabolism	Atrazine degradation	0.00122133	0.000454729	2.68584	2.95092	3.65e-31	1.15e-30
Metabolism	Xenobiotics biodegradation and metabolism	Dioxin degradation	0.000680491	0.000292924	2.3231	2.55238	1.79e-14	4.02e-14
Metabolism	Xenobiotics biodegradation and metabolism	Naphthalene degradation	0.00250868	0.00166269	1.50881	1.65772	1.16e-15	2.71e-15
Metabolism	Xenobiotics biodegradation and metabolism	Steroid degradation	0.000258993	0.00011438	2.26433	2.4878	4.83e-06	8.36e-06
Metabolism	Xenobiotics biodegradation and metabolism	Metabolism of xenobiotics by cytochrome P450	0.00188659	0.00143393	1.31567	1.44553	1.73e-06	3.06e-06
Metabolism	Xenobiotics biodegradation and metabolism	Drug metabolism - cytochrome P450	0.00185612	0.00145346	1.27703	1.40307	1.87e-05	3.13e-05
Metabolism	Xenobiotics biodegradation and metabolism	Drug metabolism - other enzymes	0.0024325	0.00687116	0.354017	0.388957	1.58e-182	1.73e-181
Metabolism	Not included in regular maps	Global maps onl	3.81e-05	0.000518894	0.0734008	0.0806452	1.47e-42	5.83e-42
Genetic Information Processing	Transcription	RNA polymerase	0.000304698	0.00271443	0.112251	0.12333	2.51e-184	2.83e-183
Genetic Information Processing	Transcription	Basal transcription factors	0.000147271	1.67e-05	8.79831	9.66667	7.58e-11	1.55e-10
Genetic Information Processing	Translation	Ribosome	0.00271181	0.033145	0.0818165	0.0898914	0	0
Genetic Information Processing	Translation	Aminoacyl-tRNA biosynthesis	0.00293779	0.0183398	0.160187	0.175996	0	0
Genetic Information Processing	Translation	RNA transport	0.00086331	0.00126097	0.684641	0.752212	1.28e-07	2.41e-07
Genetic Information Processing	Translation	mRNA surveillance pathway	9.9e-05	1.12e-05	8.87416	9.75	1.03e-07	1.95e-07
Genetic Information Processing	Translation	Ribosome biogenesis in eukaryotes	0.00023868	0.000797869	0.299147	0.328671	8.49e-28	2.43e-27
Genetic Information Processing	Folding, sorting and degradation	Protein export	0.00346594	0.00919223	0.377051	0.414264	2.11e-221	2.8e-220
Genetic Information Processing	Folding, sorting and degradation	Protein processing in endoplasmic reticulum	0.000614474	0.00134187	0.457923	0.503119	1.74e-24	4.79e-24
Genetic Information Processing	Folding, sorting and degradation	Ubiquitin mediated proteolysis	0.000218367	2.51e-05	8.69718	9.55556	1.63e-15	3.77e-15
Genetic Information Processing	Folding, sorting and degradation	Sulfur relay system	0.00234363	0.00578315	0.405252	0.445248	5.8e-125	4.69e-124
Genetic Information Processing	Folding, sorting and degradation	Proteasome	2.54e-06	3.07e-05	0.0827427	0.0909091	0.00236658	0.00342555
Genetic Information Processing	Folding, sorting and degradation	RNA degradation	0.00332628	0.00961627	0.345902	0.380041	9.06e-263	1.47e-261
Genetic Information Processing	Replication and repair	DNA replication	0.00900636	0.0105815	0.85114	0.935144	6.86e-12	1.44e-11
Genetic Information Processing	Replication and repair	Base excision repair	0.00181295	0.00642201	0.282303	0.310165	2.49e-226	3.44e-225
Genetic Information Processing	Replication and repair	Nucleotide excision repair	0.00342785	0.00655591	0.522864	0.574468	2.87e-83	1.84e-82
Genetic Information Processing	Replication and repair	Mismatch repair	0.0131375	0.0122777	1.07003	1.17564	0.00105896	0.00159487
Genetic Information Processing	Replication and repair	Homologous recombination	0.01654	0.0143588	1.1519	1.26559	4.95e-14	1.1e-13
Genetic Information Processing	Replication and repair	Non-homologous end-joining	0.000231062	8.65e-05	2.67179	2.93548	6.55e-07	1.21e-06
Environmental Information Processing	Membrane transport	ABC transporters	0.0489192	0.0285112	1.71579	1.88513	0	0
Environmental Information Processing	Membrane transport	Phosphotransferase system (PTS)	0.0209657	0.00671214	3.12356	3.43184	0	0
Environmental Information Processing	Membrane transport	Bacterial secretion system	0.0115227	0.00868449	1.32681	1.45776	4.64e-34	1.54e-33
Environmental Information Processing	Signal transduction	Two-component system	0.0641109	0.0290469	2.20715	2.42499	0	0
Environmental Information Processing	Signal transduction	Rap1 signaling pathway	8.13e-05	2.51e-05	3.23616	3.55556	0.000877168	0.00132645
Environmental Information Processing	Signal transduction	MAPK signaling pathway - fly	5.08e-05	0.000242708	0.209234	0.229885	8.9e-13	1.93e-12
Environmental Information Processing	Signal transduction	MAPK signaling pathway - plant	7.36e-05	0.000663961	0.110903	0.121849	1.98e-46	8.78e-46
Environmental Information Processing	Signal transduction	MAPK signaling pathway - yeast	8.13e-05	0.000209231	0.388339	0.426667	3.79e-06	6.59e-06
Environmental Information Processing	Signal transduction	TGF-beta signaling pathway	3.3e-05	2.79e-06	11.8322	13	0.00210549	0.00307153
Environmental Information Processing	Signal transduction	Hippo signaling pathway	9.65e-05	2.51e-05	3.84294	4.22222	6.03e-05	9.8e-05
Environmental Information Processing	Signal transduction	Hippo signaling pathway - fly	9.9e-05	2.79e-05	3.54966	3.9	0.000139586	0.000220962
Environmental Information Processing	Signal transduction	HIF-1 signaling pathway	0.00166822	0.00437712	0.381123	0.418738	4.73e-105	3.59e-104
Environmental Information Processing	Signal transduction	FoxO signaling pathway	5.59e-05	0.000460309	0.121356	0.133333	1.71e-31	5.48e-31
Environmental Information Processing	Signal transduction	Calcium signaling pathway	0.000142192	5.02e-05	2.83164	3.11111	5.68e-05	9.26e-05
Environmental Information Processing	Signal transduction	Phosphatidylinositol signaling system	0.000106644	0.00105453	0.10113	0.111111	6.89e-76	4e-75
Environmental Information Processing	Signal transduction	Phospholipase D signaling pathway	3.81e-05	0.000142277	0.267697	0.294118	1.42e-06	2.52e-06
Environmental Information Processing	Signal transduction	cGMP-PKG signaling pathway	9.9e-05	3.63e-05	2.73051	3	0.00119373	0.00178341
Environmental Information Processing	Signal transduction	AMPK signaling pathway	0.000586543	0.00156226	0.375445	0.4125	1.38e-39	5.08e-39
Environmental Information Processing	Signal transduction	Plant hormone signal transduction	0.00020821	2.79e-06	74.6339	82	5.97e-22	1.59e-21
Environmental Information Processing	Signaling molecules and interaction	ECM-receptor interaction	0.000528143	5.58e-05	9.46577	10.4	7.2e-37	2.53e-36
Cellular Processes	Transport and catabolism	Phagosome	0.000284384	4.46e-05	6.37119	7	3.16e-17	7.69e-17
Cellular Processes	Transport and catabolism	Lysosome	0.00849853	0.00200025	4.24873	4.66806	0	0
Cellular Processes	Transport and catabolism	Peroxisome	0.000934406	0.00229318	0.407473	0.447689	3.23e-50	1.6e-49
Cellular Processes	Transport and catabolism	Autophagy - animal	7.62e-05	2.51e-05	3.0339	3.33333	0.00205668	0.00302406
Cellular Processes	Transport and catabolism	Autophagy - yeast	0.000109183	0.000203652	0.536128	0.589041	0.00107501	0.00161251
Cellular Processes	Transport and catabolism	Mitophagy - animal	8.63e-05	1.39e-05	6.18916	6.8	6.51e-06	1.12e-05
Cellular Processes	Cell growth and death	Cell cycle - yeast	0.000111722	4.74e-05	2.35573	2.58824	0.00194543	0.00287183
Cellular Processes	Cell growth and death	Cell cycle - Caulobacter	0.00528651	0.00899137	0.587953	0.645982	4.37e-81	2.66e-80
Cellular Processes	Cell growth and death	Oocyte meiosis	5.08e-05	1.12e-05	4.55085	5	0.00325243	0.00463565
Cellular Processes	Cell growth and death	Apoptosis	0.000403724	0.000239919	1.68276	1.84884	8.84e-05	0.000141096
Cellular Processes	Cell growth and death	Apoptosis - fly	0.000129497	0.000521683	0.248228	0.272727	1.94e-22	5.2e-22
Cellular Processes	Cell growth and death	Apoptosis - multiple species	2.54e-06	3.63e-05	0.0700131	0.0769231	0.000625573	0.000961624
Cellular Processes	Cell growth and death	Ferroptosis	0.000815066	0.00118285	0.689067	0.757075	4.65e-07	8.64e-07
Cellular Processes	Cell growth and death	Necroptosis	0.00053576	0.00303804	0.176351	0.193756	2.81e-161	2.68e-160
Cellular Processes	Cell growth and death	p53 signaling pathway	0.000129497	3.91e-05	3.31562	3.64286	1.71e-05	2.87e-05
Cellular Processes	Cellular community - eukaryotes	Focal adhesion	0.000705883	0.000119959	5.88436	6.46512	1.05e-38	3.79e-38
Cellular Processes	Cellular community - eukaryotes	Adherens junction	9.39e-05	2.79e-05	3.36763	3.7	0.000340241	0.00053405
Cellular Processes	Cellular community - eukaryotes	Tight junction	0.000124418	4.18e-05	2.97322	3.26667	8.31e-05	0.000133841
Cellular Processes	Cellular community - prokaryotes	Quorum sensing	0.0283343	0.023141	1.22442	1.34527	1.47e-43	6.01e-43
Cellular Processes	Cellular community - prokaryotes	Biofilm formation - Vibrio cholerae	0.00836395	0.00393913	2.1233	2.33286	3.02e-133	2.5e-132
Cellular Processes	Cellular community - prokaryotes	Biofilm formation - Pseudomonas aeruginosa	0.00245282	0.00154552	1.58705	1.74368	1.38e-18	3.46e-18
Cellular Processes	Cell motility	Bacterial chemotaxis	0.0053576	0.00317474	1.68757	1.85413	1.32e-47	5.92e-47
Cellular Processes	Cell motility	Flagellar assembly	0.0045146	0.00250241	1.80411	1.98216	3.56e-49	1.65e-48
Cellular Processes	Cell motility	Regulation of actin cytoskeleton	0.000213288	7.53e-05	2.83164	3.11111	5.23e-07	9.68e-07
Organismal Systems	Immune system	Hematopoietic cell lineage	1.52e-05	8.37e-05	0.182034	0.2	1.41e-05	2.39e-05
Organismal Systems	Immune system	Complement and coagulation cascades	0.000106644	0.000203652	0.523659	0.575342	0.000727806	0.00111417
Organismal Systems	Immune system	Platelet activation	0.000198053	6.7e-05	2.95805	3.25	7.42e-07	1.36e-06
Organismal Systems	Immune system	Toll and Imd signaling pathway	0.000170123	8.93e-05	1.90567	2.09375	0.00240528	0.00346808
Organismal Systems	Immune system	RIG-I-like receptor signaling pathway	0.000576386	0.000142277	4.05115	4.45098	2.66e-24	7.28e-24
Organismal Systems	Immune system	Antigen processing and presentation	7.62e-05	0.000597007	0.127594	0.140187	1.77e-39	6.44e-39
Organismal Systems	Immune system	Th17 cell differentiation	0.000106644	0.000580268	0.183784	0.201923	2.79e-31	8.87e-31
Organismal Systems	Immune system	IL-17 signaling pathway	7.87e-05	0.000591427	0.133091	0.146226	2.56e-38	9.15e-38
Organismal Systems	Immune system	Leukocyte transendothelial migration	8.13e-05	2.51e-05	3.23616	3.55556	0.000877168	0.00132645
Organismal Systems	Endocrine system	Insulin signaling pathway	0.000256454	0.00106289	0.241279	0.265092	2.11e-45	9.03e-45
Organismal Systems	Endocrine system	Glucagon signaling pathway	0.00177486	0.00443012	0.400635	0.440176	4.9e-98	3.51e-97
Organismal Systems	Endocrine system	Adipocytokine signaling pathway	0.000352941	0.000859243	0.410759	0.451299	1.53e-19	3.88e-19
Organismal Systems	Endocrine system	PPAR signaling pathway	0.00092171	0.0017408	0.529474	0.581731	1.09e-22	2.93e-22
Organismal Systems	Endocrine system	Estrogen signaling pathway	7.11e-05	0.000608166	0.116903	0.12844	7.32e-42	2.84e-41
Organismal Systems	Endocrine system	Progesterone-mediated oocyte maturation	9.39e-05	0.000588637	0.159603	0.175355	1.12e-34	3.74e-34
Organismal Systems	Endocrine system	Oxytocin signaling pathway	0.000167584	6.14e-05	2.73051	3	1.54e-05	2.58e-05
Organismal Systems	Endocrine system	Relaxin signaling pathway	0.000543378	4.74e-05	11.4574	12.5882	7.29e-41	2.71e-40
Organismal Systems	Endocrine system	Thyroid hormone signaling pathway	0.000700805	0.00130002	0.539071	0.592275	1.43e-16	3.42e-16
Organismal Systems	Endocrine system	Renin-angiotensin system	2.03e-05	0.000203652	0.0997447	0.109589	9.26e-16	2.18e-15
Organismal Systems	Circulatory system	Cardiac muscle contraction	1.02e-05	7.53e-05	0.13484	0.148148	6.29e-06	1.08e-05
Organismal Systems	Circulatory system	Adrenergic signaling in cardiomyocytes	2.79e-05	2.79e-06	10.0119	11	0.00699495	0.00974578
Organismal Systems	Circulatory system	Vascular smooth muscle contraction	0.000111722	4.18e-05	2.66983	2.93333	0.000603085	0.000934782
Organismal Systems	Digestive system	Salivary secretion	0.00092171	0.00055516	1.66026	1.82412	6.02e-09	1.17e-08
Organismal Systems	Digestive system	Gastric acid secretion	0.000167584	5.86e-05	2.86053	3.14286	7.95e-06	1.36e-05
Organismal Systems	Digestive system	Pancreatic secretion	0.000997885	0.00056353	1.77078	1.94554	1.66e-11	3.46e-11
Organismal Systems	Digestive system	Bile secretion	4.32e-05	9.76e-05	0.442083	0.485714	0.0051602	0.00727118
Organismal Systems	Digestive system	Carbohydrate digestion and absorption	0.000929328	0.000574689	1.6171	1.7767	2.24e-08	4.29e-08
Organismal Systems	Digestive system	Protein digestion and absorption	0.000670335	0.000351509	1.90702	2.09524	8.93e-10	1.77e-09
Organismal Systems	Digestive system	Fat digestion and absorption	0.000317393	0.000496576	0.639164	0.702247	0.000112006	0.000178061
Organismal Systems	Digestive system	Cholesterol metabolism	3.81e-05	0.000161806	0.235389	0.258621	4.69e-08	8.95e-08
Organismal Systems	Digestive system	Mineral absorption	7.87e-05	0.000496576	0.158513	0.174157	1.71e-29	5.01e-29
Organismal Systems	Excretory system	Proximal tubule bicarbonate reclamation	0.000213288	0.000474258	0.449731	0.494118	7.04e-10	1.4e-09
Organismal Systems	Nervous system	Glutamatergic synapse	0.000454507	0.00143951	0.315737	0.346899	4.22e-46	1.85e-45
Organismal Systems	Nervous system	GABAergic synapse	0.000484977	0.0015511	0.312666	0.343525	4.14e-50	2.03e-49
Organismal Systems	Sensory system	Phototransduction - fly	7.87e-05	2.23e-05	3.52691	3.875	0.000611992	0.000944652
Organismal Systems	Development and regeneration	Axon regeneration	5.08e-05	0.000131118	0.387306	0.425532	0.000315743	0.000497696
Organismal Systems	Aging	Longevity regulating pathway	5.08e-05	0.000376616	0.13484	0.148148	9.3e-25	2.58e-24
Organismal Systems	Aging	Longevity regulating pathway - worm	0.00278291	0.00330864	0.841101	0.924115	3.86e-05	6.32e-05
Organismal Systems	Aging	Longevity regulating pathway - multiple species	0.000144731	0.00128328	0.112782	0.123913	5.25e-88	3.55e-87
Organismal Systems	Environmental adaptation	Circadian rhythm - plant	0.000126957	2.79e-06	45.5085	50	2.8e-13	6.17e-13
Organismal Systems	Environmental adaptation	Thermogenesis	0.000421498	0.000912248	0.462044	0.507645	7.21e-17	1.74e-16
Human Diseases	Cancer: overview	MicroRNAs in cancer	0.0125307	0.000870402	14.3964	15.8173	0	0
Human Diseases	Cancer: overview	Proteoglycans in cancer	0.000312315	0.000719756	0.433918	0.476744	4.08e-15	9.3e-15
Human Diseases	Cancer: overview	Chemical carcinogenesis	0.000106644	0.000315242	0.338293	0.371681	2.5e-10	5.05e-10
Human Diseases	Cancer: overview	Viral carcinogenesis	0.000154888	0.000753233	0.205631	0.225926	5.29e-37	1.87e-36
Human Diseases	Cancer: overview	Central carbon metabolism in cancer	0.00183834	0.00417068	0.440778	0.484281	5.1e-78	3.01e-77
Human Diseases	Cancer: overview	Choline metabolism in cancer	0.000619552	0.000273396	2.26614	2.4898	1.04e-12	2.23e-12
Human Diseases	Cancer: specific types	Colorectal cancer	7.62e-06	4.18e-05	0.182034	0.2	0.00332125	0.00471567
Human Diseases	Cancer: specific types	Renal cell carcinoma	0.000581465	0.00022318	2.60536	2.8625	5.54e-15	1.26e-14
Human Diseases	Cancer: specific types	Bladder cancer	8.38e-05	0.000463099	0.180937	0.198795	1.69e-25	4.76e-25
Human Diseases	Cancer: specific types	Prostate cancer	0.00017774	0.00078392	0.226733	0.24911	1.34e-35	4.55e-35
Human Diseases	Cancer: specific types	Small cell lung cancer	0.000517986	7.81e-05	6.63124	7.28571	6.95e-31	2.14e-30
Human Diseases	Immune disease	Primary immunodeficiency	0.000198053	0.000686279	0.288591	0.317073	3.82e-25	1.07e-24
Human Diseases	Neurodegenerative disease	Alzheimer disease	0.000253915	0.00102663	0.247329	0.271739	7.86e-43	3.14e-42
Human Diseases	Neurodegenerative disease	Parkinson disease	0.000601778	0.00124144	0.484742	0.532584	2.91e-20	7.56e-20
Human Diseases	Neurodegenerative disease	Amyotrophic lateral sclerosis	0.000398646	0.000627694	0.635096	0.697778	1.23e-05	2.09e-05
Human Diseases	Neurodegenerative disease	Huntington disease	0.000253915	0.000641643	0.395726	0.434783	7.18e-16	1.7e-15
Human Diseases	Neurodegenerative disease	Spinocerebellar ataxia	0.000350402	5.58e-05	6.28017	6.9	1.54e-20	4.04e-20
Human Diseases	Neurodegenerative disease	Prion diseases	1.02e-05	0.00011717	0.0866829	0.0952381	5.08e-10	1.02e-09
Human Diseases	Cardiovascular disease	Fluid shear stress and atherosclerosis	0.0011223	0.0027758	0.404317	0.444221	2.73e-61	1.39e-60
Human Diseases	Cardiovascular disease	Hypertrophic cardiomyopathy	0.00011934	2.51e-05	4.75311	5.22222	1.23e-06	2.22e-06
Human Diseases	Cardiovascular disease	Arrhythmogenic right ventricular cardiomyopathy	9.65e-05	2.23e-05	4.32331	4.75	2.35e-05	3.88e-05
Human Diseases	Cardiovascular disease	Dilated cardiomyopathy	0.00011934	2.51e-05	4.75311	5.22222	1.23e-06	2.22e-06
Human Diseases	Endocrine and metabolic disease	Type II diabetes mellitus	0.000157427	0.000756022	0.208231	0.228782	9.47e-37	3.26e-36
Human Diseases	Endocrine and metabolic disease	Type I diabetes mellitus	0.000114262	0.00078113	0.146277	0.160714	1.07e-47	4.84e-47
Human Diseases	Endocrine and metabolic disease	Non-alcoholic fatty liver disease	1.02e-05	0.000122749	0.0827427	0.0909091	1.4e-10	2.84e-10
Human Diseases	Endocrine and metabolic disease	Insulin resistance	0.00103089	0.00166827	0.617942	0.67893	4.14e-14	9.29e-14
Human Diseases	Endocrine and metabolic disease	AGE-RAGE signaling pathway in diabetic complications	0.000545917	4.74e-05	11.511	12.6471	4.08e-41	1.55e-40
Human Diseases	Endocrine and metabolic disease	Cushing syndrome	0.000340246	0.000217601	1.56363	1.71795	0.00153027	0.00227704
Human Diseases	Infectious disease: bacterial	Vibrio cholerae infection	0.000137114	3.35e-05	4.09577	4.5	7.96e-07	1.45e-06
Human Diseases	Infectious disease: bacterial	Epithelial cell signaling in Helicobacter pylori infection	0.000878545	0.00142835	0.615076	0.675781	1.89e-12	4e-12
Human Diseases	Infectious disease: bacterial	Pathogenic Escherichia coli infection	0.000401185	0.000903879	0.443848	0.487654	5.7e-18	1.4e-17
Human Diseases	Infectious disease: bacterial	Salmonella infection	0.0024452	0.00276743	0.883562	0.970766	0.00650641	0.00909919
Human Diseases	Infectious disease: bacterial	Shigellosis	0.00181803	0.000393355	4.62186	5.07801	4.35e-82	2.7e-81
Human Diseases	Infectious disease: bacterial	Yersinia infection	0.000373255	8.93e-05	4.18109	4.59375	1.26e-16	3.03e-16
Human Diseases	Infectious disease: bacterial	Pertussis	0.00225222	0.000728125	3.09318	3.39847	5.88e-68	3.22e-67
Human Diseases	Infectious disease: bacterial	Staphylococcus aureus infection	0.000972493	0.000482627	2.015	2.21387	3.08e-15	7.08e-15
Human Diseases	Infectious disease: bacterial	Tuberculosis	0.00127465	0.00240477	0.530053	0.582367	1.13e-30	3.44e-30
Human Diseases	Infectious disease: bacterial	Bacterial invasion of epithelial cells	0.00161744	0.000359878	4.49441	4.93798	1.76e-71	9.9e-71
Human Diseases	Infectious disease: viral	Human T-cell leukemia virus 1 infection	0.000116801	0.000206442	0.565781	0.621622	0.00243938	0.00350367
Human Diseases	Infectious disease: viral	Herpes simplex virus 1 infection	1.52e-05	5.58e-05	0.273051	0.3	0.00289858	0.0041472
Human Diseases	Infectious disease: viral	Human cytomegalovirus infection	7.62e-06	3.91e-05	0.195036	0.214286	0.00580403	0.00814754
Human Diseases	Infectious disease: parasitic	Malaria	9.14e-05	5.58e-06	16.3831	18	1.99e-08	3.84e-08
Human Diseases	Drug resistance: antimicrobial	beta-Lactam resistance	0.00881084	0.00576083	1.52944	1.68039	7.4e-54	3.72e-53
Human Diseases	Drug resistance: antimicrobial	Vancomycin resistance	0.00318917	0.0061235	0.520808	0.57221	1.17e-78	7.05e-78
Human Diseases	Drug resistance: antimicrobial	Cationic antimicrobial peptide (CAMP) resistance	0.00762506	0.00542885	1.40454	1.54317	7.23e-32	2.34e-31
Human Diseases	Drug resistance: antineoplastic	Platinum drug resistance	9.9e-05	0.000532842	0.185846	0.204188	1.47e-28	4.23e-28
Human Diseases	Drug resistance: antineoplastic	Antifolate resistance	0.000825223	0.00357925	0.230557	0.253313	1.03e-154	9.59e-154
