# Supplementary material for: Short- and long-read metagenomics expand individualized structural variations in gut microbiomes
Source: Nat Commun. 2022 Jun 8;13:3175. doi: 10.1038/s41467-022-30857-9 (PMC9177567; doi:10.1038/s41467-022-30857-9)
Supplement: Supplementary file 9 — Supplementary Data 6 [file 41467_2022_30857_MOESM9_ESM.xlsx]

## Sheet: sheet1
Supplementary Data 6. Screened gene-metabolites-correlation-pairs affected by SVs in gut bacteria. For each of the SV-metabolite correlations in fecal, urine and serum samples, we listed the bacteria with genes affected by SVs (bacteria|gene|metabolite), and P_NSV, P_SV0, P_SV1 represent the two-side student significances for the whole bacteria species, strains without SVs on this gene locus and …
Correlation (bacteria|gene|metabolite) in fecal samples	P_NSV	P_SV0	P_SV1	Cor_NSV	Cor_SV0	Metabolites	Metabolites_annotation	KEGG_Metabolites	KO_annotation	SV_type	N_NSV	N_SV0	N_SV1
Agathobacter rectalis|K01155|NEG16	0.00647148	0.0131094	0.429337	-0.270591	-0.379791	NEG16	9,10-epoxyoctadecanoic acid	C19623	E3.1.21.4; type II restriction enzyme [EC:3.1.21.4]	deletion	100	42	58
Agathobacter rectalis|K01155|POS283	0.00126824	0.001085	0.114576	0.3179	0.486589	POS283	Alanyl-Arginine	-	E3.1.21.4; type II restriction enzyme [EC:3.1.21.4]	deletion	100	42	58
Agathobacter rectalis|K01155|POS288	0.00331881	0.000829214	0.421551	0.290933	0.496313	POS288	Alanyl-Valine	-	E3.1.21.4; type II restriction enzyme [EC:3.1.21.4]	deletion	100	42	58
Agathobacter rectalis|K01155|NEG97	0.0051836	0.00184571	0.218684	0.277516	0.466494	NEG97	Fructose-1P	C01094	E3.1.21.4; type II restriction enzyme [EC:3.1.21.4]	deletion	100	42	58
Agathobacter rectalis|K01155|NEG127	0.000763072	0.0139754	0.065172	0.331197	0.37655	NEG127	Gentisic acid	C00628	E3.1.21.4; type II restriction enzyme [EC:3.1.21.4]	deletion	100	42	58
Agathobacter rectalis|K01155|POS610	0.00867867	0.00164161	0.537652	0.261158	0.471032	POS610	Leucyl-Isoleucine	-	E3.1.21.4; type II restriction enzyme [EC:3.1.21.4]	deletion	100	42	58
Agathobacter rectalis|K01155|POS611	0.0122056	0.00124287	0.369844	0.249769	0.481566	POS611	Leucyl-phenylalanine	C11221	E3.1.21.4; type II restriction enzyme [EC:3.1.21.4]	deletion	100	42	58
Agathobacter rectalis|K01155|POS614	0.00448116	0.000372023	0.53038	0.281968	0.523701	POS614	Leucyl-Valine	-	E3.1.21.4; type II restriction enzyme [EC:3.1.21.4]	deletion	100	42	58
Agathobacter rectalis|K01155|POS669	0.00619187	0.00140266	0.467765	0.271983	0.477028	POS669	Lysyl-Alanine	-	E3.1.21.4; type II restriction enzyme [EC:3.1.21.4]	deletion	100	42	58
Agathobacter rectalis|K01155|POS698	0.00407815	0.00517162	0.132065	0.284812	0.42371	POS698	Methionyl-Valine	-	E3.1.21.4; type II restriction enzyme [EC:3.1.21.4]	deletion	100	42	58
Agathobacter rectalis|K01155|POS834	0.0140662	0.00148284	0.571277	0.244884	0.474921	POS834	Phenylalanyl-Alanine	-	E3.1.21.4; type II restriction enzyme [EC:3.1.21.4]	deletion	100	42	58
Agathobacter rectalis|K01155|POS836	0.00142819	0.00135829	0.307401	0.314702	0.47824	POS836	Phenylalanyl-Asparagine	-	E3.1.21.4; type II restriction enzyme [EC:3.1.21.4]	deletion	100	42	58
Agathobacter rectalis|K01155|POS838	0.00600762	0.00257805	0.372571	0.272931	0.453205	POS838	Phenylalanyl-Methionine	-	E3.1.21.4; type II restriction enzyme [EC:3.1.21.4]	deletion	100	42	58
Agathobacter rectalis|K01155|POS840	0.00181733	0.00655989	0.146844	0.308107	0.413014	POS840	Phenylalanyl-Threonine	-	E3.1.21.4; type II restriction enzyme [EC:3.1.21.4]	deletion	100	42	58
Agathobacter rectalis|K01155|POS843	0.00453822	0.000640524	0.444875	0.281584	0.505389	POS843	Phenylalanyl-Valine	-	E3.1.21.4; type II restriction enzyme [EC:3.1.21.4]	deletion	100	42	58
Agathobacter rectalis|K01155|POS907	0.0121713	0.000372023	0.887547	0.249865	0.523701	POS907	Serylvaline	-	E3.1.21.4; type II restriction enzyme [EC:3.1.21.4]	deletion	100	42	58
Agathobacter rectalis|K01155|NEG133	0.00599112	0.0040242	0.606165	0.273017	0.434638	NEG133	Shikimic acid	C00493	E3.1.21.4; type II restriction enzyme [EC:3.1.21.4]	deletion	100	42	58
Agathobacter rectalis|K01155|POS922	0.015083	0.0142898	0.466069	-0.242448	-0.375415	POS922	Stigmasterol	C05442	E3.1.21.4; type II restriction enzyme [EC:3.1.21.4]	deletion	100	42	58
Agathobacter rectalis|K01155|POS957	0.0121884	0.00189225	0.569713	0.249817	0.465521	POS957	Tryptophyl-Leucine	-	E3.1.21.4; type II restriction enzyme [EC:3.1.21.4]	deletion	100	42	58
Agathobacter rectalis|K01155|POS976	0.0145644	0.00354096	0.623624	0.243672	0.440078	POS976	Valyl-Asparagine	-	E3.1.21.4; type II restriction enzyme [EC:3.1.21.4]	deletion	100	42	58
Agathobacter rectalis|K01156|NEG16	0.00647148	5.21e-05	0.827439	-0.270591	-0.688013	NEG16	9,10-epoxyoctadecanoic acid	C19623	res; type III restriction enzyme [EC:3.1.21.5]	deletion	100	28	72
Agathobacter rectalis|K01156|NEG325	0.0079551	0.0109341	0.198027	0.26399	0.473454	NEG325	Dihydrolipoate	C02147	res; type III restriction enzyme [EC:3.1.21.5]	deletion	100	28	72
Agathobacter rectalis|K01156|NEG97	0.0051836	0.00441701	0.168059	0.277516	0.52162	NEG97	Fructose-1P	C01094	res; type III restriction enzyme [EC:3.1.21.5]	deletion	100	28	72
Agathobacter rectalis|K01156|NEG176	0.00734002	0.0165886	0.0930977	0.266583	0.448823	NEG176	Glutaric acid	C00489	res; type III restriction enzyme [EC:3.1.21.5]	deletion	100	28	72
Agathobacter rectalis|K01156|POS610	0.00867867	0.00525913	0.281811	0.261158	0.512863	POS610	Leucyl-Isoleucine	-	res; type III restriction enzyme [EC:3.1.21.5]	deletion	100	28	72
Agathobacter rectalis|K01156|POS614	0.00448116	0.00180489	0.420638	0.281968	0.563218	POS614	Leucyl-Valine	-	res; type III restriction enzyme [EC:3.1.21.5]	deletion	100	28	72
Agathobacter rectalis|K01156|POS669	0.00619187	0.00456551	0.207211	0.271983	0.519978	POS669	Lysyl-Alanine	-	res; type III restriction enzyme [EC:3.1.21.5]	deletion	100	28	72
Agathobacter rectalis|K01156|POS836	0.00142819	0.00438633	0.159676	0.314702	0.521965	POS836	Phenylalanyl-Asparagine	-	res; type III restriction enzyme [EC:3.1.21.5]	deletion	100	28	72
Agathobacter rectalis|K01156|POS843	0.00453822	0.0142206	0.0958204	0.281584	0.458128	POS843	Phenylalanyl-Valine	-	res; type III restriction enzyme [EC:3.1.21.5]	deletion	100	28	72
Agathobacter rectalis|K01156|POS907	0.0121713	0.000660655	0.814298	0.249865	0.604269	POS907	Serylvaline	-	res; type III restriction enzyme [EC:3.1.21.5]	deletion	100	28	72
Agathobacter rectalis|K01156|POS976	0.0145644	0.000165384	0.991016	0.243672	0.652983	POS976	Valyl-Asparagine	-	res; type III restriction enzyme [EC:3.1.21.5]	deletion	100	28	72
Agathobacter rectalis|K01176|NEG16	0.00647148	0.000126984	0.8085	-0.270591	-0.681368	NEG16	9,10-epoxyoctadecanoic acid	C19623	AMY, amyA, malS; alpha-amylase [EC:3.2.1.1]	deletion	100	26	74
Agathobacter rectalis|K01176|NEG325	0.0079551	0.0127114	0.0794351	0.26399	0.481709	NEG325	Dihydrolipoate	C02147	AMY, amyA, malS; alpha-amylase [EC:3.2.1.1]	deletion	100	26	74
Agathobacter rectalis|K01176|NEG97	0.0051836	0.00614749	0.0958356	0.277516	0.522735	NEG97	Fructose-1P	C01094	AMY, amyA, malS; alpha-amylase [EC:3.2.1.1]	deletion	100	26	74
Agathobacter rectalis|K01176|POS610	0.00867867	0.0150446	0.213101	0.261158	0.471453	POS610	Leucyl-Isoleucine	-	AMY, amyA, malS; alpha-amylase [EC:3.2.1.1]	deletion	100	26	74
Agathobacter rectalis|K01176|POS614	0.00448116	0.00375112	0.364214	0.281968	0.548034	POS614	Leucyl-Valine	-	AMY, amyA, malS; alpha-amylase [EC:3.2.1.1]	deletion	100	26	74
Agathobacter rectalis|K01176|POS669	0.00619187	0.0121426	0.165864	0.271983	0.484444	POS669	Lysyl-Alanine	-	AMY, amyA, malS; alpha-amylase [EC:3.2.1.1]	deletion	100	26	74
Agathobacter rectalis|K01176|POS836	0.00142819	0.0070242	0.0618451	0.314702	0.515566	POS836	Phenylalanyl-Asparagine	-	AMY, amyA, malS; alpha-amylase [EC:3.2.1.1]	deletion	100	26	74
Agathobacter rectalis|K01176|POS907	0.0121713	0.000242688	0.831098	0.249865	0.660171	POS907	Serylvaline	-	AMY, amyA, malS; alpha-amylase [EC:3.2.1.1]	deletion	100	26	74
Agathobacter rectalis|K01176|POS922	0.015083	0.0025895	0.352578	-0.242448	-0.565812	POS922	Stigmasterol	C05442	AMY, amyA, malS; alpha-amylase [EC:3.2.1.1]	deletion	100	26	74
Agathobacter rectalis|K01176|POS976	0.0145644	0.000541143	0.937017	0.243672	0.631453	POS976	Valyl-Asparagine	-	AMY, amyA, malS; alpha-amylase [EC:3.2.1.1]	deletion	100	26	74
Agathobacter rectalis|K01208|NEG16	0.00647148	2.7e-05	0.480377	-0.270591	-0.618623	NEG16	9,10-epoxyoctadecanoic acid	C19623	cd, ma, nplT; cyclomaltodextrinase / maltogenic alpha-amylase / neopullulanase [EC:3.2.1.54 3.2.1.133 3.2.1.135]	deletion	100	39	61
Agathobacter rectalis|K01208|POS283	0.00126824	0.00156451	0.146695	0.3179	0.489474	POS283	Alanyl-Arginine	-	cd, ma, nplT; cyclomaltodextrinase / maltogenic alpha-amylase / neopullulanase [EC:3.2.1.54 3.2.1.133 3.2.1.135]	deletion	100	39	61
Agathobacter rectalis|K01208|POS288	0.00331881	0.0192531	0.090922	0.290933	0.373279	POS288	Alanyl-Valine	-	cd, ma, nplT; cyclomaltodextrinase / maltogenic alpha-amylase / neopullulanase [EC:3.2.1.54 3.2.1.133 3.2.1.135]	deletion	100	39	61
Agathobacter rectalis|K01208|POS330	0.0174011	0.0323717	0.223183	0.237387	0.34332	POS330	Asparaginyl-Lysine	-	cd, ma, nplT; cyclomaltodextrinase / maltogenic alpha-amylase / neopullulanase [EC:3.2.1.54 3.2.1.133 3.2.1.135]	deletion	100	39	61
Agathobacter rectalis|K01208|NEG325	0.0079551	0.0016814	0.633984	0.26399	0.48664	NEG325	Dihydrolipoate	C02147	cd, ma, nplT; cyclomaltodextrinase / maltogenic alpha-amylase / neopullulanase [EC:3.2.1.54 3.2.1.133 3.2.1.135]	deletion	100	39	61
Agathobacter rectalis|K01208|NEG97	0.0051836	3.48e-05	0.819509	0.277516	0.611943	NEG97	Fructose-1P	C01094	cd, ma, nplT; cyclomaltodextrinase / maltogenic alpha-amylase / neopullulanase [EC:3.2.1.54 3.2.1.133 3.2.1.135]	deletion	100	39	61
Agathobacter rectalis|K01208|NEG176	0.00734002	0.017751	0.16008	0.266583	0.377733	NEG176	Glutaric acid	C00489	cd, ma, nplT; cyclomaltodextrinase / maltogenic alpha-amylase / neopullulanase [EC:3.2.1.54 3.2.1.133 3.2.1.135]	deletion	100	39	61
Agathobacter rectalis|K01208|POS610	0.00867867	0.00955144	0.358284	0.261158	0.409919	POS610	Leucyl-Isoleucine	-	cd, ma, nplT; cyclomaltodextrinase / maltogenic alpha-amylase / neopullulanase [EC:3.2.1.54 3.2.1.133 3.2.1.135]	deletion	100	39	61
Agathobacter rectalis|K01208|POS614	0.00448116	0.00646318	0.274844	0.281968	0.428745	POS614	Leucyl-Valine	-	cd, ma, nplT; cyclomaltodextrinase / maltogenic alpha-amylase / neopullulanase [EC:3.2.1.54 3.2.1.133 3.2.1.135]	deletion	100	39	61
Agathobacter rectalis|K01208|POS669	0.00619187	0.000923179	0.622468	0.271983	0.509514	POS669	Lysyl-Alanine	-	cd, ma, nplT; cyclomaltodextrinase / maltogenic alpha-amylase / neopullulanase [EC:3.2.1.54 3.2.1.133 3.2.1.135]	deletion	100	39	61
Agathobacter rectalis|K01208|POS677	0.00943551	0.0204112	0.296128	0.25841	0.37004	POS677	Lysyl-Valine	-	cd, ma, nplT; cyclomaltodextrinase / maltogenic alpha-amylase / neopullulanase [EC:3.2.1.54 3.2.1.133 3.2.1.135]	deletion	100	39	61
Agathobacter rectalis|K01208|POS698	0.00407815	0.0138221	0.132118	0.284812	0.391093	POS698	Methionyl-Valine	-	cd, ma, nplT; cyclomaltodextrinase / maltogenic alpha-amylase / neopullulanase [EC:3.2.1.54 3.2.1.133 3.2.1.135]	deletion	100	39	61
Agathobacter rectalis|K01208|POS750	0.00786704	0.0196808	0.176588	0.26435	0.372065	POS750	Neotrehalose	C01083	cd, ma, nplT; cyclomaltodextrinase / maltogenic alpha-amylase / neopullulanase [EC:3.2.1.54 3.2.1.133 3.2.1.135]	deletion	100	39	61
Agathobacter rectalis|K01208|POS834	0.0140662	0.0108718	0.544752	0.244884	0.403441	POS834	Phenylalanyl-Alanine	-	cd, ma, nplT; cyclomaltodextrinase / maltogenic alpha-amylase / neopullulanase [EC:3.2.1.54 3.2.1.133 3.2.1.135]	deletion	100	39	61
Agathobacter rectalis|K01208|POS836	0.00142819	0.000344569	0.393259	0.314702	0.543955	POS836	Phenylalanyl-Asparagine	-	cd, ma, nplT; cyclomaltodextrinase / maltogenic alpha-amylase / neopullulanase [EC:3.2.1.54 3.2.1.133 3.2.1.135]	deletion	100	39	61
Agathobacter rectalis|K01208|POS838	0.00600762	0.0209359	0.148204	0.272931	0.368623	POS838	Phenylalanyl-Methionine	-	cd, ma, nplT; cyclomaltodextrinase / maltogenic alpha-amylase / neopullulanase [EC:3.2.1.54 3.2.1.133 3.2.1.135]	deletion	100	39	61
Agathobacter rectalis|K01208|POS840	0.00181733	0.0284522	0.0604869	0.308107	0.351012	POS840	Phenylalanyl-Threonine	-	cd, ma, nplT; cyclomaltodextrinase / maltogenic alpha-amylase / neopullulanase [EC:3.2.1.54 3.2.1.133 3.2.1.135]	deletion	100	39	61
Agathobacter rectalis|K01208|POS843	0.00453822	0.0058483	0.235723	0.281584	0.433401	POS843	Phenylalanyl-Valine	-	cd, ma, nplT; cyclomaltodextrinase / maltogenic alpha-amylase / neopullulanase [EC:3.2.1.54 3.2.1.133 3.2.1.135]	deletion	100	39	61
Agathobacter rectalis|K01208|POS851	0.00305999	0.00148546	0.248649	0.293309	0.491498	POS851	PI(16:2(9Z,12Z)/22:3(10Z,13Z,16Z))	C00626	cd, ma, nplT; cyclomaltodextrinase / maltogenic alpha-amylase / neopullulanase [EC:3.2.1.54 3.2.1.133 3.2.1.135]	deletion	100	39	61
Agathobacter rectalis|K01208|NEG61	0.00986192	0.0241549	0.268396	0.256946	0.360526	NEG61	Pyrocatechol	C15571	cd, ma, nplT; cyclomaltodextrinase / maltogenic alpha-amylase / neopullulanase [EC:3.2.1.54 3.2.1.133 3.2.1.135]	deletion	100	39	61
Agathobacter rectalis|K01208|POS907	0.0121713	0.00319112	0.626489	0.249865	0.460324	POS907	Serylvaline	-	cd, ma, nplT; cyclomaltodextrinase / maltogenic alpha-amylase / neopullulanase [EC:3.2.1.54 3.2.1.133 3.2.1.135]	deletion	100	39	61
Agathobacter rectalis|K01208|NEG133	0.00599112	0.0103008	0.452713	0.273017	0.406155	NEG133	Shikimic acid	C00493	cd, ma, nplT; cyclomaltodextrinase / maltogenic alpha-amylase / neopullulanase [EC:3.2.1.54 3.2.1.133 3.2.1.135]	deletion	100	39	61
Agathobacter rectalis|K01208|POS922	0.015083	0.02646	0.213396	-0.242448	-0.355263	POS922	Stigmasterol	C05442	cd, ma, nplT; cyclomaltodextrinase / maltogenic alpha-amylase / neopullulanase [EC:3.2.1.54 3.2.1.133 3.2.1.135]	deletion	100	39	61
Agathobacter rectalis|K01208|POS976	0.0145644	7.38e-05	0.905336	0.243672	0.591296	POS976	Valyl-Asparagine	-	cd, ma, nplT; cyclomaltodextrinase / maltogenic alpha-amylase / neopullulanase [EC:3.2.1.54 3.2.1.133 3.2.1.135]	deletion	100	39	61
Agathobacter rectalis|K01775|NEG16	0.00647148	2.7e-05	0.480377	-0.270591	-0.618623	NEG16	9,10-epoxyoctadecanoic acid	C19623	alr; alanine racemase [EC:5.1.1.1]	deletion	100	39	61
Agathobacter rectalis|K01775|POS283	0.00126824	0.00156451	0.146695	0.3179	0.489474	POS283	Alanyl-Arginine	-	alr; alanine racemase [EC:5.1.1.1]	deletion	100	39	61
Agathobacter rectalis|K01775|POS288	0.00331881	0.0192531	0.090922	0.290933	0.373279	POS288	Alanyl-Valine	-	alr; alanine racemase [EC:5.1.1.1]	deletion	100	39	61
Agathobacter rectalis|K01775|POS330	0.0174011	0.0323717	0.223183	0.237387	0.34332	POS330	Asparaginyl-Lysine	-	alr; alanine racemase [EC:5.1.1.1]	deletion	100	39	61
Agathobacter rectalis|K01775|NEG325	0.0079551	0.0016814	0.633984	0.26399	0.48664	NEG325	Dihydrolipoate	C02147	alr; alanine racemase [EC:5.1.1.1]	deletion	100	39	61
Agathobacter rectalis|K01775|NEG97	0.0051836	3.48e-05	0.819509	0.277516	0.611943	NEG97	Fructose-1P	C01094	alr; alanine racemase [EC:5.1.1.1]	deletion	100	39	61
Agathobacter rectalis|K01775|NEG176	0.00734002	0.017751	0.16008	0.266583	0.377733	NEG176	Glutaric acid	C00489	alr; alanine racemase [EC:5.1.1.1]	deletion	100	39	61
Agathobacter rectalis|K01775|POS610	0.00867867	0.00955144	0.358284	0.261158	0.409919	POS610	Leucyl-Isoleucine	-	alr; alanine racemase [EC:5.1.1.1]	deletion	100	39	61
Agathobacter rectalis|K01775|POS614	0.00448116	0.00646318	0.274844	0.281968	0.428745	POS614	Leucyl-Valine	-	alr; alanine racemase [EC:5.1.1.1]	deletion	100	39	61
Agathobacter rectalis|K01775|POS669	0.00619187	0.000923179	0.622468	0.271983	0.509514	POS669	Lysyl-Alanine	-	alr; alanine racemase [EC:5.1.1.1]	deletion	100	39	61
Agathobacter rectalis|K01775|POS677	0.00943551	0.0204112	0.296128	0.25841	0.37004	POS677	Lysyl-Valine	-	alr; alanine racemase [EC:5.1.1.1]	deletion	100	39	61
Agathobacter rectalis|K01775|POS698	0.00407815	0.0138221	0.132118	0.284812	0.391093	POS698	Methionyl-Valine	-	alr; alanine racemase [EC:5.1.1.1]	deletion	100	39	61
Agathobacter rectalis|K01775|POS750	0.00786704	0.0196808	0.176588	0.26435	0.372065	POS750	Neotrehalose	C01083	alr; alanine racemase [EC:5.1.1.1]	deletion	100	39	61
Agathobacter rectalis|K01775|POS834	0.0140662	0.0108718	0.544752	0.244884	0.403441	POS834	Phenylalanyl-Alanine	-	alr; alanine racemase [EC:5.1.1.1]	deletion	100	39	61
Agathobacter rectalis|K01775|POS836	0.00142819	0.000344569	0.393259	0.314702	0.543955	POS836	Phenylalanyl-Asparagine	-	alr; alanine racemase [EC:5.1.1.1]	deletion	100	39	61
Agathobacter rectalis|K01775|POS838	0.00600762	0.0209359	0.148204	0.272931	0.368623	POS838	Phenylalanyl-Methionine	-	alr; alanine racemase [EC:5.1.1.1]	deletion	100	39	61
Agathobacter rectalis|K01775|POS840	0.00181733	0.0284522	0.0604869	0.308107	0.351012	POS840	Phenylalanyl-Threonine	-	alr; alanine racemase [EC:5.1.1.1]	deletion	100	39	61
Agathobacter rectalis|K01775|POS843	0.00453822	0.0058483	0.235723	0.281584	0.433401	POS843	Phenylalanyl-Valine	-	alr; alanine racemase [EC:5.1.1.1]	deletion	100	39	61
Agathobacter rectalis|K01775|POS851	0.00305999	0.00148546	0.248649	0.293309	0.491498	POS851	PI(16:2(9Z,12Z)/22:3(10Z,13Z,16Z))	C00626	alr; alanine racemase [EC:5.1.1.1]	deletion	100	39	61
Agathobacter rectalis|K01775|NEG61	0.00986192	0.0241549	0.268396	0.256946	0.360526	NEG61	Pyrocatechol	C15571	alr; alanine racemase [EC:5.1.1.1]	deletion	100	39	61
Agathobacter rectalis|K01775|POS907	0.0121713	0.00319112	0.626489	0.249865	0.460324	POS907	Serylvaline	-	alr; alanine racemase [EC:5.1.1.1]	deletion	100	39	61
Agathobacter rectalis|K01775|NEG133	0.00599112	0.0103008	0.452713	0.273017	0.406155	NEG133	Shikimic acid	C00493	alr; alanine racemase [EC:5.1.1.1]	deletion	100	39	61
Agathobacter rectalis|K01775|POS922	0.015083	0.02646	0.213396	-0.242448	-0.355263	POS922	Stigmasterol	C05442	alr; alanine racemase [EC:5.1.1.1]	deletion	100	39	61
Agathobacter rectalis|K01775|POS976	0.0145644	7.38e-05	0.905336	0.243672	0.591296	POS976	Valyl-Asparagine	-	alr; alanine racemase [EC:5.1.1.1]	deletion	100	39	61
Agathobacter rectalis|K01992|NEG16	0.00647148	3.11e-05	0.517923	-0.270591	-0.568108	NEG16	9,10-epoxyoctadecanoic acid	C19623	ABC-2.P; ABC-2 type transport system permease protein	deletion	100	47	53
Agathobacter rectalis|K01992|POS283	0.00126824	0.0029153	0.287719	0.3179	0.424838	POS283	Alanyl-Arginine	-	ABC-2.P; ABC-2 type transport system permease protein	deletion	100	47	53
Agathobacter rectalis|K01992|POS288	0.00331881	0.00485606	0.204241	0.290933	0.404024	POS288	Alanyl-Valine	-	ABC-2.P; ABC-2 type transport system permease protein	deletion	100	47	53
Agathobacter rectalis|K01992|NEG97	0.0051836	0.00296684	0.560559	0.277516	0.424144	NEG97	Fructose-1P	C01094	ABC-2.P; ABC-2 type transport system permease protein	deletion	100	47	53
Agathobacter rectalis|K01992|NEG127	0.000763072	0.000981992	0.239669	0.331197	0.46531	NEG127	Gentisic acid	C00628	ABC-2.P; ABC-2 type transport system permease protein	deletion	100	47	53
Agathobacter rectalis|K01992|POS610	0.00867867	0.00462104	0.473053	0.261158	0.406105	POS610	Leucyl-Isoleucine	-	ABC-2.P; ABC-2 type transport system permease protein	deletion	100	47	53
Agathobacter rectalis|K01992|POS614	0.00448116	0.00301041	0.399229	0.281968	0.423566	POS614	Leucyl-Valine	-	ABC-2.P; ABC-2 type transport system permease protein	deletion	100	47	53
Agathobacter rectalis|K01992|POS669	0.00619187	0.00126607	0.951109	0.271983	0.45629	POS669	Lysyl-Alanine	-	ABC-2.P; ABC-2 type transport system permease protein	deletion	100	47	53
Agathobacter rectalis|K01992|POS836	0.00142819	0.00363628	0.176316	0.314702	0.415982	POS836	Phenylalanyl-Asparagine	-	ABC-2.P; ABC-2 type transport system permease protein	deletion	100	47	53
Agathobacter rectalis|K01992|POS843	0.00453822	0.00798582	0.212299	0.281584	0.382401	POS843	Phenylalanyl-Valine	-	ABC-2.P; ABC-2 type transport system permease protein	deletion	100	47	53
Agathobacter rectalis|K01992|POS907	0.0121713	0.00195212	0.891966	0.249865	0.440333	POS907	Serylvaline	-	ABC-2.P; ABC-2 type transport system permease protein	deletion	100	47	53
Agathobacter rectalis|K01992|POS976	0.0145644	0.005046	0.743826	0.243672	0.402405	POS976	Valyl-Asparagine	-	ABC-2.P; ABC-2 type transport system permease protein	deletion	100	47	53
Agathobacter rectalis|K01992|POS985	0.00428819	0.00725571	0.254221	0.2833	0.386679	POS985	Vitamin A	C17276	ABC-2.P; ABC-2 type transport system permease protein	deletion	100	47	53
Agathobacter rectalis|K02004|NEG16	0.00647148	0.000376936	0.702762	-0.270591	-0.487857	NEG16	9,10-epoxyoctadecanoic acid	C19623	ABC.CD.P; putative ABC transport system permease protein	deletion	100	49	51
Agathobacter rectalis|K02004|POS283	0.00126824	0.00261915	0.212106	0.3179	0.420612	POS283	Alanyl-Arginine	-	ABC.CD.P; putative ABC transport system permease protein	deletion	100	49	51
Agathobacter rectalis|K02004|POS288	0.00331881	0.00422091	0.297727	0.290933	0.401735	POS288	Alanyl-Valine	-	ABC.CD.P; putative ABC transport system permease protein	deletion	100	49	51
Agathobacter rectalis|K02004|NEG97	0.0051836	0.00572624	0.278804	0.277516	0.389082	NEG97	Fructose-1P	C01094	ABC.CD.P; putative ABC transport system permease protein	deletion	100	49	51
Agathobacter rectalis|K02004|NEG127	0.000763072	0.00597973	0.0882105	0.331197	0.387245	NEG127	Gentisic acid	C00628	ABC.CD.P; putative ABC transport system permease protein	deletion	100	49	51
Agathobacter rectalis|K02004|POS610	0.00867867	0.00347196	0.500673	0.261158	0.409592	POS610	Leucyl-Isoleucine	-	ABC.CD.P; putative ABC transport system permease protein	deletion	100	49	51
Agathobacter rectalis|K02004|POS614	0.00448116	0.0020005	0.475577	0.281968	0.430816	POS614	Leucyl-Valine	-	ABC.CD.P; putative ABC transport system permease protein	deletion	100	49	51
Agathobacter rectalis|K02004|POS669	0.00619187	0.00198958	0.606555	0.271983	0.43102	POS669	Lysyl-Alanine	-	ABC.CD.P; putative ABC transport system permease protein	deletion	100	49	51
Agathobacter rectalis|K02004|POS836	0.00142819	0.00583226	0.196662	0.314702	0.388305	POS836	Phenylalanyl-Asparagine	-	ABC.CD.P; putative ABC transport system permease protein	deletion	100	49	51
Agathobacter rectalis|K02004|POS843	0.00453822	0.00784218	0.289476	0.281584	0.37551	POS843	Phenylalanyl-Valine	-	ABC.CD.P; putative ABC transport system permease protein	deletion	100	49	51
Agathobacter rectalis|K02004|POS907	0.0121713	0.0023162	0.782908	0.249865	0.425306	POS907	Serylvaline	-	ABC.CD.P; putative ABC transport system permease protein	deletion	100	49	51
Agathobacter rectalis|K02004|POS976	0.0145644	0.00759143	0.599497	0.243672	0.376939	POS976	Valyl-Asparagine	-	ABC.CD.P; putative ABC transport system permease protein	deletion	100	49	51
Agathobacter rectalis|K02025|NEG16	0.00647148	0.00135073	0.507108	-0.270591	-0.62747	NEG16	9,10-epoxyoctadecanoic acid	C19623	ABC.MS.P; multiple sugar transport system permease protein	deletion	100	23	77
Agathobacter rectalis|K02025|POS283	0.00126824	0.00458974	0.0588245	0.3179	0.56917	POS283	Alanyl-Arginine	-	ABC.MS.P; multiple sugar transport system permease protein	deletion	100	23	77
Agathobacter rectalis|K02025|POS330	0.0174011	0.019223	0.194797	0.237387	0.48419	POS330	Asparaginyl-Lysine	-	ABC.MS.P; multiple sugar transport system permease protein	deletion	100	23	77
Agathobacter rectalis|K02025|NEG325	0.0079551	0.0139929	0.0739157	0.26399	0.504941	NEG325	Dihydrolipoate	C02147	ABC.MS.P; multiple sugar transport system permease protein	deletion	100	23	77
Agathobacter rectalis|K02025|NEG97	0.0051836	0.000116707	0.319662	0.277516	0.717391	NEG97	Fructose-1P	C01094	ABC.MS.P; multiple sugar transport system permease protein	deletion	100	23	77
Agathobacter rectalis|K02025|POS610	0.00867867	0.00873594	0.237354	0.261158	0.533597	POS610	Leucyl-Isoleucine	-	ABC.MS.P; multiple sugar transport system permease protein	deletion	100	23	77
Agathobacter rectalis|K02025|POS611	0.0122056	0.0153515	0.0994405	0.249769	0.499012	POS611	Leucyl-phenylalanine	C11221	ABC.MS.P; multiple sugar transport system permease protein	deletion	100	23	77
Agathobacter rectalis|K02025|POS614	0.00448116	0.0025362	0.339548	0.281968	0.598814	POS614	Leucyl-Valine	-	ABC.MS.P; multiple sugar transport system permease protein	deletion	100	23	77
Agathobacter rectalis|K02025|POS669	0.00619187	0.00661889	0.257753	0.271983	0.549407	POS669	Lysyl-Alanine	-	ABC.MS.P; multiple sugar transport system permease protein	deletion	100	23	77
Agathobacter rectalis|K02025|POS836	0.00142819	0.00207001	0.0767138	0.314702	0.608352	POS836	Phenylalanyl-Asparagine	-	ABC.MS.P; multiple sugar transport system permease protein	deletion	100	23	77
Agathobacter rectalis|K02025|POS843	0.00453822	0.00378949	0.120249	0.281584	0.579051	POS843	Phenylalanyl-Valine	-	ABC.MS.P; multiple sugar transport system permease protein	deletion	100	23	77
Agathobacter rectalis|K02025|POS851	0.00305999	0.00123234	0.102494	0.293309	0.631423	POS851	PI(16:2(9Z,12Z)/22:3(10Z,13Z,16Z))	C00626	ABC.MS.P; multiple sugar transport system permease protein	deletion	100	23	77
Agathobacter rectalis|K02025|POS907	0.0121713	0.00238264	0.631985	0.249865	0.601779	POS907	Serylvaline	-	ABC.MS.P; multiple sugar transport system permease protein	deletion	100	23	77
Agathobacter rectalis|K02025|NEG133	0.00599112	0.00547056	0.398229	0.273017	0.559842	NEG133	Shikimic acid	C00493	ABC.MS.P; multiple sugar transport system permease protein	deletion	100	23	77
Agathobacter rectalis|K02025|POS957	0.0121884	0.0255755	0.155181	0.249817	0.464427	POS957	Tryptophyl-Leucine	-	ABC.MS.P; multiple sugar transport system permease protein	deletion	100	23	77
Agathobacter rectalis|K02025|POS976	0.0145644	9.62e-05	0.69701	0.243672	0.72332	POS976	Valyl-Asparagine	-	ABC.MS.P; multiple sugar transport system permease protein	deletion	100	23	77
Agathobacter rectalis|K02026|NEG97	0.0051836	0.00117736	0.137587	0.277516	0.547654	NEG97	Fructose-1P	C01094	ABC.MS.P1; multiple sugar transport system permease protein	deletion	100	32	68
Agathobacter rectalis|K02026|NEG176	0.00734002	0.00773185	0.145388	0.266583	0.462243	NEG176	Glutaric acid	C00489	ABC.MS.P1; multiple sugar transport system permease protein	deletion	100	32	68
Agathobacter rectalis|K02026|POS611	0.0122056	0.00636536	0.0803872	0.249769	0.472141	POS611	Leucyl-phenylalanine	C11221	ABC.MS.P1; multiple sugar transport system permease protein	deletion	100	32	68
Agathobacter rectalis|K02026|POS614	0.00448116	0.0088981	0.120262	0.281968	0.454912	POS614	Leucyl-Valine	-	ABC.MS.P1; multiple sugar transport system permease protein	deletion	100	32	68
Agathobacter rectalis|K02026|POS834	0.0140662	0.000832675	0.216403	0.244884	0.561217	POS834	Phenylalanyl-Alanine	-	ABC.MS.P1; multiple sugar transport system permease protein	deletion	100	32	68
Agathobacter rectalis|K02026|POS843	0.00453822	0.00299075	0.0832503	0.281584	0.508065	POS843	Phenylalanyl-Valine	-	ABC.MS.P1; multiple sugar transport system permease protein	deletion	100	32	68
Agathobacter rectalis|K02026|POS851	0.00305999	0.00714772	0.197613	0.293309	0.466276	POS851	PI(16:2(9Z,12Z)/22:3(10Z,13Z,16Z))	C00626	ABC.MS.P1; multiple sugar transport system permease protein	deletion	100	32	68
Agathobacter rectalis|K02026|NEG133	0.00599112	0.00868652	0.16735	0.273017	0.456179	NEG133	Shikimic acid	C00493	ABC.MS.P1; multiple sugar transport system permease protein	deletion	100	32	68
Agathobacter rectalis|K02026|POS922	0.015083	0.00427308	0.111927	-0.242448	-0.491569	POS922	Stigmasterol	C05442	ABC.MS.P1; multiple sugar transport system permease protein	deletion	100	32	68
Agathobacter rectalis|K02026|POS957	0.0121884	0.0111476	0.0924496	0.249817	0.442815	POS957	Tryptophyl-Leucine	-	ABC.MS.P1; multiple sugar transport system permease protein	deletion	100	32	68
Agathobacter rectalis|K02026|POS976	0.0145644	0.00223801	0.296523	0.243672	0.520894	POS976	Valyl-Asparagine	-	ABC.MS.P1; multiple sugar transport system permease protein	deletion	100	32	68
Agathobacter rectalis|K02477|NEG16	0.00647148	0.00229562	0.55188	-0.270591	-0.581538	NEG16	9,10-epoxyoctadecanoic acid	C19623	two-component system, LytTR family, response regulator	deletion	100	25	75
Agathobacter rectalis|K02477|POS283	0.00126824	0.00249344	0.0741137	0.3179	0.577692	POS283	Alanyl-Arginine	-	two-component system, LytTR family, response regulator	deletion	100	25	75
Agathobacter rectalis|K02477|POS288	0.00331881	0.00349085	0.169922	0.290933	0.561538	POS288	Alanyl-Valine	-	two-component system, LytTR family, response regulator	deletion	100	25	75
Agathobacter rectalis|K02477|NEG325	0.0079551	0.000494354	0.143337	0.26399	0.645385	NEG325	Dihydrolipoate	C02147	two-component system, LytTR family, response regulator	deletion	100	25	75
Agathobacter rectalis|K02477|NEG97	0.0051836	0.000570169	0.283262	0.277516	0.64	NEG97	Fructose-1P	C01094	two-component system, LytTR family, response regulator	deletion	100	25	75
Agathobacter rectalis|K02477|POS611	0.0122056	0.0214161	0.158606	0.249769	0.457692	POS611	Leucyl-phenylalanine	C11221	two-component system, LytTR family, response regulator	deletion	100	25	75
Agathobacter rectalis|K02477|POS614	0.00448116	0.005733	0.267717	0.281968	0.536154	POS614	Leucyl-Valine	-	two-component system, LytTR family, response regulator	deletion	100	25	75
Agathobacter rectalis|K02477|POS669	0.00619187	0.00154872	0.344293	0.271983	0.599231	POS669	Lysyl-Alanine	-	two-component system, LytTR family, response regulator	deletion	100	25	75
Agathobacter rectalis|K02477|POS834	0.0140662	0.0139112	0.120301	0.244884	0.485385	POS834	Phenylalanyl-Alanine	-	two-component system, LytTR family, response regulator	deletion	100	25	75
Agathobacter rectalis|K02477|POS836	0.00142819	0.00290285	0.0959054	0.314702	0.570494	POS836	Phenylalanyl-Asparagine	-	two-component system, LytTR family, response regulator	deletion	100	25	75
Agathobacter rectalis|K02477|POS843	0.00453822	0.0224216	0.078555	0.281584	0.454615	POS843	Phenylalanyl-Valine	-	two-component system, LytTR family, response regulator	deletion	100	25	75
Agathobacter rectalis|K02477|POS907	0.0121713	0.00127262	0.653122	0.249865	0.607692	POS907	Serylvaline	-	two-component system, LytTR family, response regulator	deletion	100	25	75
Agathobacter rectalis|K02477|NEG133	0.00599112	0.00263422	0.583666	0.273017	0.575111	NEG133	Shikimic acid	C00493	two-component system, LytTR family, response regulator	deletion	100	25	75
Agathobacter rectalis|K02477|POS976	0.0145644	0.0103666	0.495217	0.243672	0.503077	POS976	Valyl-Asparagine	-	two-component system, LytTR family, response regulator	deletion	100	25	75
Agathobacter rectalis|K02477|POS985	0.00428819	0.00193988	0.236912	0.2833	0.589231	POS985	Vitamin A	C17276	two-component system, LytTR family, response regulator	deletion	100	25	75
Agathobacter rectalis|K02483|NEG16	0.00647148	0.00236267	0.693184	-0.270591	-0.433048	NEG16	9,10-epoxyoctadecanoic acid	C19623	two-component system, LytTR family, response regulator	deletion	100	47	53
Agathobacter rectalis|K02483|POS283	0.00126824	0.000479893	0.277019	0.3179	0.489477	POS283	Alanyl-Arginine	-	two-component system, LytTR family, response regulator	deletion	100	47	53
Agathobacter rectalis|K02483|POS288	0.00331881	0.000919022	0.515686	0.290933	0.467623	POS288	Alanyl-Valine	-	two-component system, LytTR family, response regulator	deletion	100	47	53
Agathobacter rectalis|K02483|POS330	0.0174011	0.00781076	0.795567	0.237387	0.383395	POS330	Asparaginyl-Lysine	-	two-component system, LytTR family, response regulator	deletion	100	47	53
Agathobacter rectalis|K02483|NEG97	0.0051836	0.0010908	0.513825	0.277516	0.46161	NEG97	Fructose-1P	C01094	two-component system, LytTR family, response regulator	deletion	100	47	53
Agathobacter rectalis|K02483|NEG127	0.000763072	0.000442087	0.38481	0.331197	0.492137	NEG127	Gentisic acid	C00628	two-component system, LytTR family, response regulator	deletion	100	47	53
Agathobacter rectalis|K02483|POS610	0.00867867	0.000959526	0.699554	0.261158	0.466119	POS610	Leucyl-Isoleucine	-	two-component system, LytTR family, response regulator	deletion	100	47	53
Agathobacter rectalis|K02483|POS611	0.0122056	0.0243225	0.227948	0.249769	0.328168	POS611	Leucyl-phenylalanine	C11221	two-component system, LytTR family, response regulator	deletion	100	47	53
Agathobacter rectalis|K02483|POS614	0.00448116	0.000283906	0.664995	0.281968	0.506129	POS614	Leucyl-Valine	-	two-component system, LytTR family, response regulator	deletion	100	47	53
Agathobacter rectalis|K02483|POS669	0.00619187	5.68e-05	0.799996	0.271983	0.552382	POS669	Lysyl-Alanine	-	two-component system, LytTR family, response regulator	deletion	100	47	53
Agathobacter rectalis|K02483|POS698	0.00407815	0.0165503	0.176796	0.284812	0.347942	POS698	Methionyl-Valine	-	two-component system, LytTR family, response regulator	deletion	100	47	53
Agathobacter rectalis|K02483|POS750	0.00786704	0.00239831	0.329428	0.26435	0.43247	POS750	Neotrehalose	C01083	two-component system, LytTR family, response regulator	deletion	100	47	53
Agathobacter rectalis|K02483|POS836	0.00142819	0.000702976	0.358271	0.314702	0.476813	POS836	Phenylalanyl-Asparagine	-	two-component system, LytTR family, response regulator	deletion	100	47	53
Agathobacter rectalis|K02483|POS840	0.00181733	0.0195182	0.0693786	0.308107	0.339616	POS840	Phenylalanyl-Threonine	-	two-component system, LytTR family, response regulator	deletion	100	47	53
Agathobacter rectalis|K02483|POS843	0.00453822	0.00308129	0.445023	0.281584	0.422641	POS843	Phenylalanyl-Valine	-	two-component system, LytTR family, response regulator	deletion	100	47	53
Agathobacter rectalis|K02483|NEG61	0.00986192	0.0039523	0.485966	0.256946	0.412581	NEG61	Pyrocatechol	C15571	two-component system, LytTR family, response regulator	deletion	100	47	53
Agathobacter rectalis|K02483|POS907	0.0121713	0.000459819	0.771327	0.249865	0.490865	POS907	Serylvaline	-	two-component system, LytTR family, response regulator	deletion	100	47	53
Agathobacter rectalis|K02483|NEG133	0.00599112	0.00167207	0.802213	0.273017	0.446128	NEG133	Shikimic acid	C00493	two-component system, LytTR family, response regulator	deletion	100	47	53
Agathobacter rectalis|K02483|POS957	0.0121884	0.0185248	0.264831	0.249817	0.342276	POS957	Tryptophyl-Leucine	-	two-component system, LytTR family, response regulator	deletion	100	47	53
Agathobacter rectalis|K02483|POS976	0.0145644	0.000572304	0.96435	0.243672	0.483696	POS976	Valyl-Asparagine	-	two-component system, LytTR family, response regulator	deletion	100	47	53
Agathobacter rectalis|K02483|POS985	0.00428819	0.00425142	0.225472	0.2833	0.409574	POS985	Vitamin A	C17276	two-component system, LytTR family, response regulator	deletion	100	47	53
Agathobacter rectalis|K03088|NEG16	0.00647148	2.98e-05	0.75164	-0.270591	-0.733846	NEG16	9,10-epoxyoctadecanoic acid	C19623	rpoE; RNA polymerase sigma-70 factor, ECF subfamily	deletion	100	25	75
Agathobacter rectalis|K03088|POS283	0.00126824	0.00487981	0.118123	0.3179	0.544615	POS283	Alanyl-Arginine	-	rpoE; RNA polymerase sigma-70 factor, ECF subfamily	deletion	100	25	75
Agathobacter rectalis|K03088|NEG325	0.0079551	0.00257654	0.203352	0.26399	0.576154	NEG325	Dihydrolipoate	C02147	rpoE; RNA polymerase sigma-70 factor, ECF subfamily	deletion	100	25	75
Agathobacter rectalis|K03088|NEG97	0.0051836	0.00241263	0.286796	0.277516	0.579231	NEG97	Fructose-1P	C01094	rpoE; RNA polymerase sigma-70 factor, ECF subfamily	deletion	100	25	75
Agathobacter rectalis|K03088|NEG176	0.00734002	0.0118025	0.0842335	0.266583	0.495385	NEG176	Glutaric acid	C00489	rpoE; RNA polymerase sigma-70 factor, ECF subfamily	deletion	100	25	75
Agathobacter rectalis|K03088|POS610	0.00867867	0.0151693	0.40244	0.261158	0.48	POS610	Leucyl-Isoleucine	-	rpoE; RNA polymerase sigma-70 factor, ECF subfamily	deletion	100	25	75
Agathobacter rectalis|K03088|POS614	0.00448116	0.00343667	0.525699	0.281968	0.562308	POS614	Leucyl-Valine	-	rpoE; RNA polymerase sigma-70 factor, ECF subfamily	deletion	100	25	75
Agathobacter rectalis|K03088|POS669	0.00619187	0.00624898	0.464346	0.271983	0.531538	POS669	Lysyl-Alanine	-	rpoE; RNA polymerase sigma-70 factor, ECF subfamily	deletion	100	25	75
Agathobacter rectalis|K03088|POS836	0.00142819	0.0166245	0.125603	0.314702	0.474211	POS836	Phenylalanyl-Asparagine	-	rpoE; RNA polymerase sigma-70 factor, ECF subfamily	deletion	100	25	75
Agathobacter rectalis|K03088|POS843	0.00453822	0.0163206	0.158169	0.281584	0.475385	POS843	Phenylalanyl-Valine	-	rpoE; RNA polymerase sigma-70 factor, ECF subfamily	deletion	100	25	75
Agathobacter rectalis|K03088|POS907	0.0121713	0.00047437	0.985311	0.249865	0.646923	POS907	Serylvaline	-	rpoE; RNA polymerase sigma-70 factor, ECF subfamily	deletion	100	25	75
Agathobacter rectalis|K03088|POS922	0.015083	0.00970493	0.250016	-0.242448	-0.506923	POS922	Stigmasterol	C05442	rpoE; RNA polymerase sigma-70 factor, ECF subfamily	deletion	100	25	75
Agathobacter rectalis|K03088|POS976	0.0145644	0.000202331	0.896878	0.243672	0.676923	POS976	Valyl-Asparagine	-	rpoE; RNA polymerase sigma-70 factor, ECF subfamily	deletion	100	25	75
Agathobacter rectalis|K03451|NEG16	0.00647148	0.00654947	0.313258	-0.270591	-0.391189	NEG16	9,10-epoxyoctadecanoic acid	C19623	TC.BCT; betaine/carnitine transporter, BCCT family	deletion	100	47	53
Agathobacter rectalis|K03451|NEG97	0.0051836	0.00109436	0.330872	0.277516	0.461494	NEG97	Fructose-1P	C01094	TC.BCT; betaine/carnitine transporter, BCCT family	deletion	100	47	53
Agathobacter rectalis|K03451|NEG176	0.00734002	0.00564007	0.168817	0.266583	0.397664	NEG176	Glutaric acid	C00489	TC.BCT; betaine/carnitine transporter, BCCT family	deletion	100	47	53
Agathobacter rectalis|K03451|NEG157	0.00113211	0.0063783	0.135436	0.320924	0.392345	NEG157	Hippuric acid	C01586	TC.BCT; betaine/carnitine transporter, BCCT family	deletion	100	47	53
Agathobacter rectalis|K03451|POS836	0.00142819	0.00540722	0.0778662	0.314702	0.399468	POS836	Phenylalanyl-Asparagine	-	TC.BCT; betaine/carnitine transporter, BCCT family	deletion	100	47	53
Agathobacter rectalis|K03451|POS851	0.00305999	0.000969097	0.562112	0.293309	0.465772	POS851	PI(16:2(9Z,12Z)/22:3(10Z,13Z,16Z))	C00626	TC.BCT; betaine/carnitine transporter, BCCT family	deletion	100	47	53
Agathobacter rectalis|K03451|POS922	0.015083	0.0022997	0.63849	-0.242448	-0.434089	POS922	Stigmasterol	C05442	TC.BCT; betaine/carnitine transporter, BCCT family	deletion	100	47	53
Agathobacter rectalis|K03451|POS976	0.0145644	0.00282285	0.497599	0.243672	0.42611	POS976	Valyl-Asparagine	-	TC.BCT; betaine/carnitine transporter, BCCT family	deletion	100	47	53
Agathobacter rectalis|K03655|NEG16	0.00647148	4.5e-06	0.700934	-0.270591	-0.739901	NEG16	9,10-epoxyoctadecanoic acid	C19623	recG; ATP-dependent DNA helicase RecG [EC:3.6.4.12]	deletion	100	29	71
Agathobacter rectalis|K03655|POS283	0.00126824	0.00828811	0.0583971	0.3179	0.480788	POS283	Alanyl-Arginine	-	recG; ATP-dependent DNA helicase RecG [EC:3.6.4.12]	deletion	100	29	71
Agathobacter rectalis|K03655|POS288	0.00331881	0.0106494	0.0948688	0.290933	0.466995	POS288	Alanyl-Valine	-	recG; ATP-dependent DNA helicase RecG [EC:3.6.4.12]	deletion	100	29	71
Agathobacter rectalis|K03655|POS330	0.0174011	0.0172203	0.338422	0.237387	0.438916	POS330	Asparaginyl-Lysine	-	recG; ATP-dependent DNA helicase RecG [EC:3.6.4.12]	deletion	100	29	71
Agathobacter rectalis|K03655|NEG325	0.0079551	0.000886517	0.434414	0.26399	0.583744	NEG325	Dihydrolipoate	C02147	recG; ATP-dependent DNA helicase RecG [EC:3.6.4.12]	deletion	100	29	71
Agathobacter rectalis|K03655|NEG97	0.0051836	0.00359104	0.231113	0.277516	0.523153	NEG97	Fructose-1P	C01094	recG; ATP-dependent DNA helicase RecG [EC:3.6.4.12]	deletion	100	29	71
Agathobacter rectalis|K03655|NEG176	0.00734002	0.00701665	0.13571	0.266583	0.489655	NEG176	Glutaric acid	C00489	recG; ATP-dependent DNA helicase RecG [EC:3.6.4.12]	deletion	100	29	71
Agathobacter rectalis|K03655|POS610	0.00867867	0.00239607	0.353557	0.261158	0.541872	POS610	Leucyl-Isoleucine	-	recG; ATP-dependent DNA helicase RecG [EC:3.6.4.12]	deletion	100	29	71
Agathobacter rectalis|K03655|POS614	0.00448116	0.000444309	0.44035	0.281968	0.609852	POS614	Leucyl-Valine	-	recG; ATP-dependent DNA helicase RecG [EC:3.6.4.12]	deletion	100	29	71
Agathobacter rectalis|K03655|POS669	0.00619187	0.000811917	0.402114	0.271983	0.587192	POS669	Lysyl-Alanine	-	recG; ATP-dependent DNA helicase RecG [EC:3.6.4.12]	deletion	100	29	71
Agathobacter rectalis|K03655|POS836	0.00142819	0.00103287	0.229235	0.314702	0.577657	POS836	Phenylalanyl-Asparagine	-	recG; ATP-dependent DNA helicase RecG [EC:3.6.4.12]	deletion	100	29	71
Agathobacter rectalis|K03655|POS843	0.00453822	0.00907482	0.103115	0.281584	0.475862	POS843	Phenylalanyl-Valine	-	recG; ATP-dependent DNA helicase RecG [EC:3.6.4.12]	deletion	100	29	71
Agathobacter rectalis|K03655|POS907	0.0121713	6.35e-05	0.966349	0.249865	0.672906	POS907	Serylvaline	-	recG; ATP-dependent DNA helicase RecG [EC:3.6.4.12]	deletion	100	29	71
Agathobacter rectalis|K03655|POS922	0.015083	0.012027	0.411764	-0.242448	-0.460099	POS922	Stigmasterol	C05442	recG; ATP-dependent DNA helicase RecG [EC:3.6.4.12]	deletion	100	29	71
Agathobacter rectalis|K03655|POS976	0.0145644	1.43e-05	0.996014	0.243672	0.712808	POS976	Valyl-Asparagine	-	recG; ATP-dependent DNA helicase RecG [EC:3.6.4.12]	deletion	100	29	71
Agathobacter rectalis|K03924|NEG16	0.00647148	0.000185964	0.940994	-0.270591	-0.563765	NEG16	9,10-epoxyoctadecanoic acid	C19623	moxR; MoxR-like ATPase [EC:3.6.3.-]	deletion	100	39	61
Agathobacter rectalis|K03924|NEG325	0.0079551	0.0019979	0.49879	0.26399	0.479757	NEG325	Dihydrolipoate	C02147	moxR; MoxR-like ATPase [EC:3.6.3.-]	deletion	100	39	61
Agathobacter rectalis|K03924|POS907	0.0121713	0.00101302	0.916884	0.249865	0.506073	POS907	Serylvaline	-	moxR; MoxR-like ATPase [EC:3.6.3.-]	deletion	100	39	61
Agathobacter rectalis|K06147|POS143	0.0144995	0.0225218	0.146454	0.243828	0.332216	POS143	2-O-Methylcytosine	-	ABCB-BAC; ATP-binding cassette, subfamily B, bacterial	deletion	100	47	53
Agathobacter rectalis|K06147|NEG140	0.0201758	0.0205561	0.365459	0.232043	0.336957	NEG140	4-Hydroxybenzoic acid	C00156	ABCB-BAC; ATP-binding cassette, subfamily B, bacterial	deletion	100	47	53
Agathobacter rectalis|K06147|NEG16	0.00647148	0.00208132	0.637258	-0.270591	-0.437905	NEG16	9,10-epoxyoctadecanoic acid	C19623	ABCB-BAC; ATP-binding cassette, subfamily B, bacterial	deletion	100	47	53
Agathobacter rectalis|K06147|POS283	0.00126824	0.00186423	0.264331	0.3179	0.442068	POS283	Alanyl-Arginine	-	ABCB-BAC; ATP-binding cassette, subfamily B, bacterial	deletion	100	47	53
Agathobacter rectalis|K06147|POS288	0.00331881	0.00337001	0.332608	0.290933	0.419056	POS288	Alanyl-Valine	-	ABCB-BAC; ATP-binding cassette, subfamily B, bacterial	deletion	100	47	53
Agathobacter rectalis|K06147|POS330	0.0174011	0.0186374	0.374124	0.237387	0.341968	POS330	Asparaginyl-Lysine	-	ABCB-BAC; ATP-binding cassette, subfamily B, bacterial	deletion	100	47	53
Agathobacter rectalis|K06147|NEG325	0.0079551	0.0131955	0.193365	0.26399	0.359043	NEG325	Dihydrolipoate	C02147	ABCB-BAC; ATP-binding cassette, subfamily B, bacterial	deletion	100	47	53
Agathobacter rectalis|K06147|NEG97	0.0051836	0.00250064	0.560559	0.277516	0.430851	NEG97	Fructose-1P	C01094	ABCB-BAC; ATP-binding cassette, subfamily B, bacterial	deletion	100	47	53
Agathobacter rectalis|K06147|NEG127	0.000763072	0.00468531	0.0908044	0.331197	0.405527	NEG127	Gentisic acid	C00628	ABCB-BAC; ATP-binding cassette, subfamily B, bacterial	deletion	100	47	53
Agathobacter rectalis|K06147|NEG185	0.00331468	0.013121	0.0605189	0.29097	0.359315	NEG185	Indole-3-propionic acid	-	ABCB-BAC; ATP-binding cassette, subfamily B, bacterial	deletion	100	47	53
Agathobacter rectalis|K06147|POS610	0.00867867	0.00236976	0.76169	0.261158	0.432932	POS610	Leucyl-Isoleucine	-	ABCB-BAC; ATP-binding cassette, subfamily B, bacterial	deletion	100	47	53
Agathobacter rectalis|K06147|POS614	0.00448116	0.000236895	0.928314	0.281968	0.511679	POS614	Leucyl-Valine	-	ABCB-BAC; ATP-binding cassette, subfamily B, bacterial	deletion	100	47	53
Agathobacter rectalis|K06147|POS669	0.00619187	0.00279809	0.838326	0.271983	0.426457	POS669	Lysyl-Alanine	-	ABCB-BAC; ATP-binding cassette, subfamily B, bacterial	deletion	100	47	53
Agathobacter rectalis|K06147|POS750	0.00786704	0.0121854	0.2917	0.26435	0.362858	POS750	Neotrehalose	C01083	ABCB-BAC; ATP-binding cassette, subfamily B, bacterial	deletion	100	47	53
Agathobacter rectalis|K06147|POS836	0.00142819	0.00382693	0.353735	0.314702	0.413901	POS836	Phenylalanyl-Asparagine	-	ABCB-BAC; ATP-binding cassette, subfamily B, bacterial	deletion	100	47	53
Agathobacter rectalis|K06147|POS843	0.00453822	0.00587216	0.324552	0.281584	0.39593	POS843	Phenylalanyl-Valine	-	ABCB-BAC; ATP-binding cassette, subfamily B, bacterial	deletion	100	47	53
Agathobacter rectalis|K06147|NEG61	0.00986192	0.0215441	0.23181	0.256946	0.334528	NEG61	Pyrocatechol	C15571	ABCB-BAC; ATP-binding cassette, subfamily B, bacterial	deletion	100	47	53
Agathobacter rectalis|K06147|POS907	0.0121713	2.77e-05	0.54591	0.249865	0.570999	POS907	Serylvaline	-	ABCB-BAC; ATP-binding cassette, subfamily B, bacterial	deletion	100	47	53
Agathobacter rectalis|K06147|NEG133	0.00599112	0.00254131	0.459973	0.273017	0.430224	NEG133	Shikimic acid	C00493	ABCB-BAC; ATP-binding cassette, subfamily B, bacterial	deletion	100	47	53
Agathobacter rectalis|K06147|POS976	0.0145644	0.000779747	0.5625	0.243672	0.473289	POS976	Valyl-Asparagine	-	ABCB-BAC; ATP-binding cassette, subfamily B, bacterial	deletion	100	47	53
Agathobacter rectalis|K06147|POS985	0.00428819	0.0172538	0.084909	0.2833	0.34586	POS985	Vitamin A	C17276	ABCB-BAC; ATP-binding cassette, subfamily B, bacterial	deletion	100	47	53
Agathobacter rectalis|K07052|NEG16	0.00647148	0.00165053	0.58166	-0.270591	-0.526404	NEG16	9,10-epoxyoctadecanoic acid	C19623	-	deletion	100	33	67
Agathobacter rectalis|K07052|POS283	0.00126824	0.0042312	0.0610301	0.3179	0.48496	POS283	Alanyl-Arginine	-	-	deletion	100	33	67
Agathobacter rectalis|K07052|POS610	0.00867867	0.00708662	0.258647	0.261158	0.459893	POS610	Leucyl-Isoleucine	-	-	deletion	100	33	67
Agathobacter rectalis|K07052|POS614	0.00448116	6.12e-05	0.527137	0.281968	0.639706	POS614	Leucyl-Valine	-	-	deletion	100	33	67
Agathobacter rectalis|K07052|POS907	0.0121713	7.66e-06	0.983634	0.249865	0.693516	POS907	Serylvaline	-	-	deletion	100	33	67
Agathobacter rectalis|K07052|NEG133	0.00599112	0.00317459	0.283111	0.273017	0.498161	NEG133	Shikimic acid	C00493	-	deletion	100	33	67
Agathobacter rectalis|K07052|POS976	0.0145644	0.00333084	0.650607	0.243672	0.495989	POS976	Valyl-Asparagine	-	-	deletion	100	33	67
Agathobacter rectalis|K07284|NEG16	0.00647148	0.00345496	0.474926	-0.270591	-0.516796	NEG16	9,10-epoxyoctadecanoic acid	C19623	srtA; sortase A [EC:3.4.22.70]	deletion	100	30	70
Agathobacter rectalis|K07284|POS907	0.0121713	0.000959226	0.790568	0.249865	0.571969	POS907	Serylvaline	-	srtA; sortase A [EC:3.4.22.70]	deletion	100	30	70
Agathobacter rectalis|K07316|NEG16	0.00647148	6.4e-05	0.961821	-0.270591	-0.663626	NEG16	9,10-epoxyoctadecanoic acid	C19623	mod; adenine-specific DNA-methyltransferase [EC:2.1.1.72]	deletion	100	30	70
Agathobacter rectalis|K07316|POS283	0.00126824	0.0091305	0.0688513	0.3179	0.467853	POS283	Alanyl-Arginine	-	mod; adenine-specific DNA-methyltransferase [EC:2.1.1.72]	deletion	100	30	70
Agathobacter rectalis|K07316|POS330	0.0174011	0.0280339	0.247267	0.237387	0.401112	POS330	Asparaginyl-Lysine	-	mod; adenine-specific DNA-methyltransferase [EC:2.1.1.72]	deletion	100	30	70
Agathobacter rectalis|K07316|NEG325	0.0079551	0.00680332	0.307	0.26399	0.483426	NEG325	Dihydrolipoate	C02147	mod; adenine-specific DNA-methyltransferase [EC:2.1.1.72]	deletion	100	30	70
Agathobacter rectalis|K07316|NEG97	0.0051836	0.004911	0.218688	0.277516	0.499889	NEG97	Fructose-1P	C01094	mod; adenine-specific DNA-methyltransferase [EC:2.1.1.72]	deletion	100	30	70
Agathobacter rectalis|K07316|NEG176	0.00734002	0.0200333	0.0956075	0.266583	0.422469	NEG176	Glutaric acid	C00489	mod; adenine-specific DNA-methyltransferase [EC:2.1.1.72]	deletion	100	30	70
Agathobacter rectalis|K07316|POS610	0.00867867	0.0042835	0.333164	0.261158	0.506563	POS610	Leucyl-Isoleucine	-	mod; adenine-specific DNA-methyltransferase [EC:2.1.1.72]	deletion	100	30	70
Agathobacter rectalis|K07316|POS614	0.00448116	0.00166847	0.452521	0.281968	0.549277	POS614	Leucyl-Valine	-	mod; adenine-specific DNA-methyltransferase [EC:2.1.1.72]	deletion	100	30	70
Agathobacter rectalis|K07316|POS669	0.00619187	0.00477958	0.312681	0.271983	0.501224	POS669	Lysyl-Alanine	-	mod; adenine-specific DNA-methyltransferase [EC:2.1.1.72]	deletion	100	30	70
Agathobacter rectalis|K07316|POS836	0.00142819	0.0024436	0.218671	0.314702	0.532651	POS836	Phenylalanyl-Asparagine	-	mod; adenine-specific DNA-methyltransferase [EC:2.1.1.72]	deletion	100	30	70
Agathobacter rectalis|K07316|POS843	0.00453822	0.0128763	0.128773	0.281584	0.448721	POS843	Phenylalanyl-Valine	-	mod; adenine-specific DNA-methyltransferase [EC:2.1.1.72]	deletion	100	30	70
Agathobacter rectalis|K07316|NEG61	0.00986192	0.0229391	0.160017	0.256946	0.414016	NEG61	Pyrocatechol	C15571	mod; adenine-specific DNA-methyltransferase [EC:2.1.1.72]	deletion	100	30	70
Agathobacter rectalis|K07316|POS907	0.0121713	0.00051024	0.883533	0.249865	0.595996	POS907	Serylvaline	-	mod; adenine-specific DNA-methyltransferase [EC:2.1.1.72]	deletion	100	30	70
Agathobacter rectalis|K07316|POS922	0.015083	0.017438	0.306863	-0.242448	-0.430923	POS922	Stigmasterol	C05442	mod; adenine-specific DNA-methyltransferase [EC:2.1.1.72]	deletion	100	30	70
Agathobacter rectalis|K07316|POS976	0.0145644	0.000234923	0.908783	0.243672	0.623137	POS976	Valyl-Asparagine	-	mod; adenine-specific DNA-methyltransferase [EC:2.1.1.72]	deletion	100	30	70
Agathobacter rectalis|K07493|NEG16	0.00647148	0.00186798	0.580164	-0.270591	-0.625071	NEG16	9,10-epoxyoctadecanoic acid	C19623	-	deletion	100	22	78
Agathobacter rectalis|K07493|POS330	0.0174011	0.0184892	0.192077	0.237387	0.497459	POS330	Asparaginyl-Lysine	-	-	deletion	100	22	78
Agathobacter rectalis|K07493|NEG97	0.0051836	0.00237926	0.0575496	0.277516	0.613778	NEG97	Fructose-1P	C01094	-	deletion	100	22	78
Agathobacter rectalis|K07493|POS610	0.00867867	0.0143124	0.306885	0.261158	0.514399	POS610	Leucyl-Isoleucine	-	-	deletion	100	22	78
Agathobacter rectalis|K07493|POS614	0.00448116	0.00477135	0.436653	0.281968	0.578769	POS614	Leucyl-Valine	-	-	deletion	100	22	78
Agathobacter rectalis|K07493|POS669	0.00619187	0.00552541	0.28064	0.271983	0.570864	POS669	Lysyl-Alanine	-	-	deletion	100	22	78
Agathobacter rectalis|K07493|POS836	0.00142819	0.00864262	0.058619	0.314702	0.545506	POS836	Phenylalanyl-Asparagine	-	-	deletion	100	22	78
Agathobacter rectalis|K07493|POS843	0.00453822	0.020749	0.101672	0.281584	0.489554	POS843	Phenylalanyl-Valine	-	-	deletion	100	22	78
Agathobacter rectalis|K07493|POS851	0.00305999	0.0200819	0.0823956	0.293309	0.491813	POS851	PI(16:2(9Z,12Z)/22:3(10Z,13Z,16Z))	C00626	-	deletion	100	22	78
Agathobacter rectalis|K07493|POS907	0.0121713	0.00243632	0.974141	0.249865	0.612648	POS907	Serylvaline	-	-	deletion	100	22	78
Agathobacter rectalis|K07493|NEG133	0.00599112	0.00491027	0.123062	0.273017	0.577238	NEG133	Shikimic acid	C00493	-	deletion	100	22	78
Agathobacter rectalis|K07493|POS976	0.0145644	0.00114901	0.751829	0.243672	0.646527	POS976	Valyl-Asparagine	-	-	deletion	100	22	78
Agathobacter rectalis|K07720|NEG16	0.00647148	0.000185964	0.940994	-0.270591	-0.563765	NEG16	9,10-epoxyoctadecanoic acid	C19623	yesN; two-component system, response regulator YesN	deletion	100	39	61
Agathobacter rectalis|K07720|NEG325	0.0079551	0.0019979	0.49879	0.26399	0.479757	NEG325	Dihydrolipoate	C02147	yesN; two-component system, response regulator YesN	deletion	100	39	61
Agathobacter rectalis|K07720|POS907	0.0121713	0.00101302	0.916884	0.249865	0.506073	POS907	Serylvaline	-	yesN; two-component system, response regulator YesN	deletion	100	39	61
Agathobacter rectalis|K07729|NEG16	0.00647148	0.000422848	0.842487	-0.270591	-0.563585	NEG16	9,10-epoxyoctadecanoic acid	C19623	-	deletion	100	35	65
Agathobacter rectalis|K07729|POS283	0.00126824	0.00521696	0.0803123	0.3179	0.461905	POS283	Alanyl-Arginine	-	-	deletion	100	35	65
Agathobacter rectalis|K07729|POS907	0.0121713	0.00216642	0.60096	0.249865	0.50112	POS907	Serylvaline	-	-	deletion	100	35	65
Agathobacter rectalis|K07729|POS976	0.0145644	0.000325496	0.594702	0.243672	0.572549	POS976	Valyl-Asparagine	-	-	deletion	100	35	65
Agathobacter rectalis|K13730|NEG16	0.00647148	2.49e-05	0.580295	-0.270591	-0.641441	NEG16	9,10-epoxyoctadecanoic acid	C19623	inlA; internalin A	deletion	100	36	64
Agathobacter rectalis|K13730|POS288	0.00331881	0.00968008	0.0680176	0.290933	0.425483	POS288	Alanyl-Valine	-	inlA; internalin A	deletion	100	36	64
Agathobacter rectalis|K13730|NEG325	0.0079551	0.00336641	0.21292	0.26399	0.475676	NEG325	Dihydrolipoate	C02147	inlA; internalin A	deletion	100	36	64
Agathobacter rectalis|K13730|NEG97	0.0051836	0.00123212	0.334593	0.277516	0.517375	NEG97	Fructose-1P	C01094	inlA; internalin A	deletion	100	36	64
Agathobacter rectalis|K13730|POS610	0.00867867	0.00124848	0.531448	0.261158	0.51686	POS610	Leucyl-Isoleucine	-	inlA; internalin A	deletion	100	36	64
Agathobacter rectalis|K13730|POS614	0.00448116	0.000140364	0.616068	0.281968	0.592535	POS614	Leucyl-Valine	-	inlA; internalin A	deletion	100	36	64
Agathobacter rectalis|K13730|POS669	0.00619187	0.0049803	0.206537	0.271983	0.457915	POS669	Lysyl-Alanine	-	inlA; internalin A	deletion	100	36	64
Agathobacter rectalis|K13730|POS750	0.00786704	0.0123896	0.148583	0.26435	0.412613	POS750	Neotrehalose	C01083	inlA; internalin A	deletion	100	36	64
Agathobacter rectalis|K13730|POS836	0.00142819	0.00480516	0.114339	0.314702	0.459578	POS836	Phenylalanyl-Asparagine	-	inlA; internalin A	deletion	100	36	64
Agathobacter rectalis|K13730|POS843	0.00453822	0.00777032	0.068357	0.281584	0.436551	POS843	Phenylalanyl-Valine	-	inlA; internalin A	deletion	100	36	64
Agathobacter rectalis|K13730|POS851	0.00305999	0.00346573	0.151293	0.293309	0.474389	POS851	PI(16:2(9Z,12Z)/22:3(10Z,13Z,16Z))	C00626	inlA; internalin A	deletion	100	36	64
Agathobacter rectalis|K13730|NEG61	0.00986192	0.0200266	0.126805	0.256946	0.3861	NEG61	Pyrocatechol	C15571	inlA; internalin A	deletion	100	36	64
Agathobacter rectalis|K13730|POS907	0.0121713	1.26e-05	0.857495	0.249865	0.658687	POS907	Serylvaline	-	inlA; internalin A	deletion	100	36	64
Agathobacter rectalis|K13730|NEG133	0.00599112	0.00837	0.238596	0.273017	0.432846	NEG133	Shikimic acid	C00493	inlA; internalin A	deletion	100	36	64
Agathobacter rectalis|K13730|POS922	0.015083	0.00958314	0.296919	-0.242448	-0.425997	POS922	Stigmasterol	C05442	inlA; internalin A	deletion	100	36	64
Agathobacter rectalis|K13730|POS957	0.0121884	0.0240024	0.145501	0.249817	0.375547	POS957	Tryptophyl-Leucine	-	inlA; internalin A	deletion	100	36	64
Agathobacter rectalis|K13730|POS976	0.0145644	0.000651591	0.928182	0.243672	0.541313	POS976	Valyl-Asparagine	-	inlA; internalin A	deletion	100	36	64
Agathobacter rectalis|K13730|POS985	0.00428819	0.0143722	0.0861729	0.2833	0.404633	POS985	Vitamin A	C17276	inlA; internalin A	deletion	100	36	64
Agathobacter rectalis|K15770|NEG16	0.00647148	2.97e-05	0.578076	-0.270591	-0.636808	NEG16	9,10-epoxyoctadecanoic acid	C19623	cycB, ganO; arabinogalactan oligomer / maltooligosaccharide transport system substrate-binding protein	deletion	100	36	64
Agathobacter rectalis|K15770|POS283	0.00126824	0.000709304	0.178183	0.3179	0.538224	POS283	Alanyl-Arginine	-	cycB, ganO; arabinogalactan oligomer / maltooligosaccharide transport system substrate-binding protein	deletion	100	36	64
Agathobacter rectalis|K15770|POS288	0.00331881	0.0205716	0.0903382	0.290933	0.384556	POS288	Alanyl-Valine	-	cycB, ganO; arabinogalactan oligomer / maltooligosaccharide transport system substrate-binding protein	deletion	100	36	64
Agathobacter rectalis|K15770|POS330	0.0174011	0.0259435	0.199513	0.237387	0.370914	POS330	Asparaginyl-Lysine	-	cycB, ganO; arabinogalactan oligomer / maltooligosaccharide transport system substrate-binding protein	deletion	100	36	64
Agathobacter rectalis|K15770|NEG325	0.0079551	0.00239747	0.471724	0.26399	0.490347	NEG325	Dihydrolipoate	C02147	cycB, ganO; arabinogalactan oligomer / maltooligosaccharide transport system substrate-binding protein	deletion	100	36	64
Agathobacter rectalis|K15770|NEG97	0.0051836	4.04e-05	0.912216	0.277516	0.628571	NEG97	Fructose-1P	C01094	cycB, ganO; arabinogalactan oligomer / maltooligosaccharide transport system substrate-binding protein	deletion	100	36	64
Agathobacter rectalis|K15770|NEG176	0.00734002	0.019406	0.136542	0.266583	0.387902	NEG176	Glutaric acid	C00489	cycB, ganO; arabinogalactan oligomer / maltooligosaccharide transport system substrate-binding protein	deletion	100	36	64
Agathobacter rectalis|K15770|POS610	0.00867867	0.00733711	0.386961	0.261158	0.439382	POS610	Leucyl-Isoleucine	-	cycB, ganO; arabinogalactan oligomer / maltooligosaccharide transport system substrate-binding protein	deletion	100	36	64
Agathobacter rectalis|K15770|POS611	0.0122056	0.0350476	0.164613	0.249769	0.352381	POS611	Leucyl-phenylalanine	C11221	cycB, ganO; arabinogalactan oligomer / maltooligosaccharide transport system substrate-binding protein	deletion	100	36	64
Agathobacter rectalis|K15770|POS614	0.00448116	0.00418736	0.353096	0.281968	0.465894	POS614	Leucyl-Valine	-	cycB, ganO; arabinogalactan oligomer / maltooligosaccharide transport system substrate-binding protein	deletion	100	36	64
Agathobacter rectalis|K15770|POS669	0.00619187	0.000714312	0.759017	0.271983	0.537967	POS669	Lysyl-Alanine	-	cycB, ganO; arabinogalactan oligomer / maltooligosaccharide transport system substrate-binding protein	deletion	100	36	64
Agathobacter rectalis|K15770|POS677	0.00943551	0.0271923	0.217525	0.25841	0.368082	POS677	Lysyl-Valine	-	cycB, ganO; arabinogalactan oligomer / maltooligosaccharide transport system substrate-binding protein	deletion	100	36	64
Agathobacter rectalis|K15770|POS698	0.00407815	0.0140354	0.129398	0.284812	0.40592	POS698	Methionyl-Valine	-	cycB, ganO; arabinogalactan oligomer / maltooligosaccharide transport system substrate-binding protein	deletion	100	36	64
Agathobacter rectalis|K15770|POS750	0.00786704	0.0202069	0.231473	0.26435	0.385586	POS750	Neotrehalose	C01083	cycB, ganO; arabinogalactan oligomer / maltooligosaccharide transport system substrate-binding protein	deletion	100	36	64
Agathobacter rectalis|K15770|POS834	0.0140662	0.0135752	0.394562	0.244884	0.407722	POS834	Phenylalanyl-Alanine	-	cycB, ganO; arabinogalactan oligomer / maltooligosaccharide transport system substrate-binding protein	deletion	100	36	64
Agathobacter rectalis|K15770|POS836	0.00142819	0.000270019	0.303516	0.314702	0.571723	POS836	Phenylalanyl-Asparagine	-	cycB, ganO; arabinogalactan oligomer / maltooligosaccharide transport system substrate-binding protein	deletion	100	36	64
Agathobacter rectalis|K15770|POS838	0.00600762	0.0173988	0.126438	0.272931	0.39408	POS838	Phenylalanyl-Methionine	-	cycB, ganO; arabinogalactan oligomer / maltooligosaccharide transport system substrate-binding protein	deletion	100	36	64
Agathobacter rectalis|K15770|POS840	0.00181733	0.0316299	0.0513358	0.308107	0.358816	POS840	Phenylalanyl-Threonine	-	cycB, ganO; arabinogalactan oligomer / maltooligosaccharide transport system substrate-binding protein	deletion	100	36	64
Agathobacter rectalis|K15770|POS843	0.00453822	0.00484426	0.229342	0.281584	0.459202	POS843	Phenylalanyl-Valine	-	cycB, ganO; arabinogalactan oligomer / maltooligosaccharide transport system substrate-binding protein	deletion	100	36	64
Agathobacter rectalis|K15770|POS851	0.00305999	0.00299346	0.202098	0.293309	0.480824	POS851	PI(16:2(9Z,12Z)/22:3(10Z,13Z,16Z))	C00626	cycB, ganO; arabinogalactan oligomer / maltooligosaccharide transport system substrate-binding protein	deletion	100	36	64
Agathobacter rectalis|K15770|NEG61	0.00986192	0.0269616	0.276662	0.256946	0.368597	NEG61	Pyrocatechol	C15571	cycB, ganO; arabinogalactan oligomer / maltooligosaccharide transport system substrate-binding protein	deletion	100	36	64
Agathobacter rectalis|K15770|POS907	0.0121713	0.00187234	0.760659	0.249865	0.500644	POS907	Serylvaline	-	cycB, ganO; arabinogalactan oligomer / maltooligosaccharide transport system substrate-binding protein	deletion	100	36	64
Agathobacter rectalis|K15770|NEG133	0.00599112	0.0141421	0.36873	0.273017	0.40551	NEG133	Shikimic acid	C00493	cycB, ganO; arabinogalactan oligomer / maltooligosaccharide transport system substrate-binding protein	deletion	100	36	64
Agathobacter rectalis|K15770|POS922	0.015083	0.0223795	0.243805	-0.242448	-0.379665	POS922	Stigmasterol	C05442	cycB, ganO; arabinogalactan oligomer / maltooligosaccharide transport system substrate-binding protein	deletion	100	36	64
Agathobacter rectalis|K15770|POS976	0.0145644	4.2e-05	0.985103	0.243672	0.627542	POS976	Valyl-Asparagine	-	cycB, ganO; arabinogalactan oligomer / maltooligosaccharide transport system substrate-binding protein	deletion	100	36	64
Agathobacter rectalis|K15772|NEG16	0.00647148	2.7e-05	0.480377	-0.270591	-0.618623	NEG16	9,10-epoxyoctadecanoic acid	C19623	ganQ; arabinogalactan oligomer / maltooligosaccharide transport system permease protein	deletion	100	39	61
Agathobacter rectalis|K15772|POS283	0.00126824	0.00156451	0.146695	0.3179	0.489474	POS283	Alanyl-Arginine	-	ganQ; arabinogalactan oligomer / maltooligosaccharide transport system permease protein	deletion	100	39	61
Agathobacter rectalis|K15772|POS288	0.00331881	0.0192531	0.090922	0.290933	0.373279	POS288	Alanyl-Valine	-	ganQ; arabinogalactan oligomer / maltooligosaccharide transport system permease protein	deletion	100	39	61
Agathobacter rectalis|K15772|POS330	0.0174011	0.0323717	0.223183	0.237387	0.34332	POS330	Asparaginyl-Lysine	-	ganQ; arabinogalactan oligomer / maltooligosaccharide transport system permease protein	deletion	100	39	61
Agathobacter rectalis|K15772|NEG325	0.0079551	0.0016814	0.633984	0.26399	0.48664	NEG325	Dihydrolipoate	C02147	ganQ; arabinogalactan oligomer / maltooligosaccharide transport system permease protein	deletion	100	39	61
Agathobacter rectalis|K15772|NEG97	0.0051836	3.48e-05	0.819509	0.277516	0.611943	NEG97	Fructose-1P	C01094	ganQ; arabinogalactan oligomer / maltooligosaccharide transport system permease protein	deletion	100	39	61
Agathobacter rectalis|K15772|NEG176	0.00734002	0.017751	0.16008	0.266583	0.377733	NEG176	Glutaric acid	C00489	ganQ; arabinogalactan oligomer / maltooligosaccharide transport system permease protein	deletion	100	39	61
Agathobacter rectalis|K15772|POS610	0.00867867	0.00955144	0.358284	0.261158	0.409919	POS610	Leucyl-Isoleucine	-	ganQ; arabinogalactan oligomer / maltooligosaccharide transport system permease protein	deletion	100	39	61
Agathobacter rectalis|K15772|POS614	0.00448116	0.00646318	0.274844	0.281968	0.428745	POS614	Leucyl-Valine	-	ganQ; arabinogalactan oligomer / maltooligosaccharide transport system permease protein	deletion	100	39	61
Agathobacter rectalis|K15772|POS669	0.00619187	0.000923179	0.622468	0.271983	0.509514	POS669	Lysyl-Alanine	-	ganQ; arabinogalactan oligomer / maltooligosaccharide transport system permease protein	deletion	100	39	61
Agathobacter rectalis|K15772|POS677	0.00943551	0.0204112	0.296128	0.25841	0.37004	POS677	Lysyl-Valine	-	ganQ; arabinogalactan oligomer / maltooligosaccharide transport system permease protein	deletion	100	39	61
Agathobacter rectalis|K15772|POS698	0.00407815	0.0138221	0.132118	0.284812	0.391093	POS698	Methionyl-Valine	-	ganQ; arabinogalactan oligomer / maltooligosaccharide transport system permease protein	deletion	100	39	61
Agathobacter rectalis|K15772|POS750	0.00786704	0.0196808	0.176588	0.26435	0.372065	POS750	Neotrehalose	C01083	ganQ; arabinogalactan oligomer / maltooligosaccharide transport system permease protein	deletion	100	39	61
Agathobacter rectalis|K15772|POS834	0.0140662	0.0108718	0.544752	0.244884	0.403441	POS834	Phenylalanyl-Alanine	-	ganQ; arabinogalactan oligomer / maltooligosaccharide transport system permease protein	deletion	100	39	61
Agathobacter rectalis|K15772|POS836	0.00142819	0.000344569	0.393259	0.314702	0.543955	POS836	Phenylalanyl-Asparagine	-	ganQ; arabinogalactan oligomer / maltooligosaccharide transport system permease protein	deletion	100	39	61
Agathobacter rectalis|K15772|POS838	0.00600762	0.0209359	0.148204	0.272931	0.368623	POS838	Phenylalanyl-Methionine	-	ganQ; arabinogalactan oligomer / maltooligosaccharide transport system permease protein	deletion	100	39	61
Agathobacter rectalis|K15772|POS840	0.00181733	0.0284522	0.0604869	0.308107	0.351012	POS840	Phenylalanyl-Threonine	-	ganQ; arabinogalactan oligomer / maltooligosaccharide transport system permease protein	deletion	100	39	61
Agathobacter rectalis|K15772|POS843	0.00453822	0.0058483	0.235723	0.281584	0.433401	POS843	Phenylalanyl-Valine	-	ganQ; arabinogalactan oligomer / maltooligosaccharide transport system permease protein	deletion	100	39	61
Agathobacter rectalis|K15772|POS851	0.00305999	0.00148546	0.248649	0.293309	0.491498	POS851	PI(16:2(9Z,12Z)/22:3(10Z,13Z,16Z))	C00626	ganQ; arabinogalactan oligomer / maltooligosaccharide transport system permease protein	deletion	100	39	61
Agathobacter rectalis|K15772|NEG61	0.00986192	0.0241549	0.268396	0.256946	0.360526	NEG61	Pyrocatechol	C15571	ganQ; arabinogalactan oligomer / maltooligosaccharide transport system permease protein	deletion	100	39	61
Agathobacter rectalis|K15772|POS907	0.0121713	0.00319112	0.626489	0.249865	0.460324	POS907	Serylvaline	-	ganQ; arabinogalactan oligomer / maltooligosaccharide transport system permease protein	deletion	100	39	61
Agathobacter rectalis|K15772|NEG133	0.00599112	0.0103008	0.452713	0.273017	0.406155	NEG133	Shikimic acid	C00493	ganQ; arabinogalactan oligomer / maltooligosaccharide transport system permease protein	deletion	100	39	61
Agathobacter rectalis|K15772|POS922	0.015083	0.02646	0.213396	-0.242448	-0.355263	POS922	Stigmasterol	C05442	ganQ; arabinogalactan oligomer / maltooligosaccharide transport system permease protein	deletion	100	39	61
Agathobacter rectalis|K15772|POS976	0.0145644	7.38e-05	0.905336	0.243672	0.591296	POS976	Valyl-Asparagine	-	ganQ; arabinogalactan oligomer / maltooligosaccharide transport system permease protein	deletion	100	39	61
Alistipes putredinis|K03497|NEG281	0.0107246	7.06e-05	0.239347	0.254146	0.541462	NEG281	Ascorbic acid	C01041	parB, spo0J; ParB family transcriptional regulator, chromosome partitioning protein	deletion	100	48	52
Alistipes putredinis|K03497|POS695	0.00368968	0.00214958	0.254866	-0.287803	-0.432337	POS695	Methionyl-Arginine	-	parB, spo0J; ParB family transcriptional regulator, chromosome partitioning protein	deletion	100	48	52
Alistipes putredinis|K03497|POS832	0.00016698	0.000626569	0.0723489	-0.367777	-0.47603	POS832	Phenylacetaldehyde	C00601	parB, spo0J; ParB family transcriptional regulator, chromosome partitioning protein	deletion	100	48	52
Alistipes putredinis|K03530|NEG281	0.0107246	7.06e-05	0.239347	0.254146	0.541462	NEG281	Ascorbic acid	C01041	hupB; DNA-binding protein HU-beta	deletion	100	48	52
Alistipes putredinis|K03530|POS695	0.00368968	0.00214958	0.254866	-0.287803	-0.432337	POS695	Methionyl-Arginine	-	hupB; DNA-binding protein HU-beta	deletion	100	48	52
Alistipes putredinis|K03530|POS832	0.00016698	0.000626569	0.0723489	-0.367777	-0.47603	POS832	Phenylacetaldehyde	C00601	hupB; DNA-binding protein HU-beta	deletion	100	48	52
Erysipelatoclostridium sp000752095|K02761|NEG268	0.0107444	0.000912283	0.735226	-0.254084	-0.482419	NEG268	12-Hydroxydodecanoic acid	C08317	celB, chbC; cellobiose PTS system EIIC component	deletion	100	44	56
Erysipelatoclostridium sp000752095|K02761|POS179	0.00170794	0.00113697	0.206268	0.30982	0.47451	POS179	3-Methoxytyrosine	-	celB, chbC; cellobiose PTS system EIIC component	deletion	100	44	56
Erysipelatoclostridium sp000752095|K02793|NEG268	0.0107444	0.000524767	0.886529	-0.254084	-0.486555	NEG268	12-Hydroxydodecanoic acid	C08317	manXa; mannose PTS system EIIA component [EC:2.7.1.191]	deletion	100	47	53
Erysipelatoclostridium sp000752095|K02793|NEG199	0.00461846	0.00123344	0.675876	0.281051	0.457229	NEG199	Trehalose	C01083	manXa; mannose PTS system EIIA component [EC:2.7.1.191]	deletion	100	47	53
Erysipelatoclostridium sp000752095|K02795|NEG268	0.0107444	0.000524767	0.886529	-0.254084	-0.486555	NEG268	12-Hydroxydodecanoic acid	C08317	manY; mannose PTS system EIIC component	deletion	100	47	53
Erysipelatoclostridium sp000752095|K02795|NEG199	0.00461846	0.00123344	0.675876	0.281051	0.457229	NEG199	Trehalose	C01083	manY; mannose PTS system EIIC component	deletion	100	47	53
Erysipelatoclostridium sp000752095|K02796|NEG268	0.0107444	0.000524767	0.886529	-0.254084	-0.486555	NEG268	12-Hydroxydodecanoic acid	C08317	manZ; mannose PTS system EIID component	deletion	100	47	53
Erysipelatoclostridium sp000752095|K02796|NEG199	0.00461846	0.00123344	0.675876	0.281051	0.457229	NEG199	Trehalose	C01083	manZ; mannose PTS system EIID component	deletion	100	47	53
Erysipelatoclostridium sp000752095|K06926|NEG268	0.0107444	0.000919322	0.889147	-0.254084	-0.463049	NEG268	12-Hydroxydodecanoic acid	C08317	-	deletion	100	48	52
Erysipelatoclostridium sp000752095|K06926|POS179	0.00170794	0.000823186	0.314732	0.30982	0.466841	POS179	3-Methoxytyrosine	-	-	deletion	100	48	52
Erysipelatoclostridium sp000752095|K06926|NEG316	0.00321377	0.0016467	0.632953	0.291877	0.442282	NEG316	Maltotetraose	C02052	-	deletion	100	48	52
Erysipelatoclostridium sp000752095|K06926|NEG199	0.00461846	0.00132796	0.585696	0.281051	0.450098	NEG199	Trehalose	C01083	-	deletion	100	48	52
Ruminococcus_E bromii_B|K07497|POS164	0.00580872	0.000284532	0.673254	-0.273984	-0.526785	POS164	3-Amino-2-piperidone	-	-	deletion	100	43	57
Ruminococcus_E bromii_B|K14059|POS164	0.00580872	0.000304582	0.706771	-0.273984	-0.499146	POS164	3-Amino-2-piperidone	-	int; integrase	deletion	100	48	52
Fusicatenibacter saccharivorans|K00558|NEG214	0.00570879	0.00288716	0.413751	0.274525	0.551135	NEG214	D-Alanyl-D-alanine	C00993	DNMT1, dcm; DNA (cytosine-5)-methyltransferase 1 [EC:2.1.1.37]	deletion	100	27	73
Fusicatenibacter saccharivorans|K00558|NEG187	0.00109113	0.00110434	0.141872	0.3219	0.593389	NEG187	3-Hydroxypicolinic acid	C18620	DNMT1, dcm; DNA (cytosine-5)-methyltransferase 1 [EC:2.1.1.37]	deletion	100	27	73
Fusicatenibacter saccharivorans|K00558|POS186	0.0211475	0.00168004	0.636051	0.230321	0.57563	POS186	3-Methylhistidine	C01152	DNMT1, dcm; DNA (cytosine-5)-methyltransferase 1 [EC:2.1.1.37]	deletion	100	27	73
Fusicatenibacter saccharivorans|K00558|POS283	0.0127249	2.95e-05	0.97623	0.248344	0.713414	POS283	Alanyl-Arginine	-	DNMT1, dcm; DNA (cytosine-5)-methyltransferase 1 [EC:2.1.1.37]	deletion	100	27	73
Fusicatenibacter saccharivorans|K00558|POS320	0.00362565	0.00626485	0.0875821	0.288322	0.512556	POS320	Arginyl-Proline	-	DNMT1, dcm; DNA (cytosine-5)-methyltransferase 1 [EC:2.1.1.37]	deletion	100	27	73
Fusicatenibacter saccharivorans|K00558|POS330	0.00819383	0.000106053	0.72639	0.263032	0.676775	POS330	Asparaginyl-Lysine	-	DNMT1, dcm; DNA (cytosine-5)-methyltransferase 1 [EC:2.1.1.37]	deletion	100	27	73
Fusicatenibacter saccharivorans|K00558|POS457	0.00749819	0.000427291	0.446362	0.265898	0.630132	POS457	D-Proline	C00763	DNMT1, dcm; DNA (cytosine-5)-methyltransferase 1 [EC:2.1.1.37]	deletion	100	27	73
Fusicatenibacter saccharivorans|K00558|NEG293	0.0178141	0.0020402	0.665407	0.236547	0.567057	NEG293	Epsilon-(gamma-Glutamyl)-lysine	-	DNMT1, dcm; DNA (cytosine-5)-methyltransferase 1 [EC:2.1.1.37]	deletion	100	27	73
Fusicatenibacter saccharivorans|K00558|NEG210	0.00690516	0.00110434	0.295619	0.268534	0.593389	NEG210	Glycyltyrosine	-	DNMT1, dcm; DNA (cytosine-5)-methyltransferase 1 [EC:2.1.1.37]	deletion	100	27	73
Fusicatenibacter saccharivorans|K00558|POS586	0.0168503	0.00557275	0.277712	0.238534	0.51868	POS586	Isovalerylalanine	-	DNMT1, dcm; DNA (cytosine-5)-methyltransferase 1 [EC:2.1.1.37]	deletion	100	27	73
Fusicatenibacter saccharivorans|K00558|POS642	0.0183273	0.00888827	0.191214	0.235526	0.493572	POS642	Lutein	C08601	DNMT1, dcm; DNA (cytosine-5)-methyltransferase 1 [EC:2.1.1.37]	deletion	100	27	73
Fusicatenibacter saccharivorans|K00558|POS669	0.0147252	6.79e-05	0.829499	0.243289	0.690144	POS669	Lysyl-Alanine	-	DNMT1, dcm; DNA (cytosine-5)-methyltransferase 1 [EC:2.1.1.37]	deletion	100	27	73
Fusicatenibacter saccharivorans|K00558|POS672	0.0163545	2.75e-05	0.96342	0.239595	0.715251	POS672	Lysyl-Leucine	-	DNMT1, dcm; DNA (cytosine-5)-methyltransferase 1 [EC:2.1.1.37]	deletion	100	27	73
Fusicatenibacter saccharivorans|K00558|POS674	0.013383	0.00605	0.475832	0.246609	0.514393	POS674	Lysyl-Proline	-	DNMT1, dcm; DNA (cytosine-5)-methyltransferase 1 [EC:2.1.1.37]	deletion	100	27	73
Fusicatenibacter saccharivorans|K00558|POS750	0.014073	0.000935861	0.495055	0.244868	0.600125	POS750	Neotrehalose	C01083	DNMT1, dcm; DNA (cytosine-5)-methyltransferase 1 [EC:2.1.1.37]	deletion	100	27	73
Fusicatenibacter saccharivorans|K00558|POS837	0.00121897	0.00152152	0.0927546	0.318959	0.579917	POS837	Phenylalanyl-Glycine	-	DNMT1, dcm; DNA (cytosine-5)-methyltransferase 1 [EC:2.1.1.37]	deletion	100	27	73
Fusicatenibacter saccharivorans|K00558|POS935	0.015932	0.0161142	0.332479	0.240521	0.458667	POS935	Threoninyl-Aspartate	-	DNMT1, dcm; DNA (cytosine-5)-methyltransferase 1 [EC:2.1.1.37]	deletion	100	27	73
Fusicatenibacter saccharivorans|K00558|POS964	0.00620791	0.0238662	0.0740499	0.271902	0.43356	POS964	Tyrosyl-Leucine	-	DNMT1, dcm; DNA (cytosine-5)-methyltransferase 1 [EC:2.1.1.37]	deletion	100	27	73
Fusicatenibacter saccharivorans|K01144|NEG214	0.00570879	0.00673719	0.391201	0.274525	0.432167	NEG214	D-Alanyl-D-alanine	C00993	E3.1.11.5; exodeoxyribonuclease V [EC:3.1.11.5]	deletion	100	38	62
Fusicatenibacter saccharivorans|K01144|NEG40	0.0101723	0.0193254	0.340074	0.255914	0.377899	NEG40	Thymine	C00178	E3.1.11.5; exodeoxyribonuclease V [EC:3.1.11.5]	deletion	100	38	62
Fusicatenibacter saccharivorans|K01144|NEG187	0.00109113	1.13e-06	0.870509	0.3219	0.697584	NEG187	3-Hydroxypicolinic acid	C18620	E3.1.11.5; exodeoxyribonuclease V [EC:3.1.11.5]	deletion	100	38	62
Fusicatenibacter saccharivorans|K01144|POS186	0.0211475	0.00163905	0.90366	0.230321	0.49356	POS186	3-Methylhistidine	C01152	E3.1.11.5; exodeoxyribonuclease V [EC:3.1.11.5]	deletion	100	38	62
Fusicatenibacter saccharivorans|K01144|POS283	0.0127249	4.62e-07	0.38099	0.248344	0.714796	POS283	Alanyl-Arginine	-	E3.1.11.5; exodeoxyribonuclease V [EC:3.1.11.5]	deletion	100	38	62
Fusicatenibacter saccharivorans|K01144|POS320	0.00362565	0.00163002	0.238116	0.288322	0.493779	POS320	Arginyl-Proline	-	E3.1.11.5; exodeoxyribonuclease V [EC:3.1.11.5]	deletion	100	38	62
Fusicatenibacter saccharivorans|K01144|POS330	0.00819383	0.000997267	0.48757	0.263032	0.512719	POS330	Asparaginyl-Lysine	-	E3.1.11.5; exodeoxyribonuclease V [EC:3.1.11.5]	deletion	100	38	62
Fusicatenibacter saccharivorans|K01144|POS457	0.00749819	0.00133651	0.632665	0.265898	0.501563	POS457	D-Proline	C00763	E3.1.11.5; exodeoxyribonuclease V [EC:3.1.11.5]	deletion	100	38	62
Fusicatenibacter saccharivorans|K01144|NEG293	0.0178141	0.000405978	0.880158	0.236547	0.544758	NEG293	Epsilon-(gamma-Glutamyl)-lysine	-	E3.1.11.5; exodeoxyribonuclease V [EC:3.1.11.5]	deletion	100	38	62
Fusicatenibacter saccharivorans|K01144|POS482	0.00777428	0.0247234	0.119351	0.264734	0.363866	POS482	Formiminoglutamic acid	C00439	E3.1.11.5; exodeoxyribonuclease V [EC:3.1.11.5]	deletion	100	38	62
Fusicatenibacter saccharivorans|K01144|NEG210	0.00690516	2.52e-05	0.897199	0.268534	0.627091	NEG210	Glycyltyrosine	-	E3.1.11.5; exodeoxyribonuclease V [EC:3.1.11.5]	deletion	100	38	62
Fusicatenibacter saccharivorans|K01144|POS586	0.0168503	0.0120409	0.390659	0.238534	0.403334	POS586	Isovalerylalanine	-	E3.1.11.5; exodeoxyribonuclease V [EC:3.1.11.5]	deletion	100	38	62
Fusicatenibacter saccharivorans|K01144|POS642	0.0183273	0.0175736	0.162432	0.235526	0.383161	POS642	Lutein	C08601	E3.1.11.5; exodeoxyribonuclease V [EC:3.1.11.5]	deletion	100	38	62
Fusicatenibacter saccharivorans|K01144|POS664	0.00886432	0.00653811	0.311804	-0.260465	-0.433592	POS664	LysoPE(15:0/0:0)	-	E3.1.11.5; exodeoxyribonuclease V [EC:3.1.11.5]	deletion	100	38	62
Fusicatenibacter saccharivorans|K01144|POS669	0.0147252	3.17e-07	0.100886	0.243289	0.721703	POS669	Lysyl-Alanine	-	E3.1.11.5; exodeoxyribonuclease V [EC:3.1.11.5]	deletion	100	38	62
Fusicatenibacter saccharivorans|K01144|POS672	0.0163545	2.54e-07	0.31161	0.239595	0.725634	POS672	Lysyl-Leucine	-	E3.1.11.5; exodeoxyribonuclease V [EC:3.1.11.5]	deletion	100	38	62
Fusicatenibacter saccharivorans|K01144|POS674	0.013383	0.00146245	0.849897	0.246609	0.498055	POS674	Lysyl-Proline	-	E3.1.11.5; exodeoxyribonuclease V [EC:3.1.11.5]	deletion	100	38	62
Fusicatenibacter saccharivorans|K01144|POS719	0.014039	0.0108228	0.440911	0.244952	0.408815	POS719	N,N-Dimethylsphingosine	C13914	E3.1.11.5; exodeoxyribonuclease V [EC:3.1.11.5]	deletion	100	38	62
Fusicatenibacter saccharivorans|K01144|NEG73	0.00874322	0.00802818	0.230576	0.260916	0.423715	NEG73	N-Acetylglutamine	-	E3.1.11.5; exodeoxyribonuclease V [EC:3.1.11.5]	deletion	100	38	62
Fusicatenibacter saccharivorans|K01144|POS750	0.014073	1.11e-05	0.417595	0.244868	0.647482	POS750	Neotrehalose	C01083	E3.1.11.5; exodeoxyribonuclease V [EC:3.1.11.5]	deletion	100	38	62
Fusicatenibacter saccharivorans|K01144|NEG259	0.0203977	0.0300518	0.278213	0.231644	0.352322	NEG259	Nervonic acid	C08323	E3.1.11.5; exodeoxyribonuclease V [EC:3.1.11.5]	deletion	100	38	62
Fusicatenibacter saccharivorans|K01144|POS805	0.0168689	0.0241237	0.213926	-0.238495	-0.365291	POS805	PA(14:0/20:0)	-	E3.1.11.5; exodeoxyribonuclease V [EC:3.1.11.5]	deletion	100	38	62
Fusicatenibacter saccharivorans|K01144|POS837	0.00121897	3.98e-05	0.49396	0.318959	0.615032	POS837	Phenylalanyl-Glycine	-	E3.1.11.5; exodeoxyribonuclease V [EC:3.1.11.5]	deletion	100	38	62
Fusicatenibacter saccharivorans|K01144|POS935	0.015932	0.000591705	0.961263	0.240521	0.531712	POS935	Threoninyl-Aspartate	-	E3.1.11.5; exodeoxyribonuclease V [EC:3.1.11.5]	deletion	100	38	62
Fusicatenibacter saccharivorans|K01144|POS964	0.00620791	0.012853	0.10143	0.271902	0.399935	POS964	Tyrosyl-Leucine	-	E3.1.11.5; exodeoxyribonuclease V [EC:3.1.11.5]	deletion	100	38	62
Fusicatenibacter saccharivorans|K02026|POS457	0.00749819	0.000291873	0.289253	0.265898	0.624693	POS457	D-Proline	C00763	ABC.MS.P1; multiple sugar transport system permease protein	deletion	100	29	71
Fusicatenibacter saccharivorans|K02033|NEG187	0.00109113	0.000622983	0.454375	0.3219	0.549825	NEG187	3-Hydroxypicolinic acid	C18620	ABC.PE.P; peptide/nickel transport system permease protein	deletion	100	35	65
Fusicatenibacter saccharivorans|K02033|POS457	0.00749819	0.00432725	0.566995	0.265898	0.470638	POS457	D-Proline	C00763	ABC.PE.P; peptide/nickel transport system permease protein	deletion	100	35	65
Fusicatenibacter saccharivorans|K02033|NEG210	0.00690516	0.000828395	0.452593	0.268534	0.539313	NEG210	Glycyltyrosine	-	ABC.PE.P; peptide/nickel transport system permease protein	deletion	100	35	65
Fusicatenibacter saccharivorans|K02033|POS642	0.0183273	0.00576055	0.512163	0.235526	0.457183	POS642	Lutein	C08601	ABC.PE.P; peptide/nickel transport system permease protein	deletion	100	35	65
Fusicatenibacter saccharivorans|K02033|POS750	0.014073	0.00681071	0.455005	0.244868	0.449054	POS750	Neotrehalose	C01083	ABC.PE.P; peptide/nickel transport system permease protein	deletion	100	35	65
Fusicatenibacter saccharivorans|K02033|POS837	0.00121897	0.00525867	0.186149	0.318959	0.461528	POS837	Phenylalanyl-Glycine	-	ABC.PE.P; peptide/nickel transport system permease protein	deletion	100	35	65
Fusicatenibacter saccharivorans|K03655|NEG187	0.00109113	0.000441719	0.409175	0.3219	0.487437	NEG187	3-Hydroxypicolinic acid	C18620	recG; ATP-dependent DNA helicase RecG [EC:3.6.4.12]	deletion	100	48	52
Fusicatenibacter saccharivorans|K03655|POS283	0.0127249	0.00154695	0.780794	0.248344	0.444571	POS283	Alanyl-Arginine	-	recG; ATP-dependent DNA helicase RecG [EC:3.6.4.12]	deletion	100	48	52
Fusicatenibacter saccharivorans|K03655|POS330	0.00819383	0.00903586	0.490455	0.263032	0.372949	POS330	Asparaginyl-Lysine	-	recG; ATP-dependent DNA helicase RecG [EC:3.6.4.12]	deletion	100	48	52
Fusicatenibacter saccharivorans|K03655|POS457	0.00749819	0.00378535	0.74047	0.265898	0.410181	POS457	D-Proline	C00763	recG; ATP-dependent DNA helicase RecG [EC:3.6.4.12]	deletion	100	48	52
Fusicatenibacter saccharivorans|K03655|NEG210	0.00690516	0.00174115	0.665894	0.268534	0.440225	NEG210	Glycyltyrosine	-	recG; ATP-dependent DNA helicase RecG [EC:3.6.4.12]	deletion	100	48	52
Fusicatenibacter saccharivorans|K03655|POS669	0.0147252	0.000271815	0.818191	0.243289	0.502649	POS669	Lysyl-Alanine	-	recG; ATP-dependent DNA helicase RecG [EC:3.6.4.12]	deletion	100	48	52
Fusicatenibacter saccharivorans|K03655|POS672	0.0163545	0.00325262	0.901484	0.239595	0.416266	POS672	Lysyl-Leucine	-	recG; ATP-dependent DNA helicase RecG [EC:3.6.4.12]	deletion	100	48	52
Fusicatenibacter saccharivorans|K03655|POS750	0.014073	0.00147043	0.822165	0.244868	0.446419	POS750	Neotrehalose	C01083	recG; ATP-dependent DNA helicase RecG [EC:3.6.4.12]	deletion	100	48	52
Fusicatenibacter saccharivorans|K03655|POS837	0.00121897	0.00395101	0.230807	0.318959	0.408443	POS837	Phenylalanyl-Glycine	-	recG; ATP-dependent DNA helicase RecG [EC:3.6.4.12]	deletion	100	48	52
Fusicatenibacter saccharivorans|K05349|NEG187	0.00109113	1.6e-05	0.356014	0.3219	0.652801	NEG187	3-Hydroxypicolinic acid	C18620	bglX; beta-glucosidase [EC:3.2.1.21]	deletion	100	36	64
Fusicatenibacter saccharivorans|K05349|POS186	0.0211475	0.0114579	0.510422	0.230321	0.416742	POS186	3-Methylhistidine	C01152	bglX; beta-glucosidase [EC:3.2.1.21]	deletion	100	36	64
Fusicatenibacter saccharivorans|K05349|POS283	0.0127249	0.000764332	0.647568	0.248344	0.53548	POS283	Alanyl-Arginine	-	bglX; beta-glucosidase [EC:3.2.1.21]	deletion	100	36	64
Fusicatenibacter saccharivorans|K05349|POS320	0.00362565	0.00249061	0.177469	0.288322	0.488732	POS320	Arginyl-Proline	-	bglX; beta-glucosidase [EC:3.2.1.21]	deletion	100	36	64
Fusicatenibacter saccharivorans|K05349|POS330	0.00819383	0.00594804	0.26341	0.263032	0.449546	POS330	Asparaginyl-Lysine	-	bglX; beta-glucosidase [EC:3.2.1.21]	deletion	100	36	64
Fusicatenibacter saccharivorans|K05349|POS457	0.00749819	0.000618299	0.442447	0.265898	0.543207	POS457	D-Proline	C00763	bglX; beta-glucosidase [EC:3.2.1.21]	deletion	100	36	64
Fusicatenibacter saccharivorans|K05349|NEG293	0.0178141	0.0146112	0.3305	0.236547	0.403735	NEG293	Epsilon-(gamma-Glutamyl)-lysine	-	bglX; beta-glucosidase [EC:3.2.1.21]	deletion	100	36	64
Fusicatenibacter saccharivorans|K05349|NEG210	0.00690516	0.00313444	0.162109	0.268534	0.478815	NEG210	Glycyltyrosine	-	bglX; beta-glucosidase [EC:3.2.1.21]	deletion	100	36	64
Fusicatenibacter saccharivorans|K05349|POS586	0.0168503	0.0161225	0.286725	0.238534	0.398326	POS586	Isovalerylalanine	-	bglX; beta-glucosidase [EC:3.2.1.21]	deletion	100	36	64
Fusicatenibacter saccharivorans|K05349|POS669	0.0147252	0.00572263	0.368924	0.243289	0.451385	POS669	Lysyl-Alanine	-	bglX; beta-glucosidase [EC:3.2.1.21]	deletion	100	36	64
Fusicatenibacter saccharivorans|K05349|POS672	0.0163545	0.00941909	0.4203	0.239595	0.426879	POS672	Lysyl-Leucine	-	bglX; beta-glucosidase [EC:3.2.1.21]	deletion	100	36	64
Fusicatenibacter saccharivorans|K05349|POS750	0.014073	0.00136152	0.692018	0.244868	0.513458	POS750	Neotrehalose	C01083	bglX; beta-glucosidase [EC:3.2.1.21]	deletion	100	36	64
Fusicatenibacter saccharivorans|K05349|POS963	0.0203954	0.0136715	0.226966	0.231648	0.407341	POS963	Tyrosyl-Isoleucine	-	bglX; beta-glucosidase [EC:3.2.1.21]	deletion	100	36	64
Fusicatenibacter saccharivorans|K07458|NEG214	0.00570879	0.00288716	0.413751	0.274525	0.551135	NEG214	D-Alanyl-D-alanine	C00993	vsr; DNA mismatch endonuclease, patch repair protein [EC:3.1.-.-]	deletion	100	27	73
Fusicatenibacter saccharivorans|K07458|NEG187	0.00109113	0.00110434	0.141872	0.3219	0.593389	NEG187	3-Hydroxypicolinic acid	C18620	vsr; DNA mismatch endonuclease, patch repair protein [EC:3.1.-.-]	deletion	100	27	73
Fusicatenibacter saccharivorans|K07458|POS186	0.0211475	0.00168004	0.636051	0.230321	0.57563	POS186	3-Methylhistidine	C01152	vsr; DNA mismatch endonuclease, patch repair protein [EC:3.1.-.-]	deletion	100	27	73
Fusicatenibacter saccharivorans|K07458|POS283	0.0127249	2.95e-05	0.97623	0.248344	0.713414	POS283	Alanyl-Arginine	-	vsr; DNA mismatch endonuclease, patch repair protein [EC:3.1.-.-]	deletion	100	27	73
Fusicatenibacter saccharivorans|K07458|POS320	0.00362565	0.00626485	0.0875821	0.288322	0.512556	POS320	Arginyl-Proline	-	vsr; DNA mismatch endonuclease, patch repair protein [EC:3.1.-.-]	deletion	100	27	73
Fusicatenibacter saccharivorans|K07458|POS330	0.00819383	0.000106053	0.72639	0.263032	0.676775	POS330	Asparaginyl-Lysine	-	vsr; DNA mismatch endonuclease, patch repair protein [EC:3.1.-.-]	deletion	100	27	73
Fusicatenibacter saccharivorans|K07458|POS457	0.00749819	0.000427291	0.446362	0.265898	0.630132	POS457	D-Proline	C00763	vsr; DNA mismatch endonuclease, patch repair protein [EC:3.1.-.-]	deletion	100	27	73
Fusicatenibacter saccharivorans|K07458|NEG293	0.0178141	0.0020402	0.665407	0.236547	0.567057	NEG293	Epsilon-(gamma-Glutamyl)-lysine	-	vsr; DNA mismatch endonuclease, patch repair protein [EC:3.1.-.-]	deletion	100	27	73
Fusicatenibacter saccharivorans|K07458|NEG210	0.00690516	0.00110434	0.295619	0.268534	0.593389	NEG210	Glycyltyrosine	-	vsr; DNA mismatch endonuclease, patch repair protein [EC:3.1.-.-]	deletion	100	27	73
Fusicatenibacter saccharivorans|K07458|POS586	0.0168503	0.00557275	0.277712	0.238534	0.51868	POS586	Isovalerylalanine	-	vsr; DNA mismatch endonuclease, patch repair protein [EC:3.1.-.-]	deletion	100	27	73
Fusicatenibacter saccharivorans|K07458|POS642	0.0183273	0.00888827	0.191214	0.235526	0.493572	POS642	Lutein	C08601	vsr; DNA mismatch endonuclease, patch repair protein [EC:3.1.-.-]	deletion	100	27	73
Fusicatenibacter saccharivorans|K07458|POS669	0.0147252	6.79e-05	0.829499	0.243289	0.690144	POS669	Lysyl-Alanine	-	vsr; DNA mismatch endonuclease, patch repair protein [EC:3.1.-.-]	deletion	100	27	73
Fusicatenibacter saccharivorans|K07458|POS672	0.0163545	2.75e-05	0.96342	0.239595	0.715251	POS672	Lysyl-Leucine	-	vsr; DNA mismatch endonuclease, patch repair protein [EC:3.1.-.-]	deletion	100	27	73
Fusicatenibacter saccharivorans|K07458|POS674	0.013383	0.00605	0.475832	0.246609	0.514393	POS674	Lysyl-Proline	-	vsr; DNA mismatch endonuclease, patch repair protein [EC:3.1.-.-]	deletion	100	27	73
Fusicatenibacter saccharivorans|K07458|POS750	0.014073	0.000935861	0.495055	0.244868	0.600125	POS750	Neotrehalose	C01083	vsr; DNA mismatch endonuclease, patch repair protein [EC:3.1.-.-]	deletion	100	27	73
Fusicatenibacter saccharivorans|K07458|POS837	0.00121897	0.00152152	0.0927546	0.318959	0.579917	POS837	Phenylalanyl-Glycine	-	vsr; DNA mismatch endonuclease, patch repair protein [EC:3.1.-.-]	deletion	100	27	73
Fusicatenibacter saccharivorans|K07458|POS935	0.015932	0.0161142	0.332479	0.240521	0.458667	POS935	Threoninyl-Aspartate	-	vsr; DNA mismatch endonuclease, patch repair protein [EC:3.1.-.-]	deletion	100	27	73
Fusicatenibacter saccharivorans|K07458|POS964	0.00620791	0.0238662	0.0740499	0.271902	0.43356	POS964	Tyrosyl-Leucine	-	vsr; DNA mismatch endonuclease, patch repair protein [EC:3.1.-.-]	deletion	100	27	73
Fusicatenibacter saccharivorans|K07491|NEG187	0.00109113	0.00183316	0.100384	0.3219	0.529444	NEG187	3-Hydroxypicolinic acid	C18620	-	deletion	100	32	68
Fusicatenibacter saccharivorans|K07491|POS283	0.0127249	0.00750634	0.212243	0.248344	0.463768	POS283	Alanyl-Arginine	-	-	deletion	100	32	68
Fusicatenibacter saccharivorans|K07491|POS320	0.00362565	0.00319681	0.159383	0.288322	0.505045	POS320	Arginyl-Proline	-	-	deletion	100	32	68
Fusicatenibacter saccharivorans|K07491|POS330	0.00819383	0.00253118	0.526251	0.263032	0.515508	POS330	Asparaginyl-Lysine	-	-	deletion	100	32	68
Fusicatenibacter saccharivorans|K07491|POS457	0.00749819	0.000670095	0.374329	0.265898	0.569437	POS457	D-Proline	C00763	-	deletion	100	32	68
Fusicatenibacter saccharivorans|K07491|NEG210	0.00690516	0.000920982	0.319578	0.268534	0.557329	NEG210	Glycyltyrosine	-	-	deletion	100	32	68
Fusicatenibacter saccharivorans|K07491|POS586	0.0168503	0.00217628	0.337676	0.238534	0.522106	POS586	Isovalerylalanine	-	-	deletion	100	32	68
Fusicatenibacter saccharivorans|K07491|POS750	0.014073	0.00462477	0.264156	0.244868	0.487801	POS750	Neotrehalose	C01083	-	deletion	100	32	68
Fusicatenibacter saccharivorans|K07491|POS964	0.00620791	0.00703712	0.214094	0.271902	0.46707	POS964	Tyrosyl-Leucine	-	-	deletion	100	32	68
Fusicatenibacter saccharivorans|K07496|POS320	0.00362565	0.000759178	0.15182	0.288322	0.651448	POS320	Arginyl-Proline	-	-	deletion	100	23	77
Fusicatenibacter saccharivorans|K07496|POS457	0.00749819	0.000161697	0.272669	0.265898	0.707059	POS457	D-Proline	C00763	-	deletion	100	23	77
Fusicatenibacter saccharivorans|K07718|NEG214	0.00570879	0.0130606	0.237147	0.274525	0.421407	NEG214	D-Alanyl-D-alanine	C00993	yesM; two-component system, sensor histidine kinase YesM [EC:2.7.13.3]	deletion	100	34	66
Fusicatenibacter saccharivorans|K07718|NEG187	0.00109113	0.000716354	0.203097	0.3219	0.551835	NEG187	3-Hydroxypicolinic acid	C18620	yesM; two-component system, sensor histidine kinase YesM [EC:2.7.13.3]	deletion	100	34	66
Fusicatenibacter saccharivorans|K07718|POS186	0.0211475	0.0080738	0.454168	0.230321	0.446789	POS186	3-Methylhistidine	C01152	yesM; two-component system, sensor histidine kinase YesM [EC:2.7.13.3]	deletion	100	34	66
Fusicatenibacter saccharivorans|K07718|POS283	0.0127249	0.0120725	0.254619	0.248344	0.425688	POS283	Alanyl-Arginine	-	yesM; two-component system, sensor histidine kinase YesM [EC:2.7.13.3]	deletion	100	34	66
Fusicatenibacter saccharivorans|K07718|POS320	0.00362565	0.00257591	0.173158	0.288322	0.500459	POS320	Arginyl-Proline	-	yesM; two-component system, sensor histidine kinase YesM [EC:2.7.13.3]	deletion	100	34	66
Fusicatenibacter saccharivorans|K07718|POS457	0.00749819	0.000536618	0.851216	0.265898	0.562385	POS457	D-Proline	C00763	yesM; two-component system, sensor histidine kinase YesM [EC:2.7.13.3]	deletion	100	34	66
Fusicatenibacter saccharivorans|K07718|NEG210	0.00690516	0.00485732	0.21097	0.268534	0.471713	NEG210	Glycyltyrosine	-	yesM; two-component system, sensor histidine kinase YesM [EC:2.7.13.3]	deletion	100	34	66
Fusicatenibacter saccharivorans|K07718|POS669	0.0147252	0.0124529	0.239437	0.243289	0.424006	POS669	Lysyl-Alanine	-	yesM; two-component system, sensor histidine kinase YesM [EC:2.7.13.3]	deletion	100	34	66
Fusicatenibacter saccharivorans|K07718|POS672	0.0163545	0.00973124	0.379762	0.239595	0.437156	POS672	Lysyl-Leucine	-	yesM; two-component system, sensor histidine kinase YesM [EC:2.7.13.3]	deletion	100	34	66
Fusicatenibacter saccharivorans|K07718|POS674	0.013383	0.00676688	0.427449	0.246609	0.455658	POS674	Lysyl-Proline	-	yesM; two-component system, sensor histidine kinase YesM [EC:2.7.13.3]	deletion	100	34	66
Fusicatenibacter saccharivorans|K07718|POS750	0.014073	5.54e-05	0.90489	0.244868	0.63471	POS750	Neotrehalose	C01083	yesM; two-component system, sensor histidine kinase YesM [EC:2.7.13.3]	deletion	100	34	66
Fusicatenibacter saccharivorans|K07718|NEG259	0.0203977	0.0117401	0.316634	0.231644	0.427195	NEG259	Nervonic acid	C08323	yesM; two-component system, sensor histidine kinase YesM [EC:2.7.13.3]	deletion	100	34	66
Fusicatenibacter saccharivorans|K07718|POS964	0.00620791	0.00628159	0.113095	0.271902	0.459327	POS964	Tyrosyl-Leucine	-	yesM; two-component system, sensor histidine kinase YesM [EC:2.7.13.3]	deletion	100	34	66
Fusicatenibacter saccharivorans|K07813|NEG214	0.00570879	0.0221118	0.100773	0.274525	0.365552	NEG214	D-Alanyl-D-alanine	C00993	agrB; accessory gene regulator B	deletion	100	39	61
Fusicatenibacter saccharivorans|K07813|NEG40	0.0101723	0.0231639	0.210553	0.255914	0.362918	NEG40	Thymine	C00178	agrB; accessory gene regulator B	deletion	100	39	61
Fusicatenibacter saccharivorans|K07813|NEG187	0.00109113	0.00747043	0.061291	0.3219	0.421885	NEG187	3-Hydroxypicolinic acid	C18620	agrB; accessory gene regulator B	deletion	100	39	61
Fusicatenibacter saccharivorans|K07813|POS186	0.0211475	0.0186347	0.382608	0.230321	0.375076	POS186	3-Methylhistidine	C01152	agrB; accessory gene regulator B	deletion	100	39	61
Fusicatenibacter saccharivorans|K07813|POS283	0.0127249	0.00027479	0.70324	0.248344	0.551368	POS283	Alanyl-Arginine	-	agrB; accessory gene regulator B	deletion	100	39	61
Fusicatenibacter saccharivorans|K07813|POS320	0.00362565	0.00415692	0.141052	0.288322	0.448835	POS320	Arginyl-Proline	-	agrB; accessory gene regulator B	deletion	100	39	61
Fusicatenibacter saccharivorans|K07813|POS330	0.00819383	0.000486006	0.649581	0.263032	0.532347	POS330	Asparaginyl-Lysine	-	agrB; accessory gene regulator B	deletion	100	39	61
Fusicatenibacter saccharivorans|K07813|POS457	0.00749819	0.0253043	0.224714	0.265898	0.357852	POS457	D-Proline	C00763	agrB; accessory gene regulator B	deletion	100	39	61
Fusicatenibacter saccharivorans|K07813|NEG293	0.0178141	0.00756586	0.456526	0.236547	0.421277	NEG293	Epsilon-(gamma-Glutamyl)-lysine	-	agrB; accessory gene regulator B	deletion	100	39	61
Fusicatenibacter saccharivorans|K07813|NEG210	0.00690516	0.00677255	0.385285	0.268534	0.426545	NEG210	Glycyltyrosine	-	agrB; accessory gene regulator B	deletion	100	39	61
Fusicatenibacter saccharivorans|K07813|POS586	0.0168503	0.010871	0.251572	0.238534	0.403445	POS586	Isovalerylalanine	-	agrB; accessory gene regulator B	deletion	100	39	61
Fusicatenibacter saccharivorans|K07813|POS669	0.0147252	0.000305458	0.865052	0.243289	0.547923	POS669	Lysyl-Alanine	-	agrB; accessory gene regulator B	deletion	100	39	61
Fusicatenibacter saccharivorans|K07813|POS672	0.0163545	0.000853672	0.8981	0.239595	0.512387	POS672	Lysyl-Leucine	-	agrB; accessory gene regulator B	deletion	100	39	61
Fusicatenibacter saccharivorans|K07813|POS719	0.014039	0.00129973	0.531495	0.244952	0.496657	POS719	N,N-Dimethylsphingosine	C13914	agrB; accessory gene regulator B	deletion	100	39	61
Fusicatenibacter saccharivorans|K07813|NEG73	0.00874322	0.025225	0.134701	0.260916	0.358033	NEG73	N-Acetylglutamine	-	agrB; accessory gene regulator B	deletion	100	39	61
Fusicatenibacter saccharivorans|K07813|POS750	0.014073	0.017561	0.26473	0.244868	0.378318	POS750	Neotrehalose	C01083	agrB; accessory gene regulator B	deletion	100	39	61
Fusicatenibacter saccharivorans|K07813|NEG259	0.0203977	0.00327127	0.905149	0.231644	0.459262	NEG259	Nervonic acid	C08323	agrB; accessory gene regulator B	deletion	100	39	61
Fusicatenibacter saccharivorans|K07813|POS837	0.00121897	0.00883175	0.099993	0.318959	0.413779	POS837	Phenylalanyl-Glycine	-	agrB; accessory gene regulator B	deletion	100	39	61
Fusicatenibacter saccharivorans|K07813|POS935	0.015932	0.00353466	0.772289	0.240521	0.455927	POS935	Threoninyl-Aspartate	-	agrB; accessory gene regulator B	deletion	100	39	61
Fusicatenibacter saccharivorans|K07813|POS963	0.0203954	0.0143682	0.506716	0.231648	0.389058	POS963	Tyrosyl-Isoleucine	-	agrB; accessory gene regulator B	deletion	100	39	61
Fusicatenibacter saccharivorans|K07813|POS964	0.00620791	0.00581844	0.181156	0.271902	0.433638	POS964	Tyrosyl-Leucine	-	agrB; accessory gene regulator B	deletion	100	39	61
Fusicatenibacter saccharivorans|K09702|NEG259	0.0203977	0.00029521	0.634046	0.231644	0.509866	NEG259	Nervonic acid	C08323	-	deletion	100	46	54
Fusicatenibacter saccharivorans|K09702|POS964	0.00620791	0.000487026	0.838881	0.271902	0.493842	POS964	Tyrosyl-Leucine	-	-	deletion	100	46	54
Fusicatenibacter saccharivorans|K17320|NEG214	0.00570879	0.00956187	0.231357	0.274525	0.438074	NEG214	D-Alanyl-D-alanine	C00993	lplC; putative aldouronate transport system permease protein	deletion	100	34	66
Fusicatenibacter saccharivorans|K17320|NEG187	0.00109113	0.000579158	0.212023	0.3219	0.559633	NEG187	3-Hydroxypicolinic acid	C18620	lplC; putative aldouronate transport system permease protein	deletion	100	34	66
Fusicatenibacter saccharivorans|K17320|POS186	0.0211475	0.00643993	0.490267	0.230321	0.458104	POS186	3-Methylhistidine	C01152	lplC; putative aldouronate transport system permease protein	deletion	100	34	66
Fusicatenibacter saccharivorans|K17320|POS283	0.0127249	0.00904192	0.295388	0.248344	0.440979	POS283	Alanyl-Arginine	-	lplC; putative aldouronate transport system permease protein	deletion	100	34	66
Fusicatenibacter saccharivorans|K17320|POS320	0.00362565	0.0019908	0.187812	0.288322	0.511468	POS320	Arginyl-Proline	-	lplC; putative aldouronate transport system permease protein	deletion	100	34	66
Fusicatenibacter saccharivorans|K17320|POS457	0.00749819	0.000236445	0.97345	0.265898	0.59052	POS457	D-Proline	C00763	lplC; putative aldouronate transport system permease protein	deletion	100	34	66
Fusicatenibacter saccharivorans|K17320|NEG293	0.0178141	0.0181007	0.185432	0.236547	0.403058	NEG293	Epsilon-(gamma-Glutamyl)-lysine	-	lplC; putative aldouronate transport system permease protein	deletion	100	34	66
Fusicatenibacter saccharivorans|K17320|NEG210	0.00690516	0.00246909	0.236812	0.268534	0.502294	NEG210	Glycyltyrosine	-	lplC; putative aldouronate transport system permease protein	deletion	100	34	66
Fusicatenibacter saccharivorans|K17320|POS669	0.0147252	0.00824519	0.295778	0.243289	0.445719	POS669	Lysyl-Alanine	-	lplC; putative aldouronate transport system permease protein	deletion	100	34	66
Fusicatenibacter saccharivorans|K17320|POS672	0.0163545	0.00757774	0.448111	0.239595	0.45	POS672	Lysyl-Leucine	-	lplC; putative aldouronate transport system permease protein	deletion	100	34	66
Fusicatenibacter saccharivorans|K17320|POS674	0.013383	0.00487304	0.451848	0.246609	0.47156	POS674	Lysyl-Proline	-	lplC; putative aldouronate transport system permease protein	deletion	100	34	66
Fusicatenibacter saccharivorans|K17320|POS750	0.014073	3.34e-05	0.910693	0.244868	0.648624	POS750	Neotrehalose	C01083	lplC; putative aldouronate transport system permease protein	deletion	100	34	66
Fusicatenibacter saccharivorans|K17320|NEG259	0.0203977	0.0108372	0.356271	0.231644	0.431478	NEG259	Nervonic acid	C08323	lplC; putative aldouronate transport system permease protein	deletion	100	34	66
Fusicatenibacter saccharivorans|K17320|POS964	0.00620791	0.00762384	0.0992239	0.271902	0.449694	POS964	Tyrosyl-Leucine	-	lplC; putative aldouronate transport system permease protein	deletion	100	34	66
KLE1615 sp900066985|K17319|NEG129	0.00435935	0.00971113	0.657662	0.282803	0.369669	NEG129	2-Keto-3-deoxy-D-gluconic acid	C01216	lplB; putative aldouronate transport system permease protein	deletion	100	48	52
KLE1615 sp900066985|K17319|NEG22	0.0213895	0.0115363	0.966939	0.229903	0.361697	NEG22	Dodecanoic acid	C02679	lplB; putative aldouronate transport system permease protein	deletion	100	48	52
KLE1615 sp900066985|K17319|POS521	0.00440281	0.00352755	0.319791	0.282503	0.413025	POS521	Glycerol trihexanoate	-	lplB; putative aldouronate transport system permease protein	deletion	100	48	52
KLE1615 sp900066985|K17319|POS527	0.0234376	0.00389876	0.154361	0.226516	0.408984	POS527	Glycylprolylhydroxyproline	-	lplB; putative aldouronate transport system permease protein	deletion	100	48	52
KLE1615 sp900066985|K17319|POS559	0.012652	0.00213007	0.710279	0.248541	0.432682	POS559	Hydroxyprolyl-Lysine	-	lplB; putative aldouronate transport system permease protein	deletion	100	48	52
KLE1615 sp900066985|K17319|POS610	0.0220831	0.00808092	0.451445	0.228726	0.377969	POS610	Leucyl-Isoleucine	-	lplB; putative aldouronate transport system permease protein	deletion	100	48	52
KLE1615 sp900066985|K17319|POS676	0.0167467	0.0114025	0.629582	0.238754	0.362243	POS676	Lysyl-Tyrosine	-	lplB; putative aldouronate transport system permease protein	deletion	100	48	52
KLE1615 sp900066985|K17319|POS697	0.0105218	0.00712481	0.485235	0.254786	0.383539	POS697	Methionyl-Proline	-	lplB; putative aldouronate transport system permease protein	deletion	100	48	52
KLE1615 sp900066985|K17319|NEG73	0.00943559	0.00783106	0.530952	0.25841	0.379367	NEG73	N-Acetylglutamine	-	lplB; putative aldouronate transport system permease protein	deletion	100	48	52
KLE1615 sp900066985|K17319|NEG259	0.00431727	0.0015032	0.548315	0.283096	0.445617	NEG259	Nervonic acid	C08323	lplB; putative aldouronate transport system permease protein	deletion	100	48	52
KLE1615 sp900066985|K17319|POS754	0.00626566	0.00330373	0.355052	0.27161	0.415646	POS754	N-Ethylglycine	-	lplB; putative aldouronate transport system permease protein	deletion	100	48	52
KLE1615 sp900066985|K17319|NEG117	0.000699966	0.00626844	0.130582	-0.333398	-0.389108	NEG117	Sciadonic acid	-	lplB; putative aldouronate transport system permease protein	deletion	100	48	52
KLE1615 sp900066985|K17319|POS976	0.00172045	0.000569163	0.57828	0.309619	0.479205	POS976	Valyl-Asparagine	-	lplB; putative aldouronate transport system permease protein	deletion	100	48	52
Agathobacter rectalis|K01193|NEG16	0.00647148	0.00912587	0.131653	-0.270591	-0.380327	NEG16	9,10-epoxyoctadecanoic acid	C19623	INV, sacA; beta-fructofuranosidase [EC:3.2.1.26]	insertion	100	46	54
Agathobacter rectalis|K01193|POS283	0.00126824	0.00303816	0.094476	0.3179	0.427567	POS283	Alanyl-Arginine	-	INV, sacA; beta-fructofuranosidase [EC:3.2.1.26]	insertion	100	46	54
Agathobacter rectalis|K01193|POS288	0.00331881	0.00160336	0.147373	0.290933	0.452236	POS288	Alanyl-Valine	-	INV, sacA; beta-fructofuranosidase [EC:3.2.1.26]	insertion	100	46	54
Agathobacter rectalis|K01193|NEG325	0.0079551	0.0187599	0.0504831	0.26399	0.345298	NEG325	Dihydrolipoate	C02147	INV, sacA; beta-fructofuranosidase [EC:3.2.1.26]	insertion	100	46	54
Agathobacter rectalis|K01193|NEG97	0.0051836	0.00131566	0.204038	0.277516	0.459513	NEG97	Fructose-1P	C01094	INV, sacA; beta-fructofuranosidase [EC:3.2.1.26]	insertion	100	46	54
Agathobacter rectalis|K01193|NEG127	0.000763072	0.0208855	0.0589103	0.331197	0.339747	NEG127	Gentisic acid	C00628	INV, sacA; beta-fructofuranosidase [EC:3.2.1.26]	insertion	100	46	54
Agathobacter rectalis|K01193|POS610	0.00867867	0.00467908	0.255248	0.261158	0.409806	POS610	Leucyl-Isoleucine	-	INV, sacA; beta-fructofuranosidase [EC:3.2.1.26]	insertion	100	46	54
Agathobacter rectalis|K01193|POS614	0.00448116	0.00114772	0.236853	0.281968	0.464446	POS614	Leucyl-Valine	-	INV, sacA; beta-fructofuranosidase [EC:3.2.1.26]	insertion	100	46	54
Agathobacter rectalis|K01193|POS669	0.00619187	0.0108071	0.114078	0.271983	0.372433	POS669	Lysyl-Alanine	-	INV, sacA; beta-fructofuranosidase [EC:3.2.1.26]	insertion	100	46	54
Agathobacter rectalis|K01193|POS834	0.0140662	0.0108637	0.205438	0.244884	0.372186	POS834	Phenylalanyl-Alanine	-	INV, sacA; beta-fructofuranosidase [EC:3.2.1.26]	insertion	100	46	54
Agathobacter rectalis|K01193|POS836	0.00142819	0.00142594	0.134868	0.314702	0.45657	POS836	Phenylalanyl-Asparagine	-	INV, sacA; beta-fructofuranosidase [EC:3.2.1.26]	insertion	100	46	54
Agathobacter rectalis|K01193|POS843	0.00453822	0.00211598	0.277775	0.281584	0.441751	POS843	Phenylalanyl-Valine	-	INV, sacA; beta-fructofuranosidase [EC:3.2.1.26]	insertion	100	46	54
Agathobacter rectalis|K01193|POS851	0.00305999	0.000395682	0.412039	0.293309	0.500586	POS851	PI(16:2(9Z,12Z)/22:3(10Z,13Z,16Z))	C00626	INV, sacA; beta-fructofuranosidase [EC:3.2.1.26]	insertion	100	46	54
Agathobacter rectalis|K01193|POS907	0.0121713	0.00142662	0.494985	0.249865	0.456553	POS907	Serylvaline	-	INV, sacA; beta-fructofuranosidase [EC:3.2.1.26]	insertion	100	46	54
Agathobacter rectalis|K01193|NEG133	0.00599112	0.000787126	0.848764	0.273017	0.477703	NEG133	Shikimic acid	C00493	INV, sacA; beta-fructofuranosidase [EC:3.2.1.26]	insertion	100	46	54
Agathobacter rectalis|K01193|POS957	0.0121884	0.00871914	0.200076	0.249817	0.382424	POS957	Tryptophyl-Leucine	-	INV, sacA; beta-fructofuranosidase [EC:3.2.1.26]	insertion	100	46	54
Agathobacter rectalis|K01193|POS976	0.0145644	0.00230673	0.51824	0.243672	0.438421	POS976	Valyl-Asparagine	-	INV, sacA; beta-fructofuranosidase [EC:3.2.1.26]	insertion	100	46	54
Agathobacter rectalis|K01193|POS985	0.00428819	0.0132429	0.142088	0.2833	0.362689	POS985	Vitamin A	C17276	INV, sacA; beta-fructofuranosidase [EC:3.2.1.26]	insertion	100	46	54
Agathobacter rectalis|K01990|NEG16	0.00647148	0.000441947	0.626692	-0.270591	-0.592742	NEG16	9,10-epoxyoctadecanoic acid	C19623	ABC-2.A; ABC-2 type transport system ATP-binding protein	insertion	100	31	69
Agathobacter rectalis|K01990|POS283	0.00126824	0.0235709	0.145309	0.3179	0.405645	POS283	Alanyl-Arginine	-	ABC-2.A; ABC-2 type transport system ATP-binding protein	insertion	100	31	69
Agathobacter rectalis|K01990|POS288	0.00331881	0.00671427	0.311899	0.290933	0.476613	POS288	Alanyl-Valine	-	ABC-2.A; ABC-2 type transport system ATP-binding protein	insertion	100	31	69
Agathobacter rectalis|K01990|POS330	0.0174011	0.0168113	0.862901	0.237387	0.42621	POS330	Asparaginyl-Lysine	-	ABC-2.A; ABC-2 type transport system ATP-binding protein	insertion	100	31	69
Agathobacter rectalis|K01990|NEG325	0.0079551	0.00866828	0.178785	0.26399	0.588235	NEG325	Dihydrolipoate	C02147	ABC-2.A; ABC-2 type transport system ATP-binding protein	insertion	100	31	69
Agathobacter rectalis|K01990|NEG97	0.0051836	0.00215316	0.297691	0.277516	0.669118	NEG97	Fructose-1P	C01094	ABC-2.A; ABC-2 type transport system ATP-binding protein	insertion	100	31	69
Agathobacter rectalis|K01990|POS614	0.00448116	0.0129892	0.426248	0.281968	0.580882	POS614	Leucyl-Valine	-	ABC-2.A; ABC-2 type transport system ATP-binding protein	insertion	100	31	69
Agathobacter rectalis|K01990|POS669	0.00619187	0.00153146	0.610266	0.271983	0.544758	POS669	Lysyl-Alanine	-	ABC-2.A; ABC-2 type transport system ATP-binding protein	insertion	100	31	69
Agathobacter rectalis|K01990|POS836	0.00142819	0.00547423	0.228586	0.314702	0.48689	POS836	Phenylalanyl-Asparagine	-	ABC-2.A; ABC-2 type transport system ATP-binding protein	insertion	100	31	69
Agathobacter rectalis|K01990|POS907	0.0121713	0.00726223	0.912923	0.249865	0.64951	POS907	Serylvaline	-	ABC-2.A; ABC-2 type transport system ATP-binding protein	insertion	100	31	69
Agathobacter rectalis|K01990|NEG133	0.00599112	0.0103657	0.360873	0.273017	0.453675	NEG133	Shikimic acid	C00493	ABC-2.A; ABC-2 type transport system ATP-binding protein	insertion	100	31	69
Agathobacter rectalis|K01990|POS976	0.0145644	0.0103744	0.736248	0.243672	0.625	POS976	Valyl-Asparagine	-	ABC-2.A; ABC-2 type transport system ATP-binding protein	insertion	100	31	69
Agathobacter rectalis|K01995|NEG16	0.00647148	0.00433527	0.230669	-0.270591	-0.408765	NEG16	9,10-epoxyoctadecanoic acid	C19623	livG; branched-chain amino acid transport system ATP-binding protein	insertion	100	47	53
Agathobacter rectalis|K01995|POS283	0.00126824	0.00565529	0.0813928	0.3179	0.397549	POS283	Alanyl-Arginine	-	livG; branched-chain amino acid transport system ATP-binding protein	insertion	100	47	53
Agathobacter rectalis|K01995|POS288	0.00331881	0.00486941	0.119453	0.290933	0.403908	POS288	Alanyl-Valine	-	livG; branched-chain amino acid transport system ATP-binding protein	insertion	100	47	53
Agathobacter rectalis|K01995|NEG325	0.0079551	0.00721794	0.307706	0.26399	0.38691	NEG325	Dihydrolipoate	C02147	livG; branched-chain amino acid transport system ATP-binding protein	insertion	100	47	53
Agathobacter rectalis|K01995|NEG97	0.0051836	0.00598329	0.166276	0.277516	0.39512	NEG97	Fructose-1P	C01094	livG; branched-chain amino acid transport system ATP-binding protein	insertion	100	47	53
Agathobacter rectalis|K01995|POS610	0.00867867	0.0129443	0.243429	0.261158	0.359968	POS610	Leucyl-Isoleucine	-	livG; branched-chain amino acid transport system ATP-binding protein	insertion	100	47	53
Agathobacter rectalis|K01995|POS614	0.00448116	0.00327437	0.310752	0.281968	0.420213	POS614	Leucyl-Valine	-	livG; branched-chain amino acid transport system ATP-binding protein	insertion	100	47	53
Agathobacter rectalis|K01995|POS669	0.00619187	0.010915	0.150271	0.271983	0.368062	POS669	Lysyl-Alanine	-	livG; branched-chain amino acid transport system ATP-binding protein	insertion	100	47	53
Agathobacter rectalis|K01995|POS836	0.00142819	0.00170626	0.167724	0.314702	0.445376	POS836	Phenylalanyl-Asparagine	-	livG; branched-chain amino acid transport system ATP-binding protein	insertion	100	47	53
Agathobacter rectalis|K01995|POS843	0.00453822	0.00710568	0.18779	0.281584	0.387604	POS843	Phenylalanyl-Valine	-	livG; branched-chain amino acid transport system ATP-binding protein	insertion	100	47	53
Agathobacter rectalis|K01995|POS851	0.00305999	0.00081472	0.300856	0.293309	0.471785	POS851	PI(16:2(9Z,12Z)/22:3(10Z,13Z,16Z))	C00626	livG; branched-chain amino acid transport system ATP-binding protein	insertion	100	47	53
Agathobacter rectalis|K01995|POS907	0.0121713	0.00451983	0.745129	0.249865	0.407031	POS907	Serylvaline	-	livG; branched-chain amino acid transport system ATP-binding protein	insertion	100	47	53
Agathobacter rectalis|K01995|NEG133	0.00599112	0.011703	0.194667	0.273017	0.364777	NEG133	Shikimic acid	C00493	livG; branched-chain amino acid transport system ATP-binding protein	insertion	100	47	53
Agathobacter rectalis|K01995|POS976	0.0145644	0.00500476	0.599167	0.243672	0.402752	POS976	Valyl-Asparagine	-	livG; branched-chain amino acid transport system ATP-binding protein	insertion	100	47	53
Agathobacter rectalis|K02025|NEG16	0.00647148	1.25e-05	0.61588	-0.270591	-0.62747	NEG16	9,10-epoxyoctadecanoic acid	C19623	ABC.MS.P; multiple sugar transport system permease protein	insertion	100	34	66
Agathobacter rectalis|K02025|POS283	0.00126824	0.00272927	0.138048	0.3179	0.56917	POS283	Alanyl-Arginine	-	ABC.MS.P; multiple sugar transport system permease protein	insertion	100	34	66
Agathobacter rectalis|K02025|POS288	0.00331881	0.0153695	0.11018	0.290933	0.412376	POS288	Alanyl-Valine	-	ABC.MS.P; multiple sugar transport system permease protein	insertion	100	34	66
Agathobacter rectalis|K02025|NEG325	0.0079551	0.000421159	0.522194	0.26399	0.504941	NEG325	Dihydrolipoate	C02147	ABC.MS.P; multiple sugar transport system permease protein	insertion	100	34	66
Agathobacter rectalis|K02025|NEG97	0.0051836	0.00130356	0.504525	0.277516	0.717391	NEG97	Fructose-1P	C01094	ABC.MS.P; multiple sugar transport system permease protein	insertion	100	34	66
Agathobacter rectalis|K02025|POS610	0.00867867	0.0159638	0.461942	0.261158	0.533597	POS610	Leucyl-Isoleucine	-	ABC.MS.P; multiple sugar transport system permease protein	insertion	100	34	66
Agathobacter rectalis|K02025|POS614	0.00448116	0.0014284	0.668662	0.281968	0.598814	POS614	Leucyl-Valine	-	ABC.MS.P; multiple sugar transport system permease protein	insertion	100	34	66
Agathobacter rectalis|K02025|POS669	0.00619187	0.00438221	0.548153	0.271983	0.549407	POS669	Lysyl-Alanine	-	ABC.MS.P; multiple sugar transport system permease protein	insertion	100	34	66
Agathobacter rectalis|K02025|POS836	0.00142819	0.00481041	0.119075	0.314702	0.608352	POS836	Phenylalanyl-Asparagine	-	ABC.MS.P; multiple sugar transport system permease protein	insertion	100	34	66
Agathobacter rectalis|K02025|POS843	0.00453822	0.00570492	0.300888	0.281584	0.579051	POS843	Phenylalanyl-Valine	-	ABC.MS.P; multiple sugar transport system permease protein	insertion	100	34	66
Agathobacter rectalis|K02025|POS907	0.0121713	0.000225612	0.834604	0.249865	0.601779	POS907	Serylvaline	-	ABC.MS.P; multiple sugar transport system permease protein	insertion	100	34	66
Agathobacter rectalis|K02025|NEG133	0.00599112	0.000169403	0.846574	0.273017	0.559842	NEG133	Shikimic acid	C00493	ABC.MS.P; multiple sugar transport system permease protein	insertion	100	34	66
Agathobacter rectalis|K02025|POS922	0.015083	0.00646579	0.214749	-0.242448	-0.457907	POS922	Stigmasterol	C05442	ABC.MS.P; multiple sugar transport system permease protein	insertion	100	34	66
Agathobacter rectalis|K02025|POS976	0.0145644	0.00157536	0.802268	0.243672	0.72332	POS976	Valyl-Asparagine	-	ABC.MS.P; multiple sugar transport system permease protein	insertion	100	34	66
Agathobacter rectalis|K02026|NEG16	0.00647148	4.86e-06	0.456203	-0.270591	-0.673779	NEG16	9,10-epoxyoctadecanoic acid	C19623	ABC.MS.P1; multiple sugar transport system permease protein	insertion	100	37	63
Agathobacter rectalis|K02026|POS283	0.00126824	0.00104947	0.225712	0.3179	0.453446	POS283	Alanyl-Arginine	-	ABC.MS.P1; multiple sugar transport system permease protein	insertion	100	37	63
Agathobacter rectalis|K02026|POS288	0.00331881	0.00705644	0.19171	0.290933	0.435514	POS288	Alanyl-Valine	-	ABC.MS.P1; multiple sugar transport system permease protein	insertion	100	37	63
Agathobacter rectalis|K02026|NEG325	0.0079551	0.000560305	0.385284	0.26399	0.540066	NEG325	Dihydrolipoate	C02147	ABC.MS.P1; multiple sugar transport system permease protein	insertion	100	37	63
Agathobacter rectalis|K02026|NEG97	0.0051836	0.00104947	0.435117	0.277516	0.547654	NEG97	Fructose-1P	C01094	ABC.MS.P1; multiple sugar transport system permease protein	insertion	100	37	63
Agathobacter rectalis|K02026|POS610	0.00867867	0.00804438	0.718188	0.261158	0.429113	POS610	Leucyl-Isoleucine	-	ABC.MS.P1; multiple sugar transport system permease protein	insertion	100	37	63
Agathobacter rectalis|K02026|POS611	0.0122056	0.0100941	0.375255	0.249769	0.472141	POS611	Leucyl-phenylalanine	C11221	ABC.MS.P1; multiple sugar transport system permease protein	insertion	100	37	63
Agathobacter rectalis|K02026|POS614	0.00448116	0.0010693	0.871842	0.281968	0.454912	POS614	Leucyl-Valine	-	ABC.MS.P1; multiple sugar transport system permease protein	insertion	100	37	63
Agathobacter rectalis|K02026|POS669	0.00619187	0.00262306	0.523921	0.271983	0.480322	POS669	Lysyl-Alanine	-	ABC.MS.P1; multiple sugar transport system permease protein	insertion	100	37	63
Agathobacter rectalis|K02026|POS698	0.00407815	0.00785298	0.396519	0.284812	0.430299	POS698	Methionyl-Valine	-	ABC.MS.P1; multiple sugar transport system permease protein	insertion	100	37	63
Agathobacter rectalis|K02026|POS834	0.0140662	0.0103312	0.524899	0.244884	0.561217	POS834	Phenylalanyl-Alanine	-	ABC.MS.P1; multiple sugar transport system permease protein	insertion	100	37	63
Agathobacter rectalis|K02026|POS836	0.00142819	0.00180322	0.225488	0.314702	0.501696	POS836	Phenylalanyl-Asparagine	-	ABC.MS.P1; multiple sugar transport system permease protein	insertion	100	37	63
Agathobacter rectalis|K02026|POS843	0.00453822	0.00368215	0.453028	0.281584	0.508065	POS843	Phenylalanyl-Valine	-	ABC.MS.P1; multiple sugar transport system permease protein	insertion	100	37	63
Agathobacter rectalis|K02026|POS851	0.00305999	0.014689	0.0715469	0.293309	0.466276	POS851	PI(16:2(9Z,12Z)/22:3(10Z,13Z,16Z))	C00626	ABC.MS.P1; multiple sugar transport system permease protein	insertion	100	37	63
Agathobacter rectalis|K02026|POS907	0.0121713	0.000160041	0.785695	0.249865	0.581555	POS907	Serylvaline	-	ABC.MS.P1; multiple sugar transport system permease protein	insertion	100	37	63
Agathobacter rectalis|K02026|NEG133	0.00599112	0.000302127	0.874931	0.273017	0.456179	NEG133	Shikimic acid	C00493	ABC.MS.P1; multiple sugar transport system permease protein	insertion	100	37	63
Agathobacter rectalis|K02026|POS922	0.015083	0.0127433	0.180036	-0.242448	-0.491569	POS922	Stigmasterol	C05442	ABC.MS.P1; multiple sugar transport system permease protein	insertion	100	37	63
Agathobacter rectalis|K02026|POS957	0.0121884	0.0126293	0.590876	0.249817	0.442815	POS957	Tryptophyl-Leucine	-	ABC.MS.P1; multiple sugar transport system permease protein	insertion	100	37	63
Agathobacter rectalis|K02026|POS976	0.0145644	0.00190598	0.642805	0.243672	0.520894	POS976	Valyl-Asparagine	-	ABC.MS.P1; multiple sugar transport system permease protein	insertion	100	37	63
Agathobacter rectalis|K02026|POS985	0.00428819	0.00626756	0.299912	0.2833	0.441204	POS985	Vitamin A	C17276	ABC.MS.P1; multiple sugar transport system permease protein	insertion	100	37	63
Agathobacter rectalis|K02027|NEG16	0.00647148	3.19e-05	0.869693	-0.270591	-0.692118	NEG16	9,10-epoxyoctadecanoic acid	C19623	ABC.MS.S; multiple sugar transport system substrate-binding protein	insertion	100	29	71
Agathobacter rectalis|K02027|POS283	0.00126824	0.00496268	0.0590144	0.3179	0.507389	POS283	Alanyl-Arginine	-	ABC.MS.S; multiple sugar transport system substrate-binding protein	insertion	100	29	71
Agathobacter rectalis|K02027|POS288	0.00331881	0.0121308	0.0774904	0.290933	0.459606	POS288	Alanyl-Valine	-	ABC.MS.S; multiple sugar transport system substrate-binding protein	insertion	100	29	71
Agathobacter rectalis|K02027|NEG325	0.0079551	0.000801721	0.244326	0.26399	0.587685	NEG325	Dihydrolipoate	C02147	ABC.MS.S; multiple sugar transport system substrate-binding protein	insertion	100	29	71
Agathobacter rectalis|K02027|NEG97	0.0051836	0.00320164	0.226423	0.277516	0.528571	NEG97	Fructose-1P	C01094	ABC.MS.S; multiple sugar transport system substrate-binding protein	insertion	100	29	71
Agathobacter rectalis|K02027|POS614	0.00448116	0.00142186	0.354722	0.281968	0.564532	POS614	Leucyl-Valine	-	ABC.MS.S; multiple sugar transport system substrate-binding protein	insertion	100	29	71
Agathobacter rectalis|K02027|POS669	0.00619187	0.00444798	0.295257	0.271983	0.512808	POS669	Lysyl-Alanine	-	ABC.MS.S; multiple sugar transport system substrate-binding protein	insertion	100	29	71
Agathobacter rectalis|K02027|POS836	0.00142819	0.00832751	0.0624616	0.314702	0.480532	POS836	Phenylalanyl-Asparagine	-	ABC.MS.S; multiple sugar transport system substrate-binding protein	insertion	100	29	71
Agathobacter rectalis|K02027|POS907	0.0121713	0.000105934	0.802271	0.249865	0.657635	POS907	Serylvaline	-	ABC.MS.S; multiple sugar transport system substrate-binding protein	insertion	100	29	71
Agathobacter rectalis|K02027|NEG133	0.00599112	0.00157673	0.603968	0.273017	0.560168	NEG133	Shikimic acid	C00493	ABC.MS.S; multiple sugar transport system substrate-binding protein	insertion	100	29	71
Agathobacter rectalis|K02027|POS976	0.0145644	0.00531596	0.433921	0.243672	0.503941	POS976	Valyl-Asparagine	-	ABC.MS.S; multiple sugar transport system substrate-binding protein	insertion	100	29	71
Agathobacter rectalis|K02027|POS985	0.00428819	0.0077009	0.186907	0.2833	0.484729	POS985	Vitamin A	C17276	ABC.MS.S; multiple sugar transport system substrate-binding protein	insertion	100	29	71
Agathobacter rectalis|K02406|NEG16	0.00647148	0.000407412	0.753978	-0.270591	-0.485408	NEG16	9,10-epoxyoctadecanoic acid	C19623	fliC, hag; flagellin	insertion	100	49	51
Agathobacter rectalis|K02406|POS283	0.00126824	0.00727928	0.0660742	0.3179	0.378776	POS283	Alanyl-Arginine	-	fliC, hag; flagellin	insertion	100	49	51
Agathobacter rectalis|K02406|POS288	0.00331881	0.0157482	0.0919608	0.290933	0.343265	POS288	Alanyl-Valine	-	fliC, hag; flagellin	insertion	100	49	51
Agathobacter rectalis|K02406|NEG325	0.0079551	0.0034013	0.537251	0.26399	0.410408	NEG325	Dihydrolipoate	C02147	fliC, hag; flagellin	insertion	100	49	51
Agathobacter rectalis|K02406|NEG97	0.0051836	0.000877624	0.595543	0.277516	0.460204	NEG97	Fructose-1P	C01094	fliC, hag; flagellin	insertion	100	49	51
Agathobacter rectalis|K02406|POS610	0.00867867	0.00646994	0.370172	0.261158	0.383878	POS610	Leucyl-Isoleucine	-	fliC, hag; flagellin	insertion	100	49	51
Agathobacter rectalis|K02406|POS614	0.00448116	0.00223641	0.336721	0.281968	0.426633	POS614	Leucyl-Valine	-	fliC, hag; flagellin	insertion	100	49	51
Agathobacter rectalis|K02406|POS669	0.00619187	0.0109394	0.191562	0.271983	0.36051	POS669	Lysyl-Alanine	-	fliC, hag; flagellin	insertion	100	49	51
Agathobacter rectalis|K02406|NEG98	0.0174962	0.00480364	0.797485	0.237192	0.396429	NEG98	Ortho-Hydroxyphenylacetic acid	C05852	fliC, hag; flagellin	insertion	100	49	51
Agathobacter rectalis|K02406|POS834	0.0140662	0.010511	0.248361	0.244884	0.362347	POS834	Phenylalanyl-Alanine	-	fliC, hag; flagellin	insertion	100	49	51
Agathobacter rectalis|K02406|POS836	0.00142819	0.0020611	0.213053	0.314702	0.429701	POS836	Phenylalanyl-Asparagine	-	fliC, hag; flagellin	insertion	100	49	51
Agathobacter rectalis|K02406|POS838	0.00600762	0.015291	0.128382	0.272931	0.344694	POS838	Phenylalanyl-Methionine	-	fliC, hag; flagellin	insertion	100	49	51
Agathobacter rectalis|K02406|POS840	0.00181733	0.00791513	0.116364	0.308107	0.375102	POS840	Phenylalanyl-Threonine	-	fliC, hag; flagellin	insertion	100	49	51
Agathobacter rectalis|K02406|POS843	0.00453822	0.00557599	0.216633	0.281584	0.390204	POS843	Phenylalanyl-Valine	-	fliC, hag; flagellin	insertion	100	49	51
Agathobacter rectalis|K02406|POS851	0.00305999	9.02e-06	0.635589	0.293309	0.587653	POS851	PI(16:2(9Z,12Z)/22:3(10Z,13Z,16Z))	C00626	fliC, hag; flagellin	insertion	100	49	51
Agathobacter rectalis|K02406|POS907	0.0121713	0.00207279	0.652366	0.249865	0.42949	POS907	Serylvaline	-	fliC, hag; flagellin	insertion	100	49	51
Agathobacter rectalis|K02406|NEG133	0.00599112	0.00437572	0.314362	0.273017	0.400265	NEG133	Shikimic acid	C00493	fliC, hag; flagellin	insertion	100	49	51
Agathobacter rectalis|K02406|POS922	0.015083	0.016872	0.158425	-0.242448	-0.339898	POS922	Stigmasterol	C05442	fliC, hag; flagellin	insertion	100	49	51
Agathobacter rectalis|K02406|POS957	0.0121884	0.00762682	0.429684	0.249817	0.376735	POS957	Tryptophyl-Leucine	-	fliC, hag; flagellin	insertion	100	49	51
Agathobacter rectalis|K02406|POS976	0.0145644	0.000939864	0.676696	0.243672	0.457857	POS976	Valyl-Asparagine	-	fliC, hag; flagellin	insertion	100	49	51
Agathobacter rectalis|K02406|POS985	0.00428819	0.0139271	0.190464	0.2833	0.349184	POS985	Vitamin A	C17276	fliC, hag; flagellin	insertion	100	49	51
Agathobacter rectalis|K07496|NEG16	0.00647148	0.00163235	0.348441	-0.270591	-0.456258	NEG16	9,10-epoxyoctadecanoic acid	C19623	-	insertion	100	45	55
Agathobacter rectalis|K07496|POS283	0.00126824	0.00792911	0.0658097	0.3179	0.390909	POS283	Alanyl-Arginine	-	-	insertion	100	45	55
Agathobacter rectalis|K07496|POS386	0.0225285	0.00293475	0.35391	0.227987	0.433465	POS386	Choline	C00114	-	insertion	100	45	55
Agathobacter rectalis|K07496|NEG325	0.0079551	0.00432238	0.310361	0.26399	0.417523	NEG325	Dihydrolipoate	C02147	-	insertion	100	45	55
Agathobacter rectalis|K07496|NEG97	0.0051836	6.76e-05	0.560023	0.277516	0.558235	NEG97	Fructose-1P	C01094	-	insertion	100	45	55
Agathobacter rectalis|K07496|NEG176	0.00734002	0.0137757	0.166579	0.266583	0.36469	NEG176	Glutaric acid	C00489	-	insertion	100	45	55
Agathobacter rectalis|K07496|POS614	0.00448116	0.0107584	0.120393	0.281968	0.37668	POS614	Leucyl-Valine	-	-	insertion	100	45	55
Agathobacter rectalis|K07496|POS677	0.00943551	0.00981414	0.130387	0.25841	0.381028	POS677	Lysyl-Valine	-	-	insertion	100	45	55
Agathobacter rectalis|K07496|POS836	0.00142819	0.00120486	0.203997	0.314702	0.467473	POS836	Phenylalanyl-Asparagine	-	-	insertion	100	45	55
Agathobacter rectalis|K07496|POS843	0.00453822	0.0126757	0.158017	0.281584	0.368775	POS843	Phenylalanyl-Valine	-	-	insertion	100	45	55
Agathobacter rectalis|K07496|POS851	0.00305999	0.00398348	0.174451	0.293309	0.420949	POS851	PI(16:2(9Z,12Z)/22:3(10Z,13Z,16Z))	C00626	-	insertion	100	45	55
Agathobacter rectalis|K07496|POS907	0.0121713	0.014799	0.252331	0.249865	0.361133	POS907	Serylvaline	-	-	insertion	100	45	55
Agathobacter rectalis|K07496|POS976	0.0145644	0.00224864	0.584675	0.243672	0.444005	POS976	Valyl-Asparagine	-	-	insertion	100	45	55
Agathobacter rectalis|K09955|NEG16	0.00647148	4.64e-05	0.538855	-0.270591	-0.573925	NEG16	9,10-epoxyoctadecanoic acid	C19623	-	insertion	100	44	56
Agathobacter rectalis|K09955|POS283	0.00126824	0.00072183	0.317263	0.3179	0.490627	POS283	Alanyl-Arginine	-	-	insertion	100	44	56
Agathobacter rectalis|K09955|POS288	0.00331881	0.00395622	0.180547	0.290933	0.425793	POS288	Alanyl-Valine	-	-	insertion	100	44	56
Agathobacter rectalis|K09955|NEG325	0.0079551	0.0026098	0.314815	0.26399	0.442847	NEG325	Dihydrolipoate	C02147	-	insertion	100	44	56
Agathobacter rectalis|K09955|POS614	0.00448116	0.00187478	0.827012	0.281968	0.455814	POS614	Leucyl-Valine	-	-	insertion	100	44	56
Agathobacter rectalis|K09955|POS669	0.00619187	0.00313961	0.510998	0.271983	0.435377	POS669	Lysyl-Alanine	-	-	insertion	100	44	56
Agathobacter rectalis|K09955|POS698	0.00407815	0.00633942	0.405332	0.284812	0.405356	POS698	Methionyl-Valine	-	-	insertion	100	44	56
Agathobacter rectalis|K09955|POS834	0.0140662	0.00576366	0.773275	0.244884	0.409584	POS834	Phenylalanyl-Alanine	-	-	insertion	100	44	56
Agathobacter rectalis|K09955|POS836	0.00142819	0.00168994	0.174773	0.314702	0.459781	POS836	Phenylalanyl-Asparagine	-	-	insertion	100	44	56
Agathobacter rectalis|K09955|POS843	0.00453822	0.00232122	0.512616	0.281584	0.447498	POS843	Phenylalanyl-Valine	-	-	insertion	100	44	56
Agathobacter rectalis|K09955|POS907	0.0121713	0.0011136	0.865394	0.249865	0.475264	POS907	Serylvaline	-	-	insertion	100	44	56
Agathobacter rectalis|K09955|NEG133	0.00599112	0.000298827	0.691535	0.273017	0.519821	NEG133	Shikimic acid	C00493	-	insertion	100	44	56
Agathobacter rectalis|K09955|POS976	0.0145644	0.00581912	0.551544	0.243672	0.409161	POS976	Valyl-Asparagine	-	-	insertion	100	44	56
Fusicatenibacter saccharivorans|K01258|NEG73	0.00874322	0.000848308	0.965304	0.260916	0.461362	NEG73	N-Acetylglutamine	-	pepT; tripeptide aminopeptidase [EC:3.4.11.4]	insertion	100	49	51
Fusicatenibacter saccharivorans|K01295|NEG73	0.00874322	0.000848308	0.965304	0.260916	0.461362	NEG73	N-Acetylglutamine	-	cpg; glutamate carboxypeptidase [EC:3.4.17.11]	insertion	100	49	51
Fusicatenibacter saccharivorans|K02026|NEG187	0.00109113	5.22e-05	0.55317	0.3219	0.607577	NEG187	3-Hydroxypicolinic acid	C18620	ABC.MS.P1; multiple sugar transport system permease protein	insertion	100	38	62
Fusicatenibacter saccharivorans|K02026|POS186	0.0211475	0.00711843	0.861031	0.230321	0.429535	POS186	3-Methylhistidine	C01152	ABC.MS.P1; multiple sugar transport system permease protein	insertion	100	38	62
Fusicatenibacter saccharivorans|K02026|POS283	0.0127249	0.00837539	0.256939	0.248344	0.421642	POS283	Alanyl-Arginine	-	ABC.MS.P1; multiple sugar transport system permease protein	insertion	100	38	62
Fusicatenibacter saccharivorans|K02026|POS320	0.00362565	0.00690968	0.0728725	0.288322	0.430961	POS320	Arginyl-Proline	-	ABC.MS.P1; multiple sugar transport system permease protein	insertion	100	38	62
Fusicatenibacter saccharivorans|K02026|POS457	0.00749819	0.00706978	0.207932	0.265898	0.624693	POS457	D-Proline	C00763	ABC.MS.P1; multiple sugar transport system permease protein	insertion	100	38	62
Fusicatenibacter saccharivorans|K02026|NEG293	0.0178141	0.0125333	0.24761	0.236547	0.401251	NEG293	Epsilon-(gamma-Glutamyl)-lysine	-	ABC.MS.P1; multiple sugar transport system permease protein	insertion	100	38	62
Fusicatenibacter saccharivorans|K02026|NEG97	0.0222497	0.00337138	0.735802	0.228448	0.463631	NEG97	Fructose-1P	C01094	ABC.MS.P1; multiple sugar transport system permease protein	insertion	100	38	62
Fusicatenibacter saccharivorans|K02026|NEG210	0.00690516	0.0013403	0.565774	0.268534	0.501454	NEG210	Glycyltyrosine	-	ABC.MS.P1; multiple sugar transport system permease protein	insertion	100	38	62
Fusicatenibacter saccharivorans|K02026|POS664	0.00886432	0.00686227	0.41266	-0.260465	-0.43129	POS664	LysoPE(15:0/0:0)	-	ABC.MS.P1; multiple sugar transport system permease protein	insertion	100	38	62
Fusicatenibacter saccharivorans|K02026|POS669	0.0147252	0.00848822	0.387851	0.243289	0.420984	POS669	Lysyl-Alanine	-	ABC.MS.P1; multiple sugar transport system permease protein	insertion	100	38	62
Fusicatenibacter saccharivorans|K02026|POS672	0.0163545	0.00362882	0.533872	0.239595	0.460422	POS672	Lysyl-Leucine	-	ABC.MS.P1; multiple sugar transport system permease protein	insertion	100	38	62
Fusicatenibacter saccharivorans|K02026|POS674	0.013383	0.00168487	0.8467	0.246609	0.492464	POS674	Lysyl-Proline	-	ABC.MS.P1; multiple sugar transport system permease protein	insertion	100	38	62
Fusicatenibacter saccharivorans|K02026|NEG73	0.00874322	0.00638523	0.500784	0.260916	0.434712	NEG73	N-Acetylglutamine	-	ABC.MS.P1; multiple sugar transport system permease protein	insertion	100	38	62
Fusicatenibacter saccharivorans|K02026|POS750	0.014073	0.00531898	0.567755	0.244868	0.443239	POS750	Neotrehalose	C01083	ABC.MS.P1; multiple sugar transport system permease protein	insertion	100	38	62
Fusicatenibacter saccharivorans|K02026|NEG259	0.0203977	0.00785064	0.718125	0.231644	0.424805	NEG259	Nervonic acid	C08323	ABC.MS.P1; multiple sugar transport system permease protein	insertion	100	38	62
Fusicatenibacter saccharivorans|K02026|POS837	0.00121897	0.00510763	0.0912418	0.318959	0.445103	POS837	Phenylalanyl-Glycine	-	ABC.MS.P1; multiple sugar transport system permease protein	insertion	100	38	62
Fusicatenibacter saccharivorans|K02026|POS935	0.015932	0.0116886	0.376104	0.240521	0.404868	POS935	Threoninyl-Aspartate	-	ABC.MS.P1; multiple sugar transport system permease protein	insertion	100	38	62
Fusicatenibacter saccharivorans|K02026|POS963	0.0203954	0.00180932	0.854317	0.231648	0.489613	POS963	Tyrosyl-Isoleucine	-	ABC.MS.P1; multiple sugar transport system permease protein	insertion	100	38	62
Fusicatenibacter saccharivorans|K02026|POS964	0.00620791	0.0208136	0.141261	0.271902	0.373733	POS964	Tyrosyl-Leucine	-	ABC.MS.P1; multiple sugar transport system permease protein	insertion	100	38	62
Fusicatenibacter saccharivorans|K07491|NEG187	0.00109113	0.000765678	0.232161	0.3219	0.529444	NEG187	3-Hydroxypicolinic acid	C18620	-	insertion	100	49	51
Fusicatenibacter saccharivorans|K07491|POS283	0.0127249	0.000933492	0.717691	0.248344	0.463768	POS283	Alanyl-Arginine	-	-	insertion	100	49	51
Fusicatenibacter saccharivorans|K07491|POS330	0.00819383	0.00667231	0.398888	0.263032	0.515508	POS330	Asparaginyl-Lysine	-	-	insertion	100	49	51
Fusicatenibacter saccharivorans|K07491|POS457	0.00749819	0.00197786	0.390037	0.265898	0.569437	POS457	D-Proline	C00763	-	insertion	100	49	51
Fusicatenibacter saccharivorans|K07491|NEG97	0.0222497	0.000720473	0.841046	0.228448	0.466871	NEG97	Fructose-1P	C01094	-	insertion	100	49	51
Fusicatenibacter saccharivorans|K07491|NEG210	0.00690516	0.0116922	0.252653	0.268534	0.557329	NEG210	Glycyltyrosine	-	-	insertion	100	49	51
Fusicatenibacter saccharivorans|K07491|POS586	0.0168503	0.0062739	0.502904	0.238534	0.522106	POS586	Isovalerylalanine	-	-	insertion	100	49	51
Fusicatenibacter saccharivorans|K07491|POS669	0.0147252	0.00230918	0.804713	0.243289	0.425421	POS669	Lysyl-Alanine	-	-	insertion	100	49	51
Fusicatenibacter saccharivorans|K07491|POS672	0.0163545	0.0062739	0.78959	0.239595	0.385197	POS672	Lysyl-Leucine	-	-	insertion	100	49	51
Fusicatenibacter saccharivorans|K07491|POS750	0.014073	0.00462884	0.663197	0.244868	0.487801	POS750	Neotrehalose	C01083	-	insertion	100	49	51
Fusicatenibacter saccharivorans|K07491|NEG259	0.0203977	0.0141222	0.482875	0.231644	0.348519	NEG259	Nervonic acid	C08323	-	insertion	100	49	51
Fusicatenibacter saccharivorans|K07496|NEG187	0.00109113	0.00016929	0.181374	0.3219	0.616968	NEG187	3-Hydroxypicolinic acid	C18620	-	insertion	100	32	68
Fusicatenibacter saccharivorans|K07718|NEG40	0.0101723	0.0178915	0.292255	0.255914	0.382175	NEG40	Thymine	C00178	yesM; two-component system, sensor histidine kinase YesM [EC:2.7.13.3]	insertion	100	38	62
Fusicatenibacter saccharivorans|K07718|NEG187	0.00109113	0.00718374	0.0867418	0.3219	0.551835	NEG187	3-Hydroxypicolinic acid	C18620	yesM; two-component system, sensor histidine kinase YesM [EC:2.7.13.3]	insertion	100	38	62
Fusicatenibacter saccharivorans|K07718|POS186	0.0211475	0.000577183	0.642682	0.230321	0.446789	POS186	3-Methylhistidine	C01152	yesM; two-component system, sensor histidine kinase YesM [EC:2.7.13.3]	insertion	100	38	62
Fusicatenibacter saccharivorans|K07718|POS283	0.0127249	0.0132624	0.213276	0.248344	0.425688	POS283	Alanyl-Arginine	-	yesM; two-component system, sensor histidine kinase YesM [EC:2.7.13.3]	insertion	100	38	62
Fusicatenibacter saccharivorans|K07718|POS320	0.00362565	0.0061983	0.0790456	0.288322	0.500459	POS320	Arginyl-Proline	-	yesM; two-component system, sensor histidine kinase YesM [EC:2.7.13.3]	insertion	100	38	62
Fusicatenibacter saccharivorans|K07718|POS330	0.00819383	0.0265143	0.0928396	0.263032	0.359775	POS330	Asparaginyl-Lysine	-	yesM; two-component system, sensor histidine kinase YesM [EC:2.7.13.3]	insertion	100	38	62
Fusicatenibacter saccharivorans|K07718|POS457	0.00749819	0.003061	0.259349	0.265898	0.562385	POS457	D-Proline	C00763	yesM; two-component system, sensor histidine kinase YesM [EC:2.7.13.3]	insertion	100	38	62
Fusicatenibacter saccharivorans|K07718|NEG293	0.0178141	0.00923347	0.465894	0.236547	0.416818	NEG293	Epsilon-(gamma-Glutamyl)-lysine	-	yesM; two-component system, sensor histidine kinase YesM [EC:2.7.13.3]	insertion	100	38	62
Fusicatenibacter saccharivorans|K07718|POS482	0.00777428	0.0310342	0.0950912	0.264734	0.434581	POS482	Formiminoglutamic acid	C00439	yesM; two-component system, sensor histidine kinase YesM [EC:2.7.13.3]	insertion	100	38	62
Fusicatenibacter saccharivorans|K07718|NEG97	0.0222497	0.00526858	0.721623	0.228448	0.443678	NEG97	Fructose-1P	C01094	yesM; two-component system, sensor histidine kinase YesM [EC:2.7.13.3]	insertion	100	38	62
Fusicatenibacter saccharivorans|K07718|NEG210	0.00690516	0.00436511	0.429163	0.268534	0.471713	NEG210	Glycyltyrosine	-	yesM; two-component system, sensor histidine kinase YesM [EC:2.7.13.3]	insertion	100	38	62
Fusicatenibacter saccharivorans|K07718|POS586	0.0168503	0.0325832	0.236083	0.238534	0.347422	POS586	Isovalerylalanine	-	yesM; two-component system, sensor histidine kinase YesM [EC:2.7.13.3]	insertion	100	38	62
Fusicatenibacter saccharivorans|K07718|POS669	0.0147252	0.0263508	0.169983	0.243289	0.424006	POS669	Lysyl-Alanine	-	yesM; two-component system, sensor histidine kinase YesM [EC:2.7.13.3]	insertion	100	38	62
Fusicatenibacter saccharivorans|K07718|POS672	0.0163545	0.00630007	0.36809	0.239595	0.437156	POS672	Lysyl-Leucine	-	yesM; two-component system, sensor histidine kinase YesM [EC:2.7.13.3]	insertion	100	38	62
Fusicatenibacter saccharivorans|K07718|POS673	0.0223836	0.00344879	0.48659	0.228226	0.462644	POS673	Lysyl-Phenylalanine	-	yesM; two-component system, sensor histidine kinase YesM [EC:2.7.13.3]	insertion	100	38	62
Fusicatenibacter saccharivorans|K07718|POS674	0.013383	0.000479524	0.898276	0.246609	0.455658	POS674	Lysyl-Proline	-	yesM; two-component system, sensor histidine kinase YesM [EC:2.7.13.3]	insertion	100	38	62
Fusicatenibacter saccharivorans|K07718|NEG73	0.00874322	0.000141908	0.803919	0.260916	0.578556	NEG73	N-Acetylglutamine	-	yesM; two-component system, sensor histidine kinase YesM [EC:2.7.13.3]	insertion	100	38	62
Fusicatenibacter saccharivorans|K07718|POS837	0.00121897	0.00724956	0.0875196	0.318959	0.428658	POS837	Phenylalanyl-Glycine	-	yesM; two-component system, sensor histidine kinase YesM [EC:2.7.13.3]	insertion	100	38	62
Fusicatenibacter saccharivorans|K07718|POS935	0.015932	0.0241694	0.322175	0.240521	0.365182	POS935	Threoninyl-Aspartate	-	yesM; two-component system, sensor histidine kinase YesM [EC:2.7.13.3]	insertion	100	38	62
Fusicatenibacter saccharivorans|K07718|POS963	0.0203954	0.000344944	0.917679	0.231648	0.550239	POS963	Tyrosyl-Isoleucine	-	yesM; two-component system, sensor histidine kinase YesM [EC:2.7.13.3]	insertion	100	38	62
Fusicatenibacter saccharivorans|K07718|POS964	0.00620791	0.000805147	0.69211	0.271902	0.459327	POS964	Tyrosyl-Leucine	-	yesM; two-component system, sensor histidine kinase YesM [EC:2.7.13.3]	insertion	100	38	62
Fusicatenibacter saccharivorans|K07720|POS186	0.0211475	0.000364922	0.992314	0.230321	0.608028	POS186	3-Methylhistidine	C01152	yesN; two-component system, response regulator YesN	insertion	100	30	70
Fusicatenibacter saccharivorans|K07720|POS673	0.0223836	0.00132328	0.399306	0.228226	0.558976	POS673	Lysyl-Phenylalanine	-	yesN; two-component system, response regulator YesN	insertion	100	30	70
Fusicatenibacter saccharivorans|K07720|NEG73	0.00874322	0.000117862	0.823055	0.260916	0.645328	NEG73	N-Acetylglutamine	-	yesN; two-component system, response regulator YesN	insertion	100	30	70
Fusicatenibacter saccharivorans|K07720|POS963	0.0203954	0.00321327	0.593067	0.231648	0.52018	POS963	Tyrosyl-Isoleucine	-	yesN; two-component system, response regulator YesN	insertion	100	30	70
Fusicatenibacter saccharivorans|K07720|POS964	0.00620791	0.000125987	0.703157	0.271902	0.643257	POS964	Tyrosyl-Leucine	-	yesN; two-component system, response regulator YesN	insertion	100	30	70
Fusicatenibacter saccharivorans|K17318|POS186	0.0211475	0.0005136	0.996278	0.230321	0.623358	POS186	3-Methylhistidine	C01152	lplA; putative aldouronate transport system substrate-binding protein	insertion	100	27	73
Fusicatenibacter saccharivorans|K17318|NEG97	0.0222497	0.00607039	0.304856	0.228448	0.514216	NEG97	Fructose-1P	C01094	lplA; putative aldouronate transport system substrate-binding protein	insertion	100	27	73
Fusicatenibacter saccharivorans|K17318|POS673	0.0223836	0.00148834	0.362892	0.228226	0.580863	POS673	Lysyl-Phenylalanine	-	lplA; putative aldouronate transport system substrate-binding protein	insertion	100	27	73
Fusicatenibacter saccharivorans|K17318|NEG73	0.00874322	0.000103335	0.667282	0.260916	0.677573	NEG73	N-Acetylglutamine	-	lplA; putative aldouronate transport system substrate-binding protein	insertion	100	27	73
Fusicatenibacter saccharivorans|K17318|POS963	0.0203954	0.00442561	0.417359	0.231648	0.530419	POS963	Tyrosyl-Isoleucine	-	lplA; putative aldouronate transport system substrate-binding protein	insertion	100	27	73
Fusicatenibacter saccharivorans|K17318|POS964	0.00620791	0.000609076	0.38258	0.271902	0.616937	POS964	Tyrosyl-Leucine	-	lplA; putative aldouronate transport system substrate-binding protein	insertion	100	27	73
Fusicatenibacter saccharivorans|K17319|POS186	0.0211475	0.000364922	0.992314	0.230321	0.608028	POS186	3-Methylhistidine	C01152	lplB; putative aldouronate transport system permease protein	insertion	100	30	70
Fusicatenibacter saccharivorans|K17319|POS673	0.0223836	0.00132328	0.399306	0.228226	0.558976	POS673	Lysyl-Phenylalanine	-	lplB; putative aldouronate transport system permease protein	insertion	100	30	70
Fusicatenibacter saccharivorans|K17319|NEG73	0.00874322	0.000117862	0.823055	0.260916	0.645328	NEG73	N-Acetylglutamine	-	lplB; putative aldouronate transport system permease protein	insertion	100	30	70
Fusicatenibacter saccharivorans|K17319|POS963	0.0203954	0.00321327	0.593067	0.231648	0.52018	POS963	Tyrosyl-Isoleucine	-	lplB; putative aldouronate transport system permease protein	insertion	100	30	70
Fusicatenibacter saccharivorans|K17319|POS964	0.00620791	0.000125987	0.703157	0.271902	0.643257	POS964	Tyrosyl-Leucine	-	lplB; putative aldouronate transport system permease protein	insertion	100	30	70
Fusicatenibacter saccharivorans|K17320|POS186	0.0211475	0.000758719	0.852	0.230321	0.458104	POS186	3-Methylhistidine	C01152	lplC; putative aldouronate transport system permease protein	insertion	100	34	66
Fusicatenibacter saccharivorans|K17320|POS457	0.00749819	0.00441995	0.167537	0.265898	0.59052	POS457	D-Proline	C00763	lplC; putative aldouronate transport system permease protein	insertion	100	34	66
Fusicatenibacter saccharivorans|K17320|POS586	0.0168503	0.00329406	0.290976	0.238534	0.489603	POS586	Isovalerylalanine	-	lplC; putative aldouronate transport system permease protein	insertion	100	34	66
Fusicatenibacter saccharivorans|K17320|POS673	0.0223836	0.00215583	0.323275	0.228226	0.508104	POS673	Lysyl-Phenylalanine	-	lplC; putative aldouronate transport system permease protein	insertion	100	34	66
Fusicatenibacter saccharivorans|K17320|NEG73	0.00874322	1.28e-05	0.963498	0.260916	0.673295	NEG73	N-Acetylglutamine	-	lplC; putative aldouronate transport system permease protein	insertion	100	34	66
Fusicatenibacter saccharivorans|K17320|POS963	0.0203954	0.00157768	0.581428	0.231648	0.521101	POS963	Tyrosyl-Isoleucine	-	lplC; putative aldouronate transport system permease protein	insertion	100	34	66
Fusicatenibacter saccharivorans|K17320|POS964	0.00620791	0.000434505	0.424721	0.271902	0.449694	POS964	Tyrosyl-Leucine	-	lplC; putative aldouronate transport system permease protein	insertion	100	34	66
Correlation (bacteria|gene|metabolite) in urine samples	P_NSV	P_SV0	P_SV1	Cor_NSV	Cor_SV0	Metabolites	Metabolites_annotation	KEGG_Metabolites	KO_annotation	SV_type	N_NSV	N_SV0	N_SV1
Agathobacter rectalis|K01156|POS350	0.0301531	0.00132727	0.374548	0.216946	0.576355	POS350	2'-O-Methyladenosine	C04779	res; type III restriction enzyme [EC:3.1.21.5]	deletion	100	28	72
Agathobacter rectalis|K01156|NEG20	0.00724712	0.00149165	0.101452	0.266991	0.571429	NEG20	Adenine	C00147	res; type III restriction enzyme [EC:3.1.21.5]	deletion	100	28	72
Agathobacter rectalis|K01176|POS350	0.0301531	0.000647466	0.633638	0.216946	0.624615	POS350	2'-O-Methyladenosine	C04779	AMY, amyA, malS; alpha-amylase [EC:3.2.1.1]	deletion	100	26	74
Agathobacter rectalis|K01208|NEG20	0.00724712	0.00084048	0.389674	0.266991	0.512955	NEG20	Adenine	C00147	cd, ma, nplT; cyclomaltodextrinase / maltogenic alpha-amylase / neopullulanase [EC:3.2.1.54 3.2.1.133 3.2.1.135]	deletion	100	39	61
Agathobacter rectalis|K01208|POS539	0.015364	0.00128257	0.904054	0.2418	0.497166	POS539	all-trans-Retinoic acid	C00777	cd, ma, nplT; cyclomaltodextrinase / maltogenic alpha-amylase / neopullulanase [EC:3.2.1.54 3.2.1.133 3.2.1.135]	deletion	100	39	61
Agathobacter rectalis|K01775|NEG20	0.00724712	0.00084048	0.389674	0.266991	0.512955	NEG20	Adenine	C00147	alr; alanine racemase [EC:5.1.1.1]	deletion	100	39	61
Agathobacter rectalis|K01775|POS539	0.015364	0.00128257	0.904054	0.2418	0.497166	POS539	all-trans-Retinoic acid	C00777	alr; alanine racemase [EC:5.1.1.1]	deletion	100	39	61
Agathobacter rectalis|K02026|NEG229	0.00681092	5.25531e-05	0.640801	0.268971	0.652126	NEG229	2-Ketobutyric acid	C00109	ABC.MS.P1; multiple sugar transport system permease protein	deletion	100	32	68
Agathobacter rectalis|K02026|POS350	0.0301531	0.000171414	0.190584	0.216946	0.616569	POS350	2'-O-Methyladenosine	C04779	ABC.MS.P1; multiple sugar transport system permease protein	deletion	100	32	68
Agathobacter rectalis|K02026|POS180	0.00198633	0.0001046	0.198491	-0.305635	-0.631965	POS180	5,6-Dihydroxyindole	C05578	ABC.MS.P1; multiple sugar transport system permease protein	deletion	100	32	68
Agathobacter rectalis|K02026|NEG20	0.00724712	0.000524657	0.272446	0.266991	0.578446	NEG20	Adenine	C00147	ABC.MS.P1; multiple sugar transport system permease protein	deletion	100	32	68
Agathobacter rectalis|K07729|POS180	0.00198633	3.68851e-05	0.108295	-0.305635	-0.638375	POS180	5,6-Dihydroxyindole	C05578	K07729; putative transcriptional regulator	deletion	100	35	65
Agathobacter rectalis|K15772|NEG20	0.00724712	0.00084048	0.389674	0.266991	0.512955	NEG20	Adenine	C00147	ganQ; arabinogalactan oligomer / maltooligosaccharide transport system permease protein	deletion	100	39	61
Agathobacter rectalis|K15772|POS539	0.015364	0.00128257	0.904054	0.2418	0.497166	POS539	all-trans-Retinoic acid	C00777	ganQ; arabinogalactan oligomer / maltooligosaccharide transport system permease protein	deletion	100	39	61
Alistipes putredinis|K03497|POS92	0.0081939	0.000289138	0.801669	-0.263031	-0.500752	POS92	N-Acetylhistamine	C05135	parB, spo0J; ParB family transcriptional regulator, chromosome partitioning protein	deletion	100	48	52
Alistipes putredinis|K03530|POS92	0.0081939	0.000289138	0.801669	-0.263031	-0.500752	POS92	N-Acetylhistamine	C05135	hupB; DNA-binding protein HU-beta	deletion	100	48	52
Bacteroides uniformis|K02014|NEG77	0.000450572	0.0196824	0.148486	-0.344387	-0.332243	NEG77	1-Methyladenosine	C02494	TC.FEV.OM; iron complex outermembrane recepter protein	deletion	100	49	51
Bacteroides uniformis|K02014|POS88	0.0141228	0.0176063	0.679002	-0.244745	-0.337799	POS88	1-Methylhypoxanthine	-	TC.FEV.OM; iron complex outermembrane recepter protein	deletion	100	49	51
Bacteroides uniformis|K02014|NEG2	0.00181792	0.0120353	0.0544561	-0.308098	-0.356078	NEG2	2-Hydroxybutyric acid	C05984	TC.FEV.OM; iron complex outermembrane recepter protein	deletion	100	49	51
Bacteroides uniformis|K02014|NEG258	0.00335558	0.0185521	0.300101	-0.290609	-0.335203	NEG258	2-Oxovaleric acid	C06255	TC.FEV.OM; iron complex outermembrane recepter protein	deletion	100	49	51
Bacteroides uniformis|K02014|NEG250	0.0118209	0.0143139	0.705804	-0.250859	-0.347874	NEG250	3-Carboxy-4-methyl-5-propyl-2-furanpropionic acid	-	TC.FEV.OM; iron complex outermembrane recepter protein	deletion	100	49	51
Bacteroides uniformis|K02014|NEG114	0.000355095	0.000750705	0.169527	-0.350164	-0.465493	NEG114	Acetylglycine	-	TC.FEV.OM; iron complex outermembrane recepter protein	deletion	100	49	51
Bacteroides uniformis|K02014|NEG259	0.00341438	0.000181003	0.761176	-0.290098	-0.5101	NEG259	Adipic acid	C06104	TC.FEV.OM; iron complex outermembrane recepter protein	deletion	100	49	51
Bacteroides uniformis|K02014|NEG344	0.0107845	0.00392462	0.874035	-0.253959	-0.404684	NEG344	Alanyl-Leucine	-	TC.FEV.OM; iron complex outermembrane recepter protein	deletion	100	49	51
Bacteroides uniformis|K02014|POS268	0.00360367	0.0243376	0.400877	-0.288503	-0.32139	POS268	Asymmetric dimethylarginine	C03626	TC.FEV.OM; iron complex outermembrane recepter protein	deletion	100	49	51
Bacteroides uniformis|K02014|NEG42	0.000419188	0.0170947	0.137465	-0.34615	-0.339253	NEG42	Beta-Leucine	C02486	TC.FEV.OM; iron complex outermembrane recepter protein	deletion	100	49	51
Bacteroides uniformis|K02014|NEG59	0.00518801	0.0269781	0.0666572	-0.27749	-0.315989	NEG59	cis-Aconitic acid	C00417	TC.FEV.OM; iron complex outermembrane recepter protein	deletion	100	49	51
Bacteroides uniformis|K02014|POS278	0.0137961	0.00901339	0.948991	-0.245557	-0.36932	POS278	Cyclic GMP	C00942	TC.FEV.OM; iron complex outermembrane recepter protein	deletion	100	49	51
Bacteroides uniformis|K02014|NEG135	0.00661675	0.0076973	0.584612	-0.269889	-0.376331	NEG135	Cysteine-S-sulfate	C05824	TC.FEV.OM; iron complex outermembrane recepter protein	deletion	100	49	51
Bacteroides uniformis|K02014|NEG327	0.033296	0.0187659	0.382899	-0.213078	-0.334632	NEG327	Cytidine	C00475	TC.FEV.OM; iron complex outermembrane recepter protein	deletion	100	49	51
Bacteroides uniformis|K02014|NEG47	0.00720697	0.0237124	0.302498	-0.267169	-0.32274	NEG47	D-2,3-Dihydroxypropanoic acid	C00258	TC.FEV.OM; iron complex outermembrane recepter protein	deletion	100	49	51
Bacteroides uniformis|K02014|NEG75	0.00659165	0.0157357	0.654867	-0.270009	-0.343304	NEG75	D-Glutamine	C00819	TC.FEV.OM; iron complex outermembrane recepter protein	deletion	100	49	51
Bacteroides uniformis|K02014|NEG200	0.00142295	0.00396012	0.24756	-0.314802	-0.404321	NEG200	Dimethylmalonic acid	-	TC.FEV.OM; iron complex outermembrane recepter protein	deletion	100	49	51
Bacteroides uniformis|K02014|NEG51	0.00331734	0.0024466	0.515508	-0.290946	-0.423223	NEG51	D-Malic acid	C00497	TC.FEV.OM; iron complex outermembrane recepter protein	deletion	100	49	51
Bacteroides uniformis|K02014|NEG237	0.00974518	0.00217465	0.595754	-0.257341	-0.427689	NEG237	Ethyl glucuronide	-	TC.FEV.OM; iron complex outermembrane recepter protein	deletion	100	49	51
Bacteroides uniformis|K02014|POS577	0.00882553	0.0145797	0.71946	-0.260609	-0.346991	POS577	Galactosylhydroxylysine	C05547	TC.FEV.OM; iron complex outermembrane recepter protein	deletion	100	49	51
Bacteroides uniformis|K02014|NEG194	0.00104323	0.000526013	0.576372	-0.323083	-0.477229	NEG194	Glycine	C00037	TC.FEV.OM; iron complex outermembrane recepter protein	deletion	100	49	51
Bacteroides uniformis|K02014|POS43	0.00471787	0.0156518	0.496032	-0.280402	-0.343563	POS43	Guanine	C00242	TC.FEV.OM; iron complex outermembrane recepter protein	deletion	100	49	51
Bacteroides uniformis|K02014|POS340	0.00849245	0.0121024	0.228731	-0.261867	-0.355819	POS340	Histamine	C00388	TC.FEV.OM; iron complex outermembrane recepter protein	deletion	100	49	51
Bacteroides uniformis|K02014|POS269	0.0078199	0.0280282	0.244677	-0.264545	-0.313964	POS269	Indoleacetaldehyde	C00637	TC.FEV.OM; iron complex outermembrane recepter protein	deletion	100	49	51
Bacteroides uniformis|K02014|NEG308	0.0306522	0.0190409	0.357348	-0.216309	-0.333905	NEG308	Isovalerylglycine	-	TC.FEV.OM; iron complex outermembrane recepter protein	deletion	100	49	51
Bacteroides uniformis|K02014|NEG4	0.0045045	0.0232407	0.0965499	-0.281811	-0.323778	NEG4	Itaconic acid	C00490	TC.FEV.OM; iron complex outermembrane recepter protein	deletion	100	49	51
Bacteroides uniformis|K02014|POS330	0.00355133	0.00919216	0.346116	-0.288936	-0.368437	POS330	L-Phenylalanine	C00079	TC.FEV.OM; iron complex outermembrane recepter protein	deletion	100	49	51
Bacteroides uniformis|K02014|NEG343	0.00802475	0.0167371	0.677151	-0.263708	-0.340292	NEG343	L-Threonine	C00188	TC.FEV.OM; iron complex outermembrane recepter protein	deletion	100	49	51
Bacteroides uniformis|K02014|POS183	0.0172997	0.0150428	0.917168	-0.237595	-0.345485	POS183	L-Tyrosine	C00082	TC.FEV.OM; iron complex outermembrane recepter protein	deletion	100	49	51
Bacteroides uniformis|K02014|NEG33	0.00256317	0.0114207	0.320871	-0.298427	-0.358519	NEG33	Maleic acid	C01384	TC.FEV.OM; iron complex outermembrane recepter protein	deletion	100	49	51
Bacteroides uniformis|K02014|NEG170	0.0106404	0.010748	0.703225	-0.25441	-0.361323	NEG170	Methylmalonic acid	C02170	TC.FEV.OM; iron complex outermembrane recepter protein	deletion	100	49	51
Bacteroides uniformis|K02014|NEG127	0.0073244	0.00698209	0.308545	-0.266651	-0.380589	NEG127	myo-Inositol	C00137	TC.FEV.OM; iron complex outermembrane recepter protein	deletion	100	49	51
Bacteroides uniformis|K02014|NEG165	0.00474961	0.00275563	0.474585	-0.280198	-0.418653	NEG165	N-Acetyl-L-alanine	-	TC.FEV.OM; iron complex outermembrane recepter protein	deletion	100	49	51
Bacteroides uniformis|K02014|NEG277	0.0174695	0.00624146	0.993211	-0.237246	-0.385418	NEG277	N-Acetylserine	-	TC.FEV.OM; iron complex outermembrane recepter protein	deletion	100	49	51
Bacteroides uniformis|K02014|POS132	0.009945	0.0206789	0.199252	-0.256667	-0.32975	POS132	Niacinamide	C00153	TC.FEV.OM; iron complex outermembrane recepter protein	deletion	100	49	51
Bacteroides uniformis|K02014|POS327	0.00131896	0.000244898	0.823645	-0.316848	-0.501117	POS327	Ornithine	C00077	TC.FEV.OM; iron complex outermembrane recepter protein	deletion	100	49	51
Bacteroides uniformis|K02014|NEG29	6.83563e-05	0.00141745	0.197898	-0.387399	-0.443423	NEG29	Orotidine	C01103	TC.FEV.OM; iron complex outermembrane recepter protein	deletion	100	49	51
Bacteroides uniformis|K02014|POS621	0.00551341	0.0252761	0.195999	-0.275608	-0.319416	POS621	PC(20:2(11Z,14Z)/14:0)	C00157	TC.FEV.OM; iron complex outermembrane recepter protein	deletion	100	49	51
Bacteroides uniformis|K02014|NEG15	0.0114146	0.0260125	0.098277	-0.252045	-0.31791	NEG15	p-Cresol	C01468	TC.FEV.OM; iron complex outermembrane recepter protein	deletion	100	49	51
Bacteroides uniformis|K02014|NEG155	0.00139939	0.00969131	0.0830375	-0.315253	-0.366049	NEG155	Phenol glucuronide	-	TC.FEV.OM; iron complex outermembrane recepter protein	deletion	100	49	51
Bacteroides uniformis|K02014|NEG108	0.0183247	0.0223663	0.96506	-0.235531	-0.325752	NEG108	Saccharopine	C00449	TC.FEV.OM; iron complex outermembrane recepter protein	deletion	100	49	51
Bacteroides uniformis|K02014|POS553	0.0182087	0.0169509	0.384465	-0.23576	-0.339669	POS553	Temurin	-	TC.FEV.OM; iron complex outermembrane recepter protein	deletion	100	49	51
Anaerostipes hadrus|K02755|NEG306	0.0165489	0.000308066	0.873822	-0.239176	-0.494128	NEG306	5-Aminolevulinic acid	C00430	bglFa; beta-glucoside PTS system EIIA component [EC:2.7.1.-]	deletion	100	49	51
Fusicatenibacter saccharivorans|K01144|NEG320	0.0278191	0.00131027	0.99101	0.220046	0.502331	NEG320	Deoxycytidine	C00881	E3.1.11.5; exodeoxyribonuclease V [EC:3.1.11.5]	deletion	100	38	62
Fusicatenibacter saccharivorans|K01144|NEG156	0.00142603	0.00159433	0.118829	-0.314743	-0.494656	NEG156	Estrone glucuronide	C11133	E3.1.11.5; exodeoxyribonuclease V [EC:3.1.11.5]	deletion	100	38	62
Fusicatenibacter saccharivorans|K01144|POS232	0.000247797	0.00157237	0.0570984	-0.358689	-0.495205	POS232	Fructosamine	-	E3.1.11.5; exodeoxyribonuclease V [EC:3.1.11.5]	deletion	100	38	62
Fusicatenibacter saccharivorans|K07718|NEG320	0.0278191	0.000751688	0.921258	0.220046	0.550042	NEG320	Deoxycytidine	C00881	yesM; two-component system, sensor histidine kinase YesM [EC:2.7.13.3]	deletion	100	34	66
Fusicatenibacter saccharivorans|K07813|NEG156	0.00142603	0.00110152	0.116799	-0.314743	-0.502938	NEG156	Estrone glucuronide	C11133	agrB; accessory gene regulator B	deletion	100	39	61
Fusicatenibacter saccharivorans|K07813|POS232	0.000247797	0.000251642	0.0733399	-0.358689	-0.554205	POS232	Fructosamine	-	agrB; accessory gene regulator B	deletion	100	39	61
Fusicatenibacter saccharivorans|K09702|POS375	0.0289644	0.00324991	0.829873	-0.218498	-0.424857	POS375	D-Aspartic acid	C00402	-	deletion	100	46	54
Fusicatenibacter saccharivorans|K09702|NEG156	0.00142603	0.00134258	0.192421	-0.314743	-0.458775	NEG156	Estrone glucuronide	C11133	-	deletion	100	46	54
Fusicatenibacter saccharivorans|K09702|POS232	0.000247797	0.000142384	0.299798	-0.358689	-0.531873	POS232	Fructosamine	-	-	deletion	100	46	54
Fusicatenibacter saccharivorans|K09702|POS43	0.0145166	0.00547709	0.492815	-0.243787	-0.403087	POS43	Guanine	C00242	-	deletion	100	46	54
Fusicatenibacter saccharivorans|K09702|POS623	0.0249202	0.00324308	0.986903	-0.224219	-0.424942	POS623	PC(20:1(11Z)/14:0)	C00157	-	deletion	100	46	54
Fusicatenibacter saccharivorans|K09702|POS621	0.00617674	0.00149714	0.705144	-0.27206	-0.454776	POS621	PC(20:2(11Z,14Z)/14:0)	C00157	-	deletion	100	46	54
Fusicatenibacter saccharivorans|K09702|NEG155	0.0103347	0.00111624	0.557921	-0.255386	-0.465442	NEG155	Phenol glucuronide	-	-	deletion	100	46	54
Fusicatenibacter saccharivorans|K09702|POS640	0.026566	0.00445694	0.851095	-0.221802	-0.411854	POS640	Tyrosyl-Serine	-	-	deletion	100	46	54
Fusicatenibacter saccharivorans|K17320|NEG320	0.0278191	0.000905648	0.906208	0.220046	0.543008	NEG320	Deoxycytidine	C00881	lplC; putative aldouronate transport system permease protein	deletion	100	34	66
Gemmiger formicilis|K00558|NEG160	0.00133298	0.000269377	0.146739	-0.316564	-0.578875	NEG160	2-hydroxy-2-(4-hydroxy-3-methoxyphenyl)acetic acid	-	DNMT1, dcm; DNA (cytosine-5)-methyltransferase 1 [EC:2.1.1.37]	deletion	100	35	65
Gemmiger formicilis|K01356|NEG160	0.00133298	0.000528065	0.129946	-0.316564	-0.523465	NEG160	2-hydroxy-2-(4-hydroxy-3-methoxyphenyl)acetic acid	-	lexA; repressor LexA [EC:3.4.21.88]	deletion	100	40	60
Gemmiger formicilis|K01356|POS449	0.00282846	0.000537234	0.216922	-0.295593	-0.522872	POS449	SM(d18:1/16:0)	C00550	lexA; repressor LexA [EC:3.4.21.88]	deletion	100	40	60
KLE1615 sp900066985|K17319|POS6	0.00165702	0.000686555	0.600753	0.310652	0.47298	POS6	Piperidine	C01746	lplB; putative aldouronate transport system permease protein	deletion	100	48	52
KLE1615 sp900066985|K17319|POS2	0.000573269	0.000940051	0.581171	0.338429	0.462278	POS2	Pyrrolidine	-	lplB; putative aldouronate transport system permease protein	deletion	100	48	52
Agathobacter rectalis|K01193|POS180	0.00198633	0.000301373	0.365796	-0.305635	-0.50922	POS180	5,6-Dihydroxyindole	C05578	INV, sacA; beta-fructofuranosidase [EC:3.2.1.26]	insertion	100	46	54
Agathobacter rectalis|K01193|POS539	0.015364	0.000777257	0.936987	0.2418	0.478138	POS539	all-trans-Retinoic acid	C00777	INV, sacA; beta-fructofuranosidase [EC:3.2.1.26]	insertion	100	46	54
Agathobacter rectalis|K07496|NEG229	0.00681092	0.000911075	0.51972	0.268971	0.47747	NEG229	2-Ketobutyric acid	C00109	-	insertion	100	45	55
Agathobacter rectalis|K07496|POS350	0.0301531	0.0017936	0.571752	0.216946	0.452701	POS350	2'-O-Methyladenosine	C04779	-	insertion	100	45	55
Agathobacter rectalis|K07496|NEG20	0.00724712	0.000917911	0.447175	0.266991	0.477207	NEG20	Adenine	C00147	-	insertion	100	45	55
Agathobacter rectalis|K08884|POS186	0.00230922	0.000625709	0.429067	-0.301398	-0.506199	POS186	N-Methylsalsolinol	-	serine/threonine protein kinase, bacterial [EC:2.7.11.1]	insertion	100	42	58
Alistipes putredinis|K00014|POS92	0.0081939	0.000428973	0.814938	-0.263031	-0.508168	POS92	N-Acetylhistamine	C05135	aroE; shikimate dehydrogenase [EC:1.1.1.25]	insertion	100	44	56
Bacteroides uniformis|K02014|POS297	0.00353907	0.0124195	0.165277	-0.289038	-0.361951	POS297	1-Methylguanosine	C04545	TC.FEV.OM; iron complex outermembrane recepter protein	insertion	100	47	53
Bacteroides uniformis|K02014|NEG2	0.00181792	0.0126514	0.224232	-0.308098	-0.356078	NEG2	2-Hydroxybutyric acid	C05984	TC.FEV.OM; iron complex outermembrane recepter protein	insertion	100	47	53
Bacteroides uniformis|K02014|NEG250	0.0118209	0.0136828	0.902168	-0.250859	-0.347874	NEG250	3-Carboxy-4-methyl-5-propyl-2-furanpropionic acid	-	TC.FEV.OM; iron complex outermembrane recepter protein	insertion	100	47	53
Bacteroides uniformis|K02014|NEG274	0.000156971	0.0176064	0.0760301	-0.369176	-0.340552	NEG274	3-Hydroxymethylglutaric acid	C03761	TC.FEV.OM; iron complex outermembrane recepter protein	insertion	100	47	53
Bacteroides uniformis|K02014|NEG114	0.000355095	0.000922792	0.262203	-0.350164	-0.465493	NEG114	Acetylglycine	-	TC.FEV.OM; iron complex outermembrane recepter protein	insertion	100	47	53
Bacteroides uniformis|K02014|NEG259	0.00341438	0.00073323	0.884945	-0.290098	-0.5101	NEG259	Adipic acid	C06104	TC.FEV.OM; iron complex outermembrane recepter protein	insertion	100	47	53
Bacteroides uniformis|K02014|NEG344	0.0107845	0.00169085	0.860787	-0.253959	-0.404684	NEG344	Alanyl-Leucine	-	TC.FEV.OM; iron complex outermembrane recepter protein	insertion	100	47	53
Bacteroides uniformis|K02014|NEG42	0.000419188	0.0168168	0.173694	-0.34615	-0.339253	NEG42	Beta-Leucine	C02486	TC.FEV.OM; iron complex outermembrane recepter protein	insertion	100	47	53
Bacteroides uniformis|K02014|POS278	0.0137961	0.00994636	0.993828	-0.245557	-0.36932	POS278	Cyclic GMP	C00942	TC.FEV.OM; iron complex outermembrane recepter protein	insertion	100	47	53
Bacteroides uniformis|K02014|NEG135	0.00661675	0.015792	0.692119	-0.269889	-0.376331	NEG135	Cysteine-S-sulfate	C05824	TC.FEV.OM; iron complex outermembrane recepter protein	insertion	100	47	53
Bacteroides uniformis|K02014|NEG47	0.00720697	0.0126358	0.573029	-0.267169	-0.32274	NEG47	D-2,3-Dihydroxypropanoic acid	C00258	TC.FEV.OM; iron complex outermembrane recepter protein	insertion	100	47	53
Bacteroides uniformis|K02014|NEG75	0.00659165	0.0147851	0.840116	-0.270009	-0.343304	NEG75	D-Glutamine	C00819	TC.FEV.OM; iron complex outermembrane recepter protein	insertion	100	47	53
Bacteroides uniformis|K02014|NEG200	0.00142295	0.0130461	0.233059	-0.314802	-0.404321	NEG200	Dimethylmalonic acid	-	TC.FEV.OM; iron complex outermembrane recepter protein	insertion	100	47	53
Bacteroides uniformis|K02014|NEG51	0.00331734	0.00565124	0.450199	-0.290946	-0.423223	NEG51	D-Malic acid	C00497	TC.FEV.OM; iron complex outermembrane recepter protein	insertion	100	47	53
Bacteroides uniformis|K02014|NEG237	0.00974518	0.00204805	0.7085	-0.257341	-0.427689	NEG237	Ethyl glucuronide	-	TC.FEV.OM; iron complex outermembrane recepter protein	insertion	100	47	53
Bacteroides uniformis|K02014|NEG194	0.00104323	0.000970814	0.754263	-0.323083	-0.477229	NEG194	Glycine	C00037	TC.FEV.OM; iron complex outermembrane recepter protein	insertion	100	47	53
Bacteroides uniformis|K02014|POS43	0.00471787	0.0127138	0.691907	-0.280402	-0.343563	POS43	Guanine	C00242	TC.FEV.OM; iron complex outermembrane recepter protein	insertion	100	47	53
Bacteroides uniformis|K02014|NEG181	0.00332959	0.0195717	0.0857726	-0.290838	-0.325907	NEG181	Inosine	C00294	TC.FEV.OM; iron complex outermembrane recepter protein	insertion	100	47	53
Bacteroides uniformis|K02014|POS330	0.00355133	0.00977025	0.553975	-0.288936	-0.368437	POS330	L-Phenylalanine	C00079	TC.FEV.OM; iron complex outermembrane recepter protein	insertion	100	47	53
Bacteroides uniformis|K02014|NEG343	0.00802475	0.0160192	0.643626	-0.263708	-0.340292	NEG343	L-Threonine	C00188	TC.FEV.OM; iron complex outermembrane recepter protein	insertion	100	47	53
Bacteroides uniformis|K02014|POS183	0.0172997	0.0117602	0.956358	-0.237595	-0.345485	POS183	L-Tyrosine	C00082	TC.FEV.OM; iron complex outermembrane recepter protein	insertion	100	47	53
Bacteroides uniformis|K02014|NEG33	0.00256317	0.0136163	0.24224	-0.298427	-0.358519	NEG33	Maleic acid	C01384	TC.FEV.OM; iron complex outermembrane recepter protein	insertion	100	47	53
Bacteroides uniformis|K02014|NEG31	0.00244035	0.0193247	0.0736279	-0.299829	-0.348808	NEG31	Mesaconic acid	C01732	TC.FEV.OM; iron complex outermembrane recepter protein	insertion	100	47	53
Bacteroides uniformis|K02014|NEG170	0.0106404	0.00645871	0.902849	-0.25441	-0.361323	NEG170	Methylmalonic acid	C02170	TC.FEV.OM; iron complex outermembrane recepter protein	insertion	100	47	53
Bacteroides uniformis|K02014|NEG127	0.0073244	0.0145729	0.243183	-0.266651	-0.380589	NEG127	myo-Inositol	C00137	TC.FEV.OM; iron complex outermembrane recepter protein	insertion	100	47	53
Bacteroides uniformis|K02014|NEG165	0.00474961	0.00490565	0.474291	-0.280198	-0.418653	NEG165	N-Acetyl-L-alanine	-	TC.FEV.OM; iron complex outermembrane recepter protein	insertion	100	47	53
Bacteroides uniformis|K02014|NEG277	0.0174695	0.0184272	0.960239	-0.237246	-0.385418	NEG277	N-Acetylserine	-	TC.FEV.OM; iron complex outermembrane recepter protein	insertion	100	47	53
Bacteroides uniformis|K02014|POS132	0.009945	0.0157732	0.386705	-0.256667	-0.32975	POS132	Niacinamide	C00153	TC.FEV.OM; iron complex outermembrane recepter protein	insertion	100	47	53
Bacteroides uniformis|K02014|POS327	0.00131896	0.000689859	0.739917	-0.316848	-0.501117	POS327	Ornithine	C00077	TC.FEV.OM; iron complex outermembrane recepter protein	insertion	100	47	53
Bacteroides uniformis|K02014|NEG29	6.83563e-05	0.0010576	0.156643	-0.387399	-0.443423	NEG29	Orotidine	C01103	TC.FEV.OM; iron complex outermembrane recepter protein	insertion	100	47	53
Bacteroides uniformis|K02014|NEG155	0.00139939	0.0067523	0.183772	-0.315253	-0.366049	NEG155	Phenol glucuronide	-	TC.FEV.OM; iron complex outermembrane recepter protein	insertion	100	47	53
Bacteroides uniformis|K02014|POS553	0.0182087	0.0171976	0.419593	-0.23576	-0.339669	POS553	Temurin	-	TC.FEV.OM; iron complex outermembrane recepter protein	insertion	100	47	53
Bacteroides uniformis|K02014|NEG289	0.00295467	0.00916303	0.0967674	-0.294328	-0.324402	NEG289	Uridine	C00299	TC.FEV.OM; iron complex outermembrane recepter protein	insertion	100	47	53
Fusicatenibacter saccharivorans|K00818|NEG77	0.0346287	0.000329721	0.713362	-0.21153	-0.629734	NEG77	1-Methyladenosine	C02494	E2.6.1.11, argD; acetylornithine aminotransferase [EC:2.6.1.11]	insertion	100	28	72
Fusicatenibacter saccharivorans|K02026|NEG156	0.00142603	0.00108439	0.35143	-0.314743	-0.509566	NEG156	Estrone glucuronide	C11133	ABC.MS.P1; multiple sugar transport system permease protein	insertion	100	38	62
Fusicatenibacter saccharivorans|K02026|POS232	0.000247797	8.00687e-05	0.0883488	-0.358689	-0.595517	POS232	Fructosamine	-	ABC.MS.P1; multiple sugar transport system permease protein	insertion	100	38	62
Fusicatenibacter saccharivorans|K02026|POS621	0.00617674	0.000798892	0.718711	-0.27206	-0.520924	POS621	PC(20:2(11Z,14Z)/14:0)	C00157	ABC.MS.P1; multiple sugar transport system permease protein	insertion	100	38	62
Fusicatenibacter saccharivorans|K03294|NEG77	0.0346287	0.000329721	0.713362	-0.21153	-0.629734	NEG77	1-Methyladenosine	C02494	TC.APA; basic amino acid/polyamine antiporter, APA family	insertion	100	28	72
Fusicatenibacter saccharivorans|K07718|NEG77	0.0346287	0.00381185	0.784824	-0.21153	-0.458259	NEG77	1-Methyladenosine	C02494	yesM; two-component system, sensor histidine kinase YesM [EC:2.7.13.3]	insertion	100	38	62
Fusicatenibacter saccharivorans|K07718|NEG156	0.00142603	0.00304538	0.112429	-0.314743	-0.468016	NEG156	Estrone glucuronide	C11133	yesM; two-component system, sensor histidine kinase YesM [EC:2.7.13.3]	insertion	100	38	62
Fusicatenibacter saccharivorans|K07718|POS232	0.000247797	0.000288372	0.0960117	-0.358689	-0.55616	POS232	Fructosamine	-	yesM; two-component system, sensor histidine kinase YesM [EC:2.7.13.3]	insertion	100	38	62
Fusicatenibacter saccharivorans|K07718|POS623	0.0249202	0.00585016	0.970865	-0.224219	-0.438823	POS623	PC(20:1(11Z)/14:0)	C00157	yesM; two-component system, sensor histidine kinase YesM [EC:2.7.13.3]	insertion	100	38	62
Fusicatenibacter saccharivorans|K07718|POS621	0.00617674	0.00138648	0.588283	-0.27206	-0.500138	POS621	PC(20:2(11Z,14Z)/14:0)	C00157	yesM; two-component system, sensor histidine kinase YesM [EC:2.7.13.3]	insertion	100	38	62
Fusicatenibacter saccharivorans|K07718|POS609	0.0347883	0.0039572	0.871267	-0.211348	-0.456605	POS609	PC(22:2(13Z,16Z)/14:0)	C00157	yesM; two-component system, sensor histidine kinase YesM [EC:2.7.13.3]	insertion	100	38	62
Fusicatenibacter saccharivorans|K07718|NEG155	0.0103347	0.00467261	0.488061	-0.255386	-0.449159	NEG155	Phenol glucuronide	-	yesM; two-component system, sensor histidine kinase YesM [EC:2.7.13.3]	insertion	100	38	62
Fusicatenibacter saccharivorans|K13954|NEG77	0.0346287	0.000329721	0.713362	-0.21153	-0.629734	NEG77	1-Methyladenosine	C02494	yiaY; alcohol dehydrogenase [EC:1.1.1.1]	insertion	100	28	72
Correlation (bacteria|gene|metabolite) in serum samples	P_NSV	P_SV0	P_SV1	Cor_NSV	Cor_SV0	Metabolites	Metabolites_annotation	KEGG_Metabolites	KO_annotation	SV_type	N_NSV	N_SV0	N_SV1
Alistipes putredinis|K03530|POS173	2.38044e-05	0.000347959	0.256146	0.409082	0.495	POS173	Carnosine	C00386	hupB; DNA-binding protein HU-beta	deletion	100	48	52
Fusicatenibacter saccharivorans|K02033|POS182	0.00725524	0.000482924	0.582011	0.266955	0.558935	POS182	2-Methylbutyroylcarnitine	-	ABC.PE.P; peptide/nickel transport system permease protein	deletion	100	35	65
