# Supplementary material for: Short- and long-read metagenomics expand individualized structural variations in gut microbiomes
Source: Nat Commun. 2022 Jun 8;13:3175. doi: 10.1038/s41467-022-30857-9 (PMC9177567; doi:10.1038/s41467-022-30857-9)
Supplement: Supplementary file 10 — Supplementary Data 7 [file 41467_2022_30857_MOESM10_ESM.xlsx]

## Sheet: sheet1
Supplementary Table 7. List of metabolites and SV-affected genes that can be mapped to the same KEGG pathways. In fecal and urine samples, metabolites correlated with SVs and can be mapped to the same KEGG pathways together with the genes affected by SVs are listed, together with annotations for metabolites and genes.
Associated pairs (fecal)	KEGG pathways	Metabolite	Annotation of SV-affected gene	Bacteria
C00493-K01193	map01110 Biosynthesis of secondary metabolites	Shikimate	beta-fructofuranosidase [EC: 3.2.1.26]	Agathobacter rectalis
C00493-K01208	map01110 Biosynthesis of secondary metabolites	Shikimate	cd; cyclomaltodextrinase / maltogenic alpha-amylase / neopullulanase [EC: 3.2.1.54 3.2.1.133 3.2.1.135]	Agathobacter rectalis
C01083-K01208	map01110 Biosynthesis of secondary metabolites	(Neo)Trehalose	cd; cyclomaltodextrinase / maltogenic alpha-amylase / neopullulanase [EC: 3.2.1.54 3.2.1.133 3.2.1.135]	Agathobacter rectalis
C01083-K05349	map01110 Biosynthesis of secondary metabolites	(Neo)Trehalose	bglX; beta-glucosidase [EC: 3.2.1.21]	Fusicatenibacter saccharivorans
C05442-K01176	map01110 Biosynthesis of secondary metabolites	Stigmasterol	AMY; alpha-amylase [EC: 3.2.1.1]	Agathobacter rectalis
C05442-K01208	map01110 Biosynthesis of secondary metabolites	Stigmasterol	cd; cyclomaltodextrinase / maltogenic alpha-amylase / neopullulanase [EC: 3.2.1.54 3.2.1.133 3.2.1.135]	Agathobacter rectalis
C01083-K15770	map02010 ABC transporters	(Neo)Trehalose	cycB; arabinogalactan oligomer / maltooligosaccharide transport system substrate-binding protein	Agathobacter rectalis
C01083-K15772	map02010 ABC transporters	(Neo)Trehalose	ganQ; arabinogalactan oligomer / maltooligosaccharide transport system permease protein	Agathobacter rectalis
C01083-K17320	map02010 ABC transporters	(Neo)Trehalose	lplC; putative aldouronate transport system permease protein	Fusicatenibacter saccharivorans
C01083-K01208	map00500 Starch and sucrose metabolism	(Neo)Trehalose	cd; cyclomaltodextrinase / maltogenic alpha-amylase / neopullulanase [EC: 3.2.1.54 3.2.1.133 3.2.1.135]	Agathobacter rectalis
C01083-K05349	map00500 Starch and sucrose metabolism	(Neo)Trehalose	bglX; beta-glucosidase [EC: 3.2.1.21]	Fusicatenibacter saccharivorans
C01083-K02793	map02060 Phosphotransferase system (PTS)	(Neo)Trehalose	manXa; mannose PTS system EIIA component [EC: 2.7.1.191]	Erysipelatoclostridium sp000752095
C01083-K02795	map02060 Phosphotransferase system (PTS)	(Neo)Trehalose	manY; mannose PTS system EIIC component	Erysipelatoclostridium sp000752095
C01083-K02796	map02060 Phosphotransferase system (PTS)	(Neo)Trehalose	manZ; mannose PTS system EIID component	Erysipelatoclostridium sp000752095
Associated pairs (urine)	KEGG pathways	Metabolite	Annotation of SV-affected gene	Bacteria
C00147-K01208	map01110 Biosynthesis of secondary metabolites	Adenine	cd, ma, nplT; cyclomaltodextrinase / maltogenic alpha-amylase / neopullulanase [EC:3.2.1.54 3.2.1.133 3.2.1.135]	Agathobacter rectalis
C00881-K17320	map02010 ABC transporters	Deoxycytidine	lplC; putative aldouronate transport system permease protein	Fusicatenibacter saccharivorans
