# Supplementary material for: Short- and long-read metagenomics expand individualized structural variations in gut microbiomes
Source: Nat Commun. 2022 Jun 8;13:3175. doi: 10.1038/s41467-022-30857-9 (PMC9177567; doi:10.1038/s41467-022-30857-9)
Supplement: Supplementary file 11 — Supplementary Data 8 [file 41467_2022_30857_MOESM11_ESM.xlsx]

## Sheet: Sheet1
Supplementary Data 8. The species-metabolite correlations correcting for age/gender/BMI. For all the 92 species (with SV influencing gene)-metabolite correlations with their metabolites associating with age/bmi/gender, We calculated the correlations again after correcting for age/bmi/gender using linear regression with covariates (Correlation (bacteria|gene|metabolite)), and the Spearman's rho an…
Correlation (bacteria|gene|metabolite)	Spearman's rho	Pvalue	Beta (Covariates controled)	Pvalue (Covariates controled)	Metabolites_anno	Metabolites_kegg	Ko_annotation	Type	Sample_size	Sample_type
Fusicatenibacter saccharivorans|K00558|NEG210	0.268534	0.00690516	1.54578	0.0098603	Glycyltyrosine	-	DNMT1, dcm; DNA (cytosine-5)-methyltransferase 1 [EC:2.1.1.37]	deletion	100	feces
Fusicatenibacter saccharivorans|K01144|NEG210	0.268534	0.00690516	1.54578	0.0098603	Glycyltyrosine	-	E3.1.11.5; exodeoxyribonuclease V [EC:3.1.11.5]	deletion	100	feces
Fusicatenibacter saccharivorans|K02033|NEG210	0.268534	0.00690516	1.54578	0.0098603	Glycyltyrosine	-	ABC.PE.P; peptide/nickel transport system permease protein	deletion	100	feces
Fusicatenibacter saccharivorans|K03655|NEG210	0.268534	0.00690516	1.54578	0.0098603	Glycyltyrosine	-	recG; ATP-dependent DNA helicase RecG [EC:3.6.4.12]	deletion	100	feces
Fusicatenibacter saccharivorans|K05349|NEG210	0.268534	0.00690516	1.54578	0.0098603	Glycyltyrosine	-	bglX; beta-glucosidase [EC:3.2.1.21]	deletion	100	feces
Fusicatenibacter saccharivorans|K07458|NEG210	0.268534	0.00690516	1.54578	0.0098603	Glycyltyrosine	-	vsr; DNA mismatch endonuclease, patch repair protein [EC:3.1.-.-]	deletion	100	feces
Fusicatenibacter saccharivorans|K07491|NEG210	0.268534	0.00690516	1.54578	0.0098603	Glycyltyrosine	-	-	deletion	100	feces
Fusicatenibacter saccharivorans|K07718|NEG210	0.268534	0.00690516	1.54578	0.0098603	Glycyltyrosine	-	yesM; two-component system, sensor histidine kinase YesM [EC:2.7.13.3]	deletion	100	feces
Fusicatenibacter saccharivorans|K07813|NEG210	0.268534	0.00690516	1.54578	0.0098603	Glycyltyrosine	-	agrB; accessory gene regulator B	deletion	100	feces
Fusicatenibacter saccharivorans|K17320|NEG210	0.268534	0.00690516	1.54578	0.0098603	Glycyltyrosine	-	lplC; putative aldouronate transport system permease protein	deletion	100	feces
Fusicatenibacter saccharivorans|K02026|NEG210	0.268534	0.00690516	1.54578	0.0098603	Glycyltyrosine	-	ABC.MS.P1; multiple sugar transport system permease protein	insertion	100	feces
Fusicatenibacter saccharivorans|K07491|NEG210	0.268534	0.00690516	1.54578	0.0098603	Glycyltyrosine	-	-	insertion	100	feces
Fusicatenibacter saccharivorans|K07718|NEG210	0.268534	0.00690516	1.54578	0.0098603	Glycyltyrosine	-	yesM; two-component system, sensor histidine kinase YesM [EC:2.7.13.3]	insertion	100	feces
Fusicatenibacter saccharivorans|K07718|POS673	0.228226	0.0223836	0.786056	0.0640745	Lysyl-Phenylalanine	-	yesM; two-component system, sensor histidine kinase YesM [EC:2.7.13.3]	insertion	100	feces
Fusicatenibacter saccharivorans|K07720|POS673	0.228226	0.0223836	0.786056	0.0640745	Lysyl-Phenylalanine	-	yesN; two-component system, response regulator YesN	insertion	100	feces
Fusicatenibacter saccharivorans|K17318|POS673	0.228226	0.0223836	0.786056	0.0640745	Lysyl-Phenylalanine	-	lplA; putative aldouronate transport system substrate-binding protein	insertion	100	feces
Fusicatenibacter saccharivorans|K17319|POS673	0.228226	0.0223836	0.786056	0.0640745	Lysyl-Phenylalanine	-	lplB; putative aldouronate transport system permease protein	insertion	100	feces
Fusicatenibacter saccharivorans|K17320|POS673	0.228226	0.0223836	0.786056	0.0640745	Lysyl-Phenylalanine	-	lplC; putative aldouronate transport system permease protein	insertion	100	feces
Fusicatenibacter saccharivorans|K00558|POS674	0.246609	0.013383	1.36541	0.00140366	Lysyl-Proline	-	DNMT1, dcm; DNA (cytosine-5)-methyltransferase 1 [EC:2.1.1.37]	deletion	100	feces
Fusicatenibacter saccharivorans|K01144|POS674	0.246609	0.013383	1.36541	0.00140366	Lysyl-Proline	-	E3.1.11.5; exodeoxyribonuclease V [EC:3.1.11.5]	deletion	100	feces
Fusicatenibacter saccharivorans|K07458|POS674	0.246609	0.013383	1.36541	0.00140366	Lysyl-Proline	-	vsr; DNA mismatch endonuclease, patch repair protein [EC:3.1.-.-]	deletion	100	feces
Fusicatenibacter saccharivorans|K07718|POS674	0.246609	0.013383	1.36541	0.00140366	Lysyl-Proline	-	yesM; two-component system, sensor histidine kinase YesM [EC:2.7.13.3]	deletion	100	feces
Fusicatenibacter saccharivorans|K17320|POS674	0.246609	0.013383	1.36541	0.00140366	Lysyl-Proline	-	lplC; putative aldouronate transport system permease protein	deletion	100	feces
Fusicatenibacter saccharivorans|K02026|POS674	0.246609	0.013383	1.36541	0.00140366	Lysyl-Proline	-	ABC.MS.P1; multiple sugar transport system permease protein	insertion	100	feces
Fusicatenibacter saccharivorans|K07718|POS674	0.246609	0.013383	1.36541	0.00140366	Lysyl-Proline	-	yesM; two-component system, sensor histidine kinase YesM [EC:2.7.13.3]	insertion	100	feces
Fusicatenibacter saccharivorans|K00558|POS935	0.240521	0.015932	1.41103	0.0374622	Threoninyl-Aspartate	-	DNMT1, dcm; DNA (cytosine-5)-methyltransferase 1 [EC:2.1.1.37]	deletion	100	feces
Fusicatenibacter saccharivorans|K01144|POS935	0.240521	0.015932	1.41103	0.0374622	Threoninyl-Aspartate	-	E3.1.11.5; exodeoxyribonuclease V [EC:3.1.11.5]	deletion	100	feces
Fusicatenibacter saccharivorans|K07458|POS935	0.240521	0.015932	1.41103	0.0374622	Threoninyl-Aspartate	-	vsr; DNA mismatch endonuclease, patch repair protein [EC:3.1.-.-]	deletion	100	feces
Fusicatenibacter saccharivorans|K07813|POS935	0.240521	0.015932	1.41103	0.0374622	Threoninyl-Aspartate	-	agrB; accessory gene regulator B	deletion	100	feces
Fusicatenibacter saccharivorans|K02026|POS935	0.240521	0.015932	1.41103	0.0374622	Threoninyl-Aspartate	-	ABC.MS.P1; multiple sugar transport system permease protein	insertion	100	feces
Fusicatenibacter saccharivorans|K07718|POS935	0.240521	0.015932	1.41103	0.0374622	Threoninyl-Aspartate	-	yesM; two-component system, sensor histidine kinase YesM [EC:2.7.13.3]	insertion	100	feces
Bacteroides uniformis|K02014|NEG77	-0.344387	0.000450572	-2.33963	0.0023533	1-Methyladenosine	C02494	TC.FEV.OM; iron complex outermembrane recepter protein	deletion	100	Urine
Fusicatenibacter saccharivorans|K00818|NEG77	-0.21153	0.0346287	-1.35974	0.0483931	1-Methyladenosine	C02494	E2.6.1.11, argD; acetylornithine aminotransferase [EC:2.6.1.11]	insertion	100	Urine
Fusicatenibacter saccharivorans|K03294|NEG77	-0.21153	0.0346287	-1.35974	0.0483931	1-Methyladenosine	C02494	TC.APA; basic amino acid/polyamine antiporter, APA family	insertion	100	Urine
Fusicatenibacter saccharivorans|K07718|NEG77	-0.21153	0.0346287	-1.35974	0.0483931	1-Methyladenosine	C02494	yesM; two-component system, sensor histidine kinase YesM [EC:2.7.13.3]	insertion	100	Urine
Fusicatenibacter saccharivorans|K13954|NEG77	-0.21153	0.0346287	-1.35974	0.0483931	1-Methyladenosine	C02494	yiaY; alcohol dehydrogenase [EC:1.1.1.1]	insertion	100	Urine
Bacteroides uniformis|K02014|POS297	-0.289038	0.00353907	-1.27569	0.0293577	1-Methylguanosine	C04545	TC.FEV.OM; iron complex outermembrane recepter protein	insertion	100	Urine
Bacteroides uniformis|K02014|NEG2	-0.308098	0.00181792	-3.2277	0.000876144	2-Hydroxybutyric acid	C05984	TC.FEV.OM; iron complex outermembrane recepter protein	deletion	100	Urine
Bacteroides uniformis|K02014|NEG2	-0.308098	0.00181792	-3.2277	0.000876144	2-Hydroxybutyric acid	C05984	TC.FEV.OM; iron complex outermembrane recepter protein	insertion	100	Urine
Agathobacter rectalis|K01156|POS350	0.216946	0.0301531	1.30178	0.000292254	2'-O-Methyladenosine	C04779	res; type III restriction enzyme [EC:3.1.21.5]	deletion	100	Urine
Agathobacter rectalis|K01176|POS350	0.216946	0.0301531	1.30178	0.000292254	2'-O-Methyladenosine	C04779	AMY, amyA, malS; alpha-amylase [EC:3.2.1.1]	deletion	100	Urine
Agathobacter rectalis|K02026|POS350	0.216946	0.0301531	1.30178	0.000292254	2'-O-Methyladenosine	C04779	ABC.MS.P1; multiple sugar transport system permease protein	deletion	100	Urine
Agathobacter rectalis|K07496|POS350	0.216946	0.0301531	1.30178	0.000292254	2'-O-Methyladenosine	C04779	-	insertion	100	Urine
Bacteroides uniformis|K02014|NEG274	-0.369176	0.000156971	-2.86249	0.00131706	3-Hydroxymethylglutaric acid	C03761	TC.FEV.OM; iron complex outermembrane recepter protein	insertion	100	Urine
Agathobacter rectalis|K01156|NEG20	0.266991	0.00724712	1.51357	0.00217527	Adenine	C00147	res; type III restriction enzyme [EC:3.1.21.5]	deletion	100	Urine
Agathobacter rectalis|K01208|NEG20	0.266991	0.00724712	1.51357	0.00217527	Adenine	C00147	cd, ma, nplT; cyclomaltodextrinase / maltogenic alpha-amylase / neopullulanase [EC:3.2.1.54 3.2.1.133 3.2.1.135]	deletion	100	Urine
Agathobacter rectalis|K01775|NEG20	0.266991	0.00724712	1.51357	0.00217527	Adenine	C00147	alr; alanine racemase [EC:5.1.1.1]	deletion	100	Urine
Agathobacter rectalis|K02026|NEG20	0.266991	0.00724712	1.51357	0.00217527	Adenine	C00147	ABC.MS.P1; multiple sugar transport system permease protein	deletion	100	Urine
Agathobacter rectalis|K15772|NEG20	0.266991	0.00724712	1.51357	0.00217527	Adenine	C00147	ganQ; arabinogalactan oligomer / maltooligosaccharide transport system permease protein	deletion	100	Urine
Agathobacter rectalis|K07496|NEG20	0.266991	0.00724712	1.51357	0.00217527	Adenine	C00147	-	insertion	100	Urine
Bacteroides uniformis|K02014|NEG344	-0.253959	0.0107845	-1.59677	0.0124065	Alanyl-Leucine	-	TC.FEV.OM; iron complex outermembrane recepter protein	deletion	100	Urine
Bacteroides uniformis|K02014|NEG344	-0.253959	0.0107845	-1.59677	0.0124065	Alanyl-Leucine	-	TC.FEV.OM; iron complex outermembrane recepter protein	insertion	100	Urine
Bacteroides uniformis|K02014|NEG42	-0.34615	0.000419188	-3.18484	6.48907e-05	Beta-Leucine	C02486	TC.FEV.OM; iron complex outermembrane recepter protein	deletion	100	Urine
Bacteroides uniformis|K02014|NEG42	-0.34615	0.000419188	-3.18484	6.48907e-05	Beta-Leucine	C02486	TC.FEV.OM; iron complex outermembrane recepter protein	insertion	100	Urine
Bacteroides uniformis|K02014|NEG135	-0.269889	0.00661675	-1.45641	0.0186158	Cysteine-S-sulfate	C05824	TC.FEV.OM; iron complex outermembrane recepter protein	deletion	100	Urine
Bacteroides uniformis|K02014|NEG135	-0.269889	0.00661675	-1.45641	0.0186158	Cysteine-S-sulfate	C05824	TC.FEV.OM; iron complex outermembrane recepter protein	insertion	100	Urine
Bacteroides uniformis|K02014|NEG47	-0.267169	0.00720697	-2.25298	0.00141741	D-2,3-Dihydroxypropanoic acid	C00258	TC.FEV.OM; iron complex outermembrane recepter protein	deletion	100	Urine
Bacteroides uniformis|K02014|NEG47	-0.267169	0.00720697	-2.25298	0.00141741	D-2,3-Dihydroxypropanoic acid	C00258	TC.FEV.OM; iron complex outermembrane recepter protein	insertion	100	Urine
Fusicatenibacter saccharivorans|K09702|POS375	-0.218498	0.0289644	-0.431503	0.0472314	D-Aspartic acid	C00402	-	deletion	100	Urine
Bacteroides uniformis|K02014|NEG75	-0.270009	0.00659165	-1.30166	0.00602738	D-Glutamine	C00819	TC.FEV.OM; iron complex outermembrane recepter protein	deletion	100	Urine
Bacteroides uniformis|K02014|NEG75	-0.270009	0.00659165	-1.30166	0.00602738	D-Glutamine	C00819	TC.FEV.OM; iron complex outermembrane recepter protein	insertion	100	Urine
Fusicatenibacter saccharivorans|K01144|NEG156	-0.314743	0.00142603	-1.42194	0.000340439	Estrone glucuronide	C11133	E3.1.11.5; exodeoxyribonuclease V [EC:3.1.11.5]	deletion	100	Urine
Fusicatenibacter saccharivorans|K07813|NEG156	-0.314743	0.00142603	-1.42194	0.000340439	Estrone glucuronide	C11133	agrB; accessory gene regulator B	deletion	100	Urine
Fusicatenibacter saccharivorans|K09702|NEG156	-0.314743	0.00142603	-1.42194	0.000340439	Estrone glucuronide	C11133	-	deletion	100	Urine
Fusicatenibacter saccharivorans|K02026|NEG156	-0.314743	0.00142603	-1.42194	0.000340439	Estrone glucuronide	C11133	ABC.MS.P1; multiple sugar transport system permease protein	insertion	100	Urine
Fusicatenibacter saccharivorans|K07718|NEG156	-0.314743	0.00142603	-1.42194	0.000340439	Estrone glucuronide	C11133	yesM; two-component system, sensor histidine kinase YesM [EC:2.7.13.3]	insertion	100	Urine
Bacteroides uniformis|K02014|NEG237	-0.257341	0.00974518	-0.804898	0.000843777	Ethyl glucuronide	-	TC.FEV.OM; iron complex outermembrane recepter protein	deletion	100	Urine
Bacteroides uniformis|K02014|NEG237	-0.257341	0.00974518	-0.804898	0.000843777	Ethyl glucuronide	-	TC.FEV.OM; iron complex outermembrane recepter protein	insertion	100	Urine
Bacteroides uniformis|K02014|POS43	-0.280402	0.00471787	-1.76616	0.0100723	Guanine	C00242	TC.FEV.OM; iron complex outermembrane recepter protein	deletion	100	Urine
Fusicatenibacter saccharivorans|K09702|POS43	-0.243787	0.0145166	-1.42575	0.0190014	Guanine	C00242	-	deletion	100	Urine
Bacteroides uniformis|K02014|POS43	-0.280402	0.00471787	-1.76616	0.0100723	Guanine	C00242	TC.FEV.OM; iron complex outermembrane recepter protein	insertion	100	Urine
Bacteroides uniformis|K02014|NEG308	-0.216309	0.0306522	-2.63318	0.0254445	Isovalerylglycine	-	TC.FEV.OM; iron complex outermembrane recepter protein	deletion	100	Urine
Bacteroides uniformis|K02014|NEG4	-0.281811	0.0045045	-5.01141	0.00213406	Itaconic acid	C00490	TC.FEV.OM; iron complex outermembrane recepter protein	deletion	100	Urine
Bacteroides uniformis|K02014|POS330	-0.288936	0.00355133	-1.94136	0.0101931	L-Phenylalanine	C00079	TC.FEV.OM; iron complex outermembrane recepter protein	deletion	100	Urine
Bacteroides uniformis|K02014|POS330	-0.288936	0.00355133	-1.94136	0.0101931	L-Phenylalanine	C00079	TC.FEV.OM; iron complex outermembrane recepter protein	insertion	100	Urine
Bacteroides uniformis|K02014|NEG343	-0.263708	0.00802475	-1.19221	0.022947	L-Threonine	C00188	TC.FEV.OM; iron complex outermembrane recepter protein	deletion	100	Urine
Bacteroides uniformis|K02014|NEG343	-0.263708	0.00802475	-1.19221	0.022947	L-Threonine	C00188	TC.FEV.OM; iron complex outermembrane recepter protein	insertion	100	Urine
Bacteroides uniformis|K02014|POS183	-0.237595	0.0172997	-1.1266	0.0220085	L-Tyrosine	C00082	TC.FEV.OM; iron complex outermembrane recepter protein	deletion	100	Urine
Bacteroides uniformis|K02014|POS183	-0.237595	0.0172997	-1.1266	0.0220085	L-Tyrosine	C00082	TC.FEV.OM; iron complex outermembrane recepter protein	insertion	100	Urine
Bacteroides uniformis|K02014|NEG33	-0.298427	0.00256317	-2.87418	0.00188205	Maleic acid	C01384	TC.FEV.OM; iron complex outermembrane recepter protein	deletion	100	Urine
Bacteroides uniformis|K02014|NEG33	-0.298427	0.00256317	-2.87418	0.00188205	Maleic acid	C01384	TC.FEV.OM; iron complex outermembrane recepter protein	insertion	100	Urine
Bacteroides uniformis|K02014|NEG165	-0.280198	0.00474961	-1.94328	0.0177568	N-Acetyl-L-alanine	-	TC.FEV.OM; iron complex outermembrane recepter protein	deletion	100	Urine
Bacteroides uniformis|K02014|NEG165	-0.280198	0.00474961	-1.94328	0.0177568	N-Acetyl-L-alanine	-	TC.FEV.OM; iron complex outermembrane recepter protein	insertion	100	Urine
Bacteroides uniformis|K02014|POS132	-0.256667	0.009945	-2.18587	0.00802411	Niacinamide	C00153	TC.FEV.OM; iron complex outermembrane recepter protein	deletion	100	Urine
Bacteroides uniformis|K02014|POS132	-0.256667	0.009945	-2.18587	0.00802411	Niacinamide	C00153	TC.FEV.OM; iron complex outermembrane recepter protein	insertion	100	Urine
Agathobacter rectalis|K08884|POS186	-0.301398	0.00230922	-0.476694	0.00821378	N-Methylsalsolinol	-	serine/threonine protein kinase, bacterial [EC:2.7.11.1]	insertion	100	Urine
Bacteroides uniformis|K02014|NEG29	-0.387399	6.83563e-05	-4.18456	0.000173227	Orotidine	C01103	TC.FEV.OM; iron complex outermembrane recepter protein	deletion	100	Urine
Bacteroides uniformis|K02014|NEG29	-0.387399	6.83563e-05	-4.18456	0.000173227	Orotidine	C01103	TC.FEV.OM; iron complex outermembrane recepter protein	insertion	100	Urine
Bacteroides uniformis|K02014|NEG15	-0.252045	0.0114146	-1.1352	0.0250557	p-Cresol	C01468	TC.FEV.OM; iron complex outermembrane recepter protein	deletion	100	Urine
Bacteroides uniformis|K02014|NEG108	-0.235531	0.0183247	-1.23598	0.00786101	Saccharopine	C00449	TC.FEV.OM; iron complex outermembrane recepter protein	deletion	100	Urine
Fusicatenibacter saccharivorans|K09702|POS640	-0.221802	0.026566	-1.4768	0.0355743	Tyrosyl-Serine	-	-	deletion	100	Urine
Alistipes putredinis|K03530|POS173	0.409082	2.38044e-05	2.89811	0.000137711	Carnosine	C00386	hupB; DNA-binding protein HU-beta	deletion	100	serum
