# Supplementary material for: Short- and long-read metagenomics expand individualized structural variations in gut microbiomes
Source: Nat Commun. 2022 Jun 8;13:3175. doi: 10.1038/s41467-022-30857-9 (PMC9177567; doi:10.1038/s41467-022-30857-9)
Supplement: Supplementary file 12 — Supplementary Data 9 [file 41467_2022_30857_MOESM12_ESM.xlsx]

## Sheet: Supplemental Table 9
Supplementary Data 9. Annotations of all identified metabolites in fecal, serum and urine samples . Peak no.: number of identified metabolites; m/z (median): mass-to-charge ratio; Ret. Time (second): Retention time, in minutes (difference in Ret.Time between ES(+) and ES(-) modes was less than XX minutes); Theor. m/z: theoretical monoisotopic mass calculated for the ion (M-H)- , (M+H)+ or (M+FA)-…
Peak no.	m/z (median)	Ret. Time (second)	Putative metabolite name	Coresponding Metabolite in Literature	Metabolite Class	Molecular formula	ES(+) Theor. m/z	ES(+) Found m/z	ES(-) Theor m/z	ES(-) Found m/z	m/z error (ppm)	MS/MS ES(+) fragments	MS/MS ES(+) CE (eV)	MS/MS ES(-) fragments	MS/MS ES(-) CE (eV)	References	Identification level (A-D)
Fecal_POS24	132.102	346.848	(±)-erythro-Isoleucine	(±)-erythro-Isoleucine	Organic acids and derivatives	C6H13NO2	132.102	132.102	-	-	1.26067	132.1,119.5,115.1,114.1,86.1,69.1,59.1	10/30/60	-	-	HMDB0033923	Bii
Fecal_POS26	205.097	276.339	(±)-Tryptophan	(±)-Tryptophan	Organoheterocyclic compounds	C11H12N2O2	205.097	205.097	-	-	0.905676	205.1,189.1,188.1,170.1,159.1,146.1,144.1,143.1,142.1,132.1,118.1	10/30/60	-	-	HMDB0030396	Bi
Fecal_POS6	100.076	333.406	(2R)-2-Hydroxy-2-methylbutanenitrile	(2R)-2-Hydroxy-2-methylbutanenitrile	Organic oxygen compounds	C5H9NO	100.076	100.076	-	-	4.4999	100.1,83.1,82.1,72,71.1,67,65,60.9,59.1,56.1,55.1	10/30/60	-	-	HMDB0060309	Bii
Fecal_POS11	174.148	215.919	(2S,4R,5S)-Muscarine	(2S,4R,5S)-Muscarine	Organic oxygen compounds	C9H20NO2	174.149	174.149	-	-	0.0793871	175.1,174.2,160.1,69.1,60.1,59.1,58.1	10/30/60	-	-	HMDB0029936	Bii
Fecal_POS40	257.112	143.74	1-(beta-D-Ribofuranosyl)-1,4-dihydronicotinamide	1-(beta-D-Ribofuranosyl)-1,4-dihydronicotinamide	Organic oxygen compounds	C11H16N2O5	257.113	257.114	-	-	1.58824	257.3,257.1,256.3,240.1,229.1227.3,222.1,180.1,125.1	10/30/60	-	-	HMDB0011648	Biii
Fecal_POS72	282.119	263.611	1-Methyladenosine	1-Methyladenosine	Nucleosides, nucleotides, and analogues	C11H15N5O4	282.12	282.12	-	-	0.92915	283.1,282.3,282.1,264.1,259,236.2,236,223.1,196.7,150.1,133.1,117,99,87,73,71.4,57.1,55.1,50.6	10/30/60	-	-	HMDB0003331	Bii
Fecal_POS73	126.102	358.999	1-Methylhistamine	1-Methylhistamine	Organic nitrogen compounds	C6H11N3	126.103	126.103	-	-	2.14286	127.1,126.1,109.1,108,100.1,97.1,85,84.1,82.1,81,80,68,61.9,58,57,56.1	10/30/60	-	-	HMDB0000898	Bii
Fecal_POS74	170.092	142.962	1-Methylhistidine	1-Methylhistidine	Organic acids and derivatives	C7H11N3O2	170.092	170.092	-	-	3.12367	171.1,170.1,153.1,152.1,134.1,112.1,110.1,108,100.1,99.1,98.1,97,96,90.1,89.1,86.1,85,83.1,82.1,74.1,72,60.3,58.1,57	10/30/60	-	-	HMDB0000001	Biii
Fecal_POS75	151.061	104.868	1-Methylhypoxanthine	1-Methylhypoxanthine	Organoheterocyclic compounds	C6H6N4O	151.061	151.061	-	-	0.537915	152.1,151.1,134.1,124,123.1,110,106.1,89.1	10/30/60	-	-	HMDB0013141	Bii
Fecal_POS76	137.079	316.657	1-Methylnicotinamide	1-Methylnicotinamide	Organoheterocyclic compounds	C7H9N2O	137.071	137.071	-	-	1.66092	137.1,110.1,109.1,96,95.1,94.1,92,56.9	10/30/60	-	-	HMDB0000699	Bii
Fecal_POS79	573.302	267.41	1-Palmitoylglycerophosphoinositol	1-Palmitoylglycerophosphoinositol	Lipids and lipid-like molecules	C25H49O12P	573.303	573.304	-	-	1.77194	573.3,555.3,537.3,313.3,155,109.1,99,95.1,85.1,83.1,81.1,71.1,70.1,69.1,67.1,58.1,57.1,55.1	10/30/60	-	-	HMDB0061695	Biii
Fecal_POS55	295.226	36.6631	13-L-Hydroperoxylinoleic acid	13-L-Hydroperoxylinoleic acid	Lipids and lipid-like molecules	C18H32O4	295.227	295.227	-	-	1.48567	295.2,277.2,241.9,241.2,222.6,211.1,196.1,189.2,185.1,179.1,171.1,165.1,163.1,162.1,161.1,151.1,147.1,145.1,143.1,139.1,137.1,136.1,135.1,133.1,132,131.1,126.1,125.1,124.1,123.1,122.6,121.1,119.1,113.1,111.1,109.1,107.1,105.1,103.1,99.1,97.1,95.1,93.1,91.1,83.1,81.1,79.1,72.1,71.1,69.1,67.1,59.1,57.1,55.1	10/30/60	-	-	HMDB0003871	Biii
Fecal_POS57	336.252	256.361	15-KETE	15-KETE	Lipids and lipid-like molecules	C20H30O3	336.253	336.254	-	-	0.69763	336.3,292.2,274.2,246.2,190.2,182.1,176.1,164.1,163.1,159.1,136.1,121.1,120.1,107.1,106.1,73.9,72.1,70.9,70.1,68.9,58.1,54.4	10/30/60	-	-	HMDB0010210	Bii
Fecal_POS58	255.21	31.5556	18-Nor-4(19),8,11,13-abietatetraene	18-Nor-4(19),8,11,13-abietatetraene	Lipids and lipid-like molecules	C19H26	255.211	255.211	-	-	1.00278	255.2,255.1,227.1,222.4,199.1,181.1,173.1,161.1,159.1,147.1,145.1,137,133.1,131.1,121.1,117.1,109.1,107.1,105.1,98.6,95.1,93.1,91.1,85.4,81.1,68.4,67.1	10/30/60	-	-	HMDB0041371	Bii
Fecal_POS66	146.06	59.618	1H-Indole-3-carboxaldehyde	1H-Indole-3-carboxaldehyde	Organoheterocyclic compounds	C9H7NO	146.06	146.06	-	-	1.06862	147.1,146.1,128,124,123,119.1,118.8,118.1,106,105.1,104.1,97.1,91.1,86.1,74.9,74.5,72,69.1,64.9,62.9,60	10/30/60	-	-	HMDB0029737	Bii
Fecal_POS83	168.102	235.977	2-(2-Furanyl)-3-piperidinol	2-(2-Furanyl)-3-piperidinol	Organic nitrogen compounds	C9H13NO2	168.102	168.102	-	-	1.72438	168.1,150.1,145,144,140.1,138.1,135.1,127.1,126.1,124.1,122.1,121,119.1,108,107,103,98.1,96,95.1,91.1,89.1,70.1	10/30/60	-	-	HMDB0039837	Biii
Fecal_POS86	289.117	316.152	2-(4-Methyl-1,3-pentadienyl)anthraquinone	2-(4-Methyl-1,3-pentadienyl)anthraquinone	Benzenoids	C20H16O2	289.122	289.122	-	-	2.69174	289.1,272.1,271.1,223.4,216.1,160.1,130.1,128.1,127.1,126.1,116.1,112.2,102.8,84.1,82.1,70.1	10/30/60	-	-	HMDB0040915	Biii
Fecal_POS109	524.372	214.294	2-acetyl-1-alkyl-sn-glycero-3-phosphocholine	2-acetyl-1-alkyl-sn-glycero-3-phosphocholine	Lipids and lipid-like molecules	C26H54NO7P	524.371	524.372	-	-	1.67409	524.4,506.4,341.3,258.1,222.5,184.1,125,104.1,86.1,71.1,69.1,67.1,60.1,58.1,57.1,56.1	10/30/60	-	-	HMDB0062195	Biii
Fecal_POS117	104.071	335.211	2-Aminoisobutyric acid	2-Aminoisobutyric acid	Organic acids and derivatives	C4H9NO2	104.071	104.071	-	-	2.82803	104.1,60.1,58.1	10/30/60	-	-	HMDB0001906	Bii
Fecal_POS123	101.06	398.795	2-Ethylacrylic acid	2-Ethylacrylic acid	Lipids and lipid-like molecules	C5H8O2	101.06	101.06	-	-	3.4116	101.1,83,59,57.1,56.1,55.1,53	10/30/60	-	-	HMDB0001862	Biii
Fecal_POS125	533.431	180.561	2-Hexaprenyl-6-methoxyphenol	2-Hexaprenyl-6-methoxyphenol	Lipids and lipid-like molecules	C37H56O2	533.435	533.432	-	-	5.60201	534.2,533.4,515.4,221.9,178.1,158.9,109.1,107.1,105.1,95.1,93.1,91.1,81.1,76.7,69.1,67.1,58.1,55.1	10/30/60	-	-	HMDB0006817	Bii
Fecal_POS130	138.091	243.062	2-Hydroxyphenethylamine	2-Hydroxyphenethylamine	Organic nitrogen compounds	C8H11NO	138.091	138.091	-	-	0.33287	139.1,138.1,121.1,110.1,96,94.1,93.1,91.1,83.1,78,67.1,52	10/30/60	-	-	HMDB0001065	Bii
Fecal_POS141	160.097	305.483	2-Methylbutyrylglycine	2-Methylbutyrylglycine	Organic acids and derivatives	C7H13NO3	160.097	160.097	-	-	0.0220753	160.1,143.1,142.1,125.1,124.1,114.1,96.1,87.1,86.1,83,79.1,70.1,68,57,56.1	10/30/60	-	-	HMDB0000339	Bii
Fecal_POS143	126.066	200.167	2-O-Methylcytosine	2-O-Methylcytosine	Organoheterocyclic compounds	C5H7N3O	126.066	126.066	-	-	0.573656	127.1,126.1,109,98.1,95,85.1,84,83.1,82.1,81,80,74,70.1,69,58.1,57,56.1,55.1,54	10/30/60	-	-	HMDB0004339	Bii
Fecal_POS145	136.075	315.408	2-Phenylacetamide	2-Phenylacetamide	Benzenoids	C8H9NO	136.076	136.075	-	-	1.91805	136.1,119.1,118.1,109.1,107,94.1,93.1,92.1,91.1,81.1,65,63.9	10/30/60	-	-	HMDB0010715	Biii
Fecal_POS147	100.076	52.4473	2-Piperidinone	2-Piperidinone	Organoheterocyclic compounds	C5H9NO	100.076	100.076	-	-	0.739248	101.1,100.1,82.1,72.1,57.1,56.1,55.1	10/30/60	-	-	HMDB0011749	Bii
Fecal_POS150	130.086	551.064	2-Pyrrolidineacetic acid	2-Pyrrolidineacetic acid	Organoheterocyclic compounds	C6H11NO2	130.086	130.086	-	-	1.44914	130.1,114.1,113.1,88.1,86.1,85.1,84.1,71.1,70.1,60.1	10/30/60	-	-	HMDB0029444	Biii
Fecal_POS102	321.241	36.5996	20-Hydroxyeicosatetraenoic acid	20-Hydroxyeicosatetraenoic acid	Lipids and lipid-like molecules	C20H32O3	321.242	321.243	-	-	1.13107	322.1,321.2,303.1,299.1,289.2,285.1,275.2,272.1,265.2,243.1,225.2,224.4,211.1,205.1,196.1,191.1,179.1,177.1,167.1,166.1,164.1,163,159.1,153.1,151.1,149.1,147.1,139,138.1,137.1,136.1,135.1,133.1,131.1,124.1,123.1,121.1,119.1,109.1,107.1,105.1,97.1,95.1,93.1,91.1,83.1,81.1,79.1,71.1,69.1,67.1,57.1,55.1	10/30/60	-	-	HMDB0005998	Biii
Fecal_POS104	417.335	80.958	24,25-Dihydroxyvitamin D	24,25-Dihydroxyvitamin D	Lipids and lipid-like molecules	C27H44O3	417.336	417.336	-	-	0.0274107	417.3,399.3,381.3,281.2,273.2,271.2,255.2,253.2,241.2,239.2,227.2,225.2,222.1,215.2,213.2,207.1,201.2,199.2,197.1,187.1,185.1,183.1,175.1,173.1,171.1,161.1,159.1,157.1,151.1,149.1,147.1,145.1,143.1,135.1,133.1,131.1,130.1,121.1,119.1,117.1,109.1,107.1,105.1,95.1,93.1,91.1,83.1,81.1,79.1,73.8,69.1,67.6,67.1,65,63.6,61.9,57.1,55.1	10/30/60	-	-	HMDB0000430	Biii
Fecal_POS107	413.341	33.1112	25-Hydroxyvitamin D2	25-Hydroxyvitamin D2	Lipids and lipid-like molecules	C28H44O2	413.341	413.342	-	-	0.296932	413.3,273,221.7,205.1,191.1,179.1,177.1,175.1,164,151.1,137.1,135.1,123,109.1,95.1,92.2,83.1,81.1,69.1,67.5,61.6	10/30/60	-	-	HMDB0001438	Biii
Fecal_POS152	142.122	289.518	3-(1-Pyrrolidinyl)-2-butanone	3-(1-Pyrrolidinyl)-2-butanone	Organoheterocyclic compounds	C8H15NO	142.123	142.123	-	-	0.686623	142.1,100.1,96.1,88.1,72.1,71,69.1,55.1	10/30/60	-	-	HMDB0039840	Bii
Fecal_POS163	212.118	142.809	3-Amino-1,4-dimethyl-5H-pyrido[4,3-b]indole	3-Amino-1,4-dimethyl-5H-pyrido[4,3-b]indole	Organoheterocyclic compounds	C13H13N3	212.118	212.119	-	-	1.83704	213.1,212.2,212.1,195.1,194.1,180.1,152.1	10/30/60	-	-	HMDB0029746	Biii
Fecal_POS164	115.087	405.849	3-Amino-2-piperidone	3-Amino-2-piperidone	Organic acids and derivatives	C5H10N2O	115.087	115.087	-	-	3.41148	116.1,115.1,98.1,97.1,72.1,70.1,55.1	10/30/60	-	-	HMDB0000323	Biii
Fecal_POS165	104.071	168.299	3-Aminobutanoic acid	3-Aminobutanoic acid	Organic acids and derivatives	C4H9NO2	104.071	104.071	-	-	3.8411	105.1,104.1,87,86.1,75,74.1,72,64.1,60.1,58.1,56.1	10/30/60	-	-	HMDB0031654	Biii
Fecal_POS166	132.102	56.2563	3-Aminocaproic acid	3-Aminocaproic acid	Organic acids and derivatives	C6H13NO2	132.102	132.102	-	-	2.68211	133.1,132,114.1,105.1,104,102,91.1,90.1,86.1,73.1,72.1,60,55.1	10/30/60	-	-	HMDB0029168	Biii
Fecal_POS168	300.288	121.476	3-Dehydrosphinganine	3-Dehydrosphinganine	Organic oxygen compounds	C18H37NO2	300.29	300.289	-	-	1.87582	300.3,282.3,255.1,252.3,247.2,238.3,226.3,151.1,149.1,137.1,135.1,125.4,123.1,121.1,114.1,109.1,107.1,100.1,97.1,95.1,93.1,83.1,82.1,81.1,79.1,71.1,70.1,69.1,67.1,60,57.1,56.1,55.1	10/30/60	-	-	HMDB0001480	Biii
Fecal_POS169	146.117	390.7	3-Dehydroxycarnitine	3-Dehydroxycarnitine	Lipids and lipid-like molecules	C7H15NO2	146.118	146.117	-	-	1.84201	147.1,146.1,130.1,129.1,124,101.1,100.1,87,86.1,84,82.1,72.1,69.1,64.9,64.1,60.1,56.1,55.1	10/30/60	-	-	HMDB0006831	Bii
Fecal_POS172	162.055	71.0725	3-Formyl-6-hydroxyindole	3-Formyl-6-hydroxyindole	Organoheterocyclic compounds	C9H7NO2	162.055	162.055	-	-	0.607016	163.1,162.1,144,132.1,130.1,120.1,117.1,116,106.1,98.1,84,80,79.1,72	10/30/60	-	-	HMDB0031172	Bii
Fecal_POS176	262.164	320.128	3-Hydroxyisovalerylcarnitine	3-Hydroxyisovalerylcarnitine	Lipids and lipid-like molecules	C12H24NO5	262.165	262.165	-	-	0.884881	262.2,244.1,225.1,187.1,185.1,161,159.1,145.1,85,72.1,60.1,59	10/30/60	-	-	HMDB0061189	Biii
Fecal_POS179	212.091	384.408	3-Methoxytyrosine	3-Methoxytyrosine	Organic acids and derivatives	C10H13NO4	212.092	212.092	-	-	1.7936	212.1,194.1,126.1,108,96,89.1,87,84.1,83.1,80,71,70.1	10/30/60	-	-	HMDB0001434	Biii
Fecal_POS181	337.272	31.404	3-Methyl-5-pentyl-2-furanundecanoic acid	3-Methyl-5-pentyl-2-furanundecanoic acid	Lipids and lipid-like molecules	C21H36O3	337.274	337.274	-	-	0.318324	337.3,332.9,319.3,314.9,299.1,263.2,245.2,223.5,209.6,193.2,189.2,179.1,177.2,175.1,165.1,163.1,161.1,151.1,149.1,147.1,137.1,135.1,133.1,123.1,121.1,119.1,109.1,107.1,105.1,97.1,95.1,93.1,91.1,83.1,81.1,79.1,69.1,67.1,57,55.1	10/30/60	-	-	HMDB0031005	Biii
Fecal_POS182	150.077	161.236	3-Methyladenine	3-Methyladenine	Organoheterocyclic compounds	C6H7N5	150.077	150.077	-	-	5.63794	151.1,150.1,133.1,132.1,122.1,115,114.1,110,109.1,108.1,106.1,105,104.1,95.1,94.1,88.1,86.1,85,81.1,73,72,70.1,69,67.1,61,57,56.1,54.1	10/30/60	-	-	HMDB0011600	Bi
Fecal_POS184	164.07	48.1593	3-Methyldioxyindole	3-Methyldioxyindole	Organoheterocyclic compounds	C9H9NO2	164.071	164.07	-	-	2.98552	165.1,164.1,160,147,142,140.1,137,136.1,124,119,108.1,104.1,101,100,95,93.1,91.2,91.1,83,81.1,79.1,77,71.5,67.1,56.1	10/30/60	-	-	HMDB0004186	Biii
Fecal_POS185	166.072	196.553	3-Methylguanine	3-Methylguanine	Organoheterocyclic compounds	C6H7N5O	166.072	166.072	-	-	1.2349	167.1,166.1,149,143,142.1,124.1,123.1,121.1,120,119,107,106.1,102,101,96.1,94,84,80,70.1,69,65.5,55	10/30/60	-	-	HMDB0001566	Bii
Fecal_POS186	170.092	388.012	3-Methylhistidine	3-Methylhistidine	Organic acids and derivatives	C7H11N3O2	170.092	170.092	-	-	3.5229	171.1,170.1,153.1,130.1,126.1,125.1,124.1,112,111.1,109.1,100.1,97.1,96.1,95.1,84.1,83.1,72,70.1,68.1,59.1,55.5	10/30/60	-	-	HMDB0000479	Bii
Fecal_POS189	371.257	201.713	3-Oxo-4,6-choladienoic acid	3-Oxo-4,6-choladienoic acid	Lipids and lipid-like molecules	C24H34O3	371.258	371.258	-	-	0.0125553	371.3,353.2,335.2,317.2,307.2,249.2,245.2,243.1,229.2,225.2,213.2,211.1,197.1,157.1,145.1,105.1	10/30/60	-	-	HMDB0000476	Bii
Fecal_POS196	273.111	51.9173	4',7-Dihydroxy-6-methoxyisoflavan	4',7-Dihydroxy-6-methoxyisoflavan	Phenylpropanoids and polyketides	C16H16O4	273.112	273.112	-	-	0.815572	273.1,255.1,230.1,229.1,222.5,214.1,189.1,173.1,171,161.1,159.1,157.1,148.1,147,145.1,133.1,131,130.5,123,119.1,117.1,107,105.1,95.7,95.1,93.1,91.1,85,84.1,81.1,79.1,69,67.1,55.1	10/30/60	-	-	HMDB0041670	Bii
Fecal_POS192	224.102	185.797	4-(Methylnitrosamino)-1-(1-oxido-3-pyridinyl)-1-butanone	4-(Methylnitrosamino)-1-(1-oxido-3-pyridinyl)-1-butanone	Organic oxygen compounds	C10H13N3O3	224.103	224.103	-	-	1.31835	224.1,206.1,201.1,192.1,183.1,178.1,164.1,160,154.1,153,150.1,142,140.1,120.1,119,114.1,108.1,95.1,93.1,85.1,84,83.1,81,72.1,70.1,69,68,67.1,57.1	10/30/60	-	-	HMDB0062375	Biii
Fecal_POS198	174.091	198.88	4-Amino-2-methyl-1-naphthol	4-Amino-2-methyl-1-naphthol	Benzenoids	C11H11NO	174.091	174.091	-	-	0.383991	174.1,156.1,146.1,145.1,144.1,132.1,131.1,130.1,118.1,115.1,114.1,107.1,93.1,91.1,87,85,84.1,81,70.1,68.1,58.5	10/30/60	-	-	HMDB0032887	Bii
Fecal_POS199	116.071	176.191	4-Amino-2-methylenebutanoic acid	4-Amino-2-methylenebutanoic acid	Organic acids and derivatives	C5H9NO2	116.071	116.071	-	-	1.27683	116.1,98.1,80,70.1,68,56.1	10/30/60	-	-	HMDB0030409	Bii
Fecal_POS204	182.081	36.7341	4-Hydroxy-4-(3-pyridyl)-butanoic acid	4-Hydroxy-4-(3-pyridyl)-butanoic acid	Organoheterocyclic compounds	C9H11NO3	182.081	182.081	-	-	0.0066256	183.1,182.1,164.1,158,152.1,141,140,139.1,136.1,135,134,126.1,125.1,118,117,100,99,93.1,91.1,83,81.1,79.1,65.1,63,62.8,60.1,57	10/30/60	-	-	HMDB0001119	Biii
Fecal_POS210	160.097	78.9324	4-Hydroxystachydrine	4-Hydroxystachydrine	Organic acids and derivatives	C7H13NO3	160.097	160.097	-	-	1.96971	160.1,142.1,132.1,130.1,124.1,118.1,117.1,114.1,105.1,101.1,100.1,98.1,96.1,86.1,82.1,72,70.1,69,61.6,60.2	10/30/60	-	-	HMDB0029230	Biii
Fecal_POS215	184.06	367.929	4-Pyridoxic acid	4-Pyridoxic acid	Organoheterocyclic compounds	C8H9NO4	184.06	184.06	-	-	0.222414	184.1,167.1,166,149.1,138.1,126.1,125,124,122.1,121.1,120,119,110.1,108,96,95.1,94.1,91.1,85.1,70.1	10/30/60	-	-	HMDB0000017	Bii
Fecal_POS217	146.117	263.533	4-Trimethylammoniobutanoic acid	4-Trimethylammoniobutanoic acid	Lipids and lipid-like molecules	C7H16NO2	146.118	146.118	-	-	0.559778	147.1,146.2,124,102.1,100.1,86.1,72.1,69.1,65.6,55.4	10/30/60	-	-	HMDB0001161	Bii
Fecal_POS244	298.096	87.8522	5'-Methylthioadenosine	5'-Methylthioadenosine	Nucleosides, nucleotides, and analogues	C11H15N5O3S	298.097	298.097	-	-	0.585193	298.3,298.1,280.3,250.3,245.2,203.1,163,145,136.1,135.1,133.1,132.1,121.1,119.1,114.1,109.1,108.1,107.1,105.1,103,100.1,98.1,97,95.1,94.1,93.1,91.1,87,86.1,83.1,82.1,81.1,79.1,75,69.1,68.1,67.1,61,60,58,57.1,56,55.1	10/30/60	-	-	HMDB0001173	Biii
Fecal_POS235	117.102	354.68	5-Aminopentanamide	5-Aminopentanamide	Organic acids and derivatives	C5H12N2O	117.102	117.102	-	-	1.8361	118.1,117.1,101.1,100.1,72.1,71.1,58.1,55.1	10/30/60	-	-	HMDB0012176	Bii
Fecal_POS236	118.086	399.591	5-Aminopentanoic acid	5-Aminopentanoic acid	Organic acids and derivatives	C5H11NO2	118.086	118.086	-	-	1.36395	118.1,101.1,100.1,83.1,72.1,59.1,56.1,55.1	10/30/60	-	-	HMDB0003355	Bii
Fecal_POS240	258.108	302.036	5-Methylcytidine	5-Methylcytidine	Nucleosides, nucleotides, and analogues	C10H15N3O5	258.108	258.109	-	-	1.39984	258.1,257.3,126.1,125.2,104.5,100.1,73.4,70.1	10/30/60	-	-	HMDB0000982	Bii
Fecal_POS242	242.113	208.815	5-Methyldeoxycytidine	5-Methyldeoxycytidine	Nucleosides, nucleotides, and analogues	C10H15N3O4	242.114	242.114	-	-	0.930299	242.3,242.1,224.1,214.1,210.1,196.1,183.1,182.1,164.1,152.1,142.2,95.1,84,75.2,74.1,71,70.1,64,58.1	10/30/60	-	-	HMDB0002224	Bii
Fecal_POS230	383.326	234.919	5a-Cholesta-8,24-dien-3-one	5a-Cholesta-8,24-dien-3-one	Lipids and lipid-like molecules	C27H42O	383.331	383.327	-	-	9.33131	384.1,383.3,365.3,360.2,336.3,258.1,240.1,223,151.1,140.5,124.1,121.1,105.1,99.1,95.1,93.1,88.1,84.1,81.1,79.1,72.1,70.1,69.1,67.1,58.1,55.1	10/30/60	-	-	HMDB0001093	Biii
Fecal_POS253	463.378	31.3492	6-Deoxohomodolichosterone	6-Deoxohomodolichosterone	Lipids and lipid-like molecules	C29H50O4	463.378	463.379	-	-	0.909632	463.4,445.4,417.4,403.4,399.4,373.3,371.1,355.1,347.3,319.3,301.3,299.1,297.1,285,283,267,227,225,223.1,222,221.2,219.1,209.2,207.1,203.1,193.1,191.1,189.1,179.1,177.1,175.1,173.1,167.1,165.1,163.1,161.1,159.1,157.1,151.1,149.1,147.1,145.1,139.1,137.1,135.1,133.1,131.1,127.1,125.1,123.1,121.1,119.1,111.1,109.1,107.1,105.1,99,97.1,95.1,93.1,85.1,83.1,81.1,79.1,73,71.1,69.1,67.1,57.1,55.1	10/30/60	-	-	HMDB0034430	Biii
Fecal_POS255	191.081	69.2297	6-Hydroxy-1H-indole-3-acetamide	6-Hydroxy-1H-indole-3-acetamide	Organoheterocyclic compounds	C10H10N2O2	191.082	191.081	-	-	3.00721	192.1,191.1,173.1,163.1,155.1,149.1,146.1,145.1,135.1,133.1,131.1,121.1,118.1,116,109.1,107.1,104.1,103.1,95.1,93.1,91.1,87,81.1,80,79.1,60,55.1,51.5	10/30/60	-	-	HMDB0031173	Bii
Fecal_POS249	263.236	83.5359	6,10,14-Trimethyl-5,9,13-pentadecatrien-2-one	6,10,14-Trimethyl-5,9,13-pentadecatrien-2-one	Lipids and lipid-like molecules	C18H30O	263.237	263.237	-	-	0.146705	264.1,263.2,245.2,223,163.1,161.1,150.9,149.1,147.1,135.1,133.1,123.1,121.1,119.1,109.1,107.1,105.1,95.1,93.1,91.1,81.1,80.9,79.1,71.1,70.1,69.1,67.1,58.2,57.1,55.1	10/30/60	-	-	HMDB0034495	Biii
Fecal_POS275	146.117	219.091	Acetylcholine	Acetylcholine	Organic nitrogen compounds	C7H16NO2	146.118	146.118	-	-	0.0157144	147.1,146.1,124,118.1,87,60.1	10/30/60	-	-	HMDB0000895	Bii
Fecal_POS277	75.0557	336.108	Acetylhydrazine	Acetylhydrazine	Organic acids and derivatives	C2H6N2O	75.0553	75.056	-	-	8.54244	79.3,75.1,63.3,60.3,59.1,58,57	10/30/60	-	-	HMDB0060428	Bii
Fecal_POS278	315.154	424.369	Acetylvalerenolic acid	Acetylvalerenolic acid	Lipids and lipid-like molecules	C17H24O4	315.157	315.155	-	-	3.91307	315.2,225.1,215.1,129.1,101.1,87,84.1,70.1,58.1,55.1,50.8	10/30/60	-	-	HMDB0035687	Bii
Fecal_POS280	136.062	177.089	Adenine	Adenine	Organoheterocyclic compounds	C5H5N5	136.062	136.062	-	-	1.13313	136.1,119,112,109.1,95.1,94,92,91.1,66	10/30/60	-	-	HMDB0000034	Bi
Fecal_POS281	315.085	64.4466	Aflatoxin B2	Aflatoxin B2	Phenylpropanoids and polyketides	C17H14O6	315.086	315.087	-	-	1.82774	315.1,314.3,300.1,285,283.1,279.2,269.1,257,255.1,223.5,217.1,215.1,199.1,157.5,149.1,145.1,133.1,131.1,123,121.1,119.1,109.1,107.1,105.1,97.1,95.1,93.1,91.1,90.2,83.1,81.1,79.1,78.1,74.1,72,71.1,69.1,67.1,60,57.1,55.1,51.9	10/30/60	-	-	HMDB0035208	Biii
Fecal_POS283	246.155	431.086	Alanyl-Arginine	Alanyl-Arginine	Organic acids and derivatives	C9H19N5O3	246.156	246.156	-	-	0.133004	246.2,229.1,211.1,187.1,186.1,175.1,158.1,157.1,130.1,116.1,115.1,114.1,113.1,112.1,100.1,97.1,84.1,72.1,71,70.1,66.5,60.1,54.6	10/30/60	-	-	HMDB0028681	Bii
Fecal_POS284	203.138	47.1311	Alanyl-Isoleucine	Alanyl-Isoleucine	Organic acids and derivatives	C9H18N2O3	203.139	203.139	-	-	1.40569	203.2,171.1,168.1,161.1,160.1,159.1,158.1,157.1,147.1,146.1,143.1,133.1,132.1,121.1,119.1,109.1,107.1,105.1,95.1,93.1,91.1,86.1,81.1,72.1,69.1,55.1	10/30/60	-	-	HMDB0028690	Biii
Fecal_POS286	187.107	269.622	Alanyl-Proline	Alanyl-Proline	Organic acids and derivatives	C8H14N2O3	187.108	187.107	-	-	2.2835	187.1,169.1,151.1,139.1,123.1,109.1,95.1,88,86.1,83.1,82.1,72.1,70.1,68,63.6,61,55.1	10/30/60	-	-	HMDB0028695	Biii
Fecal_POS288	189.123	267.192	Alanyl-Valine	Alanyl-Valine	Organoheterocyclic compounds	C8H16N2O3	189.123	189.123	-	-	1.21737	189.1,173.1,172.1,112.1,86.1,72.1,69.1,55.1,50.1	10/30/60	-	-	HMDB0028700	Bii
Fecal_POS294	196.108	384.269	alpha-[3-(Nitrosoamino)propyl]-3-pyridinemethanol	alpha-[3-(Nitrosoamino)propyl]-3-pyridinemethanol	Organoheterocyclic compounds	C9H13N3O2	196.108	196.109	-	-	2.46275	196.1,178.1,151.1,150.1,135.1,133.1,124.1,123.1,110.1,95.2,93.1,90.1,89.1,87,76.1,75.5,73,72.4,70.1,58.1	10/30/60	-	-	HMDB0062443	Biii
Fecal_POS297	279.23	35.7505	Alpha-dimorphecolic acid	Alpha-dimorphecolic acid	Lipids and lipid-like molecules	C18H32O3	279.232	279.231	-	-	3.39032	280.1,279.2,261.2,243.2,223.2,209.2,207.1,206.1,205.2,195.1,191.1,187.1,181.1,179.1,177.1,173.1,167.1,165.1,164.1,163.1,161.1,159.1,153.1,151.1,149,147.1,137.1,135.1,133.1,131.1,124.1,123.1,121.1,119.1,117.1,114.1,113.1,111.1,109.1,107.1,105.1,99.1,97.1,95.1,93.1,91.1,85.1,83.1,81.1,79.1,72.1,71.1,69.1,67.1,57.1,55.1	10/30/60	-	-	HMDB0004670	Bii
Fecal_POS301	431.388	167.356	alpha-Tocopherol	alpha-Tocopherol	Lipids and lipid-like molecules	C29H50O2	431.388	431.388	-	-	0.250182	432.1,431.3,221.7,200.1,165.1,151.1,137.1,119.1,111.1,109.1,107.1,105.1,97.1,95.1,93.1,91.7,91.1,86.1,85.1,83.1,81.1,79.1,71.1,70.1,69.1,67.1,57.1,55.1	10/30/60	-	-	HMDB0001893	Bii
Fecal_POS302	74.0604	362.957	Aminoacetone	Aminoacetone	Organic oxygen compounds	C3H7NO	74.0601	74.0606	-	-	7.34619	74.1,57,56.1	10/30/60	-	-	HMDB0002134	Bii
Fecal_POS303	162.076	379.072	Aminoadipic acid	Aminoadipic acid	Organic acids and derivatives	C6H11NO4	162.076	162.076	-	-	1.59462	162.1,144.1,116.1,103,102.1,98.1,97,96,85,74.1,71,60.1,56.1	10/30/60	-	-	HMDB0000510	Bii
Fecal_POS308	257.225	30.5604	Androstenol	Androstenol	Lipids and lipid-like molecules	C19H30O	257.227	257.227	-	-	1.0957	257.2,201.2,177.1,175.2,161.1,149.1,147.1,135.1,133.1,123.1,121.1,119.1,109.1,107.1,105.1,95.1,93.1,91.1,83.1,81.1,79.1,69.1,67.1,65.2,60.1,57.1,55.1	10/30/60	-	-	HMDB0005935	Bii
Fecal_POS310	241.129	426.909	Anserine	Anserine	Organic acids and derivatives	C10H16N4O3	241.13	241.13	-	-	0.601869	241.1,223.1,212.1,197.1,180.1,178.1,170.1,168.1,153.1,150.1,130.1,126.1,124.1,109.1,97.1,96.1,95.1,84,70.1,68.1,58.1	10/30/60	-	-	HMDB0000194	Bii
Fecal_POS318	288.202	369.362	Arginyl-Leucine	Arginyl-Leucine	Organic acids and derivatives	C12H25N5O3	288.203	288.203	-	-	1.03291	288.2,271.2,229.2,228.2,225.2,175.1,172.2,171.1,166.1,158.1,157.1,156.1,140.1,132.1,130.1,116.1,115.1,112.1,100.1,98.1,88.1,86.1,72.1,71.1,70.1,60.1	10/30/60	-	-	HMDB0028713	Biii
Fecal_POS319	322.175	329.731	Arginyl-Phenylalanine	Arginyl-Phenylalanine	Organic acids and derivatives	C15H23N5O3	322.187	322.188	-	-	1.0612	322.2,305.2,223.3,182.1,181.1,175.1,120.1,112.1,84.1,70.1,60.1,58.1	10/30/60	-	-	HMDB0028716	Biii
Fecal_POS320	272.17	518.862	Arginyl-Proline	Arginyl-Proline	Organic acids and derivatives	C11H21N5O3	272.172	272.172	-	-	1.29852	272.2,227.1,157.1,147.2,134.4,116.1,98.1,84.1,81,72,70.1,51	10/30/60	-	-	HMDB0028717	Bii
Fecal_POS321	274.186	393.401	Arginyl-Valine	Arginyl-Valine	Organic acids and derivatives	C11H23N5O3	274.187	274.187	-	-	0.275448	274.2,257.2,256.1,239.1,238.1,215.1,204.1,192.1,190.1,175.1,168.1,158.1,157.1,142.1,130.1,116.1,115.1,113.1,112.1,109,100.1,99,98.1,97,95.1,84,81,72.1,71,70.1,60.1,55.1	10/30/60	-	-	HMDB0028722	Biii
Fecal_POS327	289.15	453.142	Asparaginyl-Arginine	Asparaginyl-Arginine	Organic acids and derivatives	C10H20N6O4	289.162	289.162	-	-	1.24084	289.2,272.1,271.1,255.1,230.1,229.1,222.9,196.1,175.1,174.1,158.1,138.1,130.1,116.1,115.1,112.1,97.1,95.1,88,87.1,86.1,85,84.1,71.1,70.1,60.1,51.6	10/30/60	-	-	HMDB0028725	Biii
Fecal_POS329	246.107	358.535	Asparaginyl-Hydroxyproline	Asparaginyl-Hydroxyproline	Organic acids and derivatives	C9H15N3O5	246.108	246.108	-	-	0.169234	246.1,225.1,210.1,203.1,200.1,186.1,184.1,182.9,182.1,158.1,150.1,140.1,132.1,116.1,114.1,112.1,100.1,90.1,86.1,84.1,72.1,71.1,70.1,66.7,60.1,58.1	10/30/60	-	-	HMDB0028732	Bii
Fecal_POS330	261.154	455.91	Asparaginyl-Lysine	Asparaginyl-Lysine	Organic acids and derivatives	C10H20N4O4	261.156	261.156	-	-	1.02284	261.1,243.1,226.1,225.1,224.3,202.1,184.1,156.1,131.1,129.1,114.1,105.7,97.1,94.6,84.1,72.1,70.1,63.5,60.1,55.1	10/30/60	-	-	HMDB0028736	Biii
Fecal_POS331	230.112	332.409	Asparaginyl-Proline	Asparaginyl-Proline	Organic acids and derivatives	C9H15N3O4	230.114	230.113	-	-	2.12224	230.2,212.1,186.1,184.1,182.1,171.1,166.1,143.1,142.1,125.1,124.1,117.1,116.1,115.1,114.1,100.1,97.1,71.1,70.1,68.1,61.1,60.1,59.1,58.1	10/30/60	-	-	HMDB0028739	Bii
Fecal_POS332	290.144	454.839	Aspartyl-Arginine	Aspartyl-Arginine	Organic acids and derivatives	C10H19N5O5	290.146	290.146	-	-	1.10447	290.1,273.1,272.1,226.1,175.1,167,148.1,138.5,129.1,125.1,116.1,112.1,88,84.1,72.1,71,70.1,60.1	10/30/60	-	-	HMDB0028747	Biii
Fecal_POS340	90.0552	379.539	beta-Alanine	beta-Alanine	Organic acids and derivatives	C3H7NO2	90.055	90.0554	-	-	4.64794	106,94.1,90.1,72.1	10/30/60	-	-	HMDB0000056	Bii
Fecal_POS345	397.382	60.5182	beta-Sitosterol	beta-Sitosterol	Lipids and lipid-like molecules	C29H50O	397.383	397.383	-	-	1.10749	398.3,397.3,379.3,315.2,297.2,287.3,287.1,281.2,279.2,269.2,257.2,253.2,251.2,243.2,237.2,229.2,227.2,225.2,221.7,217.2,215.2,213.2,211.1,203.2,201.2,199.1,197.1,189.2,187.1,185.1,183.1,175.1,173.1,171.1,169.1,163.1,161.1,159.1,157.1,149.1,147.1,145.1,143.1,142,135.1,133.1,131.1,123.1,121.1,119.1,109.1,107.1,105.1,97.1,95.1,93.1,91.1,85.1,83.1,81.1,79.1,71.1,69.1,67.1,57.1,55.1	10/30/60	-	-	HMDB0000852	Biii
Fecal_POS348	203.179	155.168	beta-Vatirenene	beta-Vatirenene	Lipids and lipid-like molecules	C15H22	203.179	203.18	-	-	1.99066	224.4,204.1,203.2,186.1,185.1,175.1,168.1,161.1,159.1,147.1,144.1,138.1,133.1,126.1,121.1,119.1,109.1,107.1,105.1,98.1,97,96,95.1,93.1,91.1,84,81.1,80,79.1,72,71.1,69.1,68.1,67.1,60.8,60,56.1,55.1	10/30/60	-	-	HMDB0059676	Biii
Fecal_POS349	585.269	55.5112	Bilirubin	Bilirubin	Organic compounds	C33H36N4O6	585.271	585.272	-	-	1.37822	585.3,584.4,300.1,299.1,297.1,287.1,286.1,284.1,271.1,257.1,256.1,254.1,253.1,240.1,239.1,227.1,226.1,225.1,224.1,222.2,212.1,211.1,210.1,198.1,197.1,194.1,184,183.1,147.1,133.1,131.1,120.1,119.1,109.1,107.1,105.1,95.1,93.1,91.1,89.1,83.1,81.1,79.1,74.1,73.5,70.3,69.1,67.1,61.4,57.1,55.1	10/30/60	-	-	HMDB0000054	Bii
Fecal_POS350	583.254	254.011	Biliverdin	Biliverdin	Organoheterocyclic compounds	C33H34N4O6	583.255	583.256	-	-	1.50121	583.2,342.8,299.1,297.1,295.1,269.1,263.1,255.1,238.1,222.4,209.1,188,167.2,120.1,116.7,116.1,86.1,74.8,70.1,61.5	10/30/60	-	-	HMDB0001008	Bii
Fecal_POS354	205.133	206.054	Bufotenin	Bufotenin	Organoheterocyclic compounds	C12H16N2O	205.134	205.134	-	-	1.49654	205.1,188.1,187.1,182,165,160.1,159,149,146.1,142,132.1,124,119,118.1,115.1,105.1,101,96,93.1,87,79.1,70.8,58.1,57.1	10/30/60	-	-	HMDB0041842	Biii
Fecal_POS364	399.325	59.4411	Calcitriol	Calcitriol	Lipids and lipid-like molecules	C27H44O3	399.326	399.326	-	-	0.949165	400.2,399.3,381.3,363.3,295.2,281.2,271.2,255.2,253.2,243.2,241.2,239.2,237.2,231.2,229.2,227.2,225.2,222.4,219.2,217.2,215.2,213.2,211.1,201.2,199.1,197.1,189.2,187.1,185.1,183.1,175.1,173.1,171.1,169.1,163.1,161.1,159.1,157.1,149.1,147.1,145.1,143.1,135.1,133.1,131.1,123.1,121.1,119.1,117.1,109.1,107.1,105.1,98.1,95.1,93.1,91.1,83.1,81.1,79.1,71,70.1,69.1,67.1,59,57.1,55.1	10/30/60	-	-	HMDB0001903	Bii
Fecal_POS374	227.102	424.546	Carnosine	Carnosine	Organic acids and derivatives	C9H14N4O3	227.114	227.114	-	-	1.66926	227.1,210.1,209.1,184.1,181.1,180.1,164.1,156.1,122.1,116.1,110.1,95.1,84,72.1,70.1,57.1	10/30/60	-	-	HMDB0000033	Bii
Fecal_POS378	365.104	400.564	Cellobiose	Cellobiose	Organic oxygen compounds	C12H22O11	365.105	365.106	-	-	2.58733	365.1,144.8,121,67.8	10/30/60	-	-	HMDB0000055	Bii
Fecal_POS380	472.342	192.818	Cervonyl carnitine	Cervonyl carnitine	Lipids and lipid-like molecules	C29H45NO4	472.342	472.343	-	-	0.84002	490.3,472.3,454.3,446.3,431.3,428.3,410.3,408.3,397.3,379.3,336.1,255.2,253.2,250.3,227.2,221.3,213.2,206,188.1,185.1,171.1,159.1,157.1,145.1,139.1,131.9,121.1,119.1,109.1,107.1,105.1,97.1,95.1,93.1,86.1,84.1,81.1,79.1,70.1,69.1,67.1,59.6,55.1	10/30/60	-	-	HMDB0006510	Biii
Fecal_POS382	383.33	50.6791	Cholesta-4,6-dien-3-one	Cholesta-4,6-dien-3-one	Lipids and lipid-like molecules	C27H42O	383.331	383.332	-	-	2.28179	383.3,365.3,349.3,301.3,297.3,289.3,283.2,281.2,275.2,273.2,269.2,257.2,255.2,253.2,252.1,251.1,250.1,241.2,239.2,227.2,222.6,215.2,213.2,203.2,201.2,199.1,197.1,195.1,194,189.2,187.1,185.1,184,183.1,182.1,181.1,175.1,173.1,171.1,167,163.1,161.1,159.1,157.1,149.1,147.1,145.1,143.1,137.1,135.1,134,133.1,131.1,129.1,125.1,123.1,121.1,119.1,117.1,114.1,109.1,107.1,105.1,100.1,99.1,97.1,95.1,93.1,91.…	10/30/60	-	-	HMDB0002394	Biii
Fecal_POS383	369.351	24.3494	Cholesterol	Cholesterol	Lipids and lipid-like molecules	C27H46O	369.352	369.351	-	-	1.90397	369.3,313.3,289.1,287.3,287,275.3,273.3,261.3,259.2,257.2,247.2,245.2,243.2,233.2,229.2,219.2,217.2,215.2,207.2,205.2,203.2,201.2,193.2,191.2,189.2,187.1,179.2,177.2,175.1,173.1,165.2,163.1,161.1,159.1,153,149.1,147.1,145.1,137.1,135.1,133.1,123.1,121.1,119.1,111.1,109.1,107.1,105.1,97.1,95.1,93.1,91.1,83.1,81.1,79.1,71.1,69.1,67.1,57.1,55.1	10/30/60	-	-	HMDB0000067	Bii
Fecal_POS384	431.277	235.019	Cholic acid	Cholic acid	Lipids and lipid-like molecules	C24H40O5	431.277	431.277	-	-	0.408185	431.3,413.3,377.2,314.2,225.1,208.1,207.1,	10/30/60	-	-	HMDB0000619	Bii
Fecal_POS386	104.107	287.865	Choline	Choline	Organic nitrogen compounds	C5H14NO	104.107	104.107	-	-	2.75129	105.1,104.1,60.1,58.1	10/30/60	-	-	HMDB0000097	Bii
Fecal_POS391	176.102	404.755	Citrulline	Citrulline	Organic acids and derivatives	C6H13N3O3	176.103	176.102	-	-	3.24675	176.1,159.1,140.1,116.1,115.1,114.1,113.1,98.1,90.1,88,87,86.1,85.3,85,84,71,70.1,60.1	10/30/60	-	-	HMDB0000904	Bii
Fecal_POS393	397.382	24.2886	Clionasterol	Clionasterol	Lipids and lipid-like molecules	C29H50O	397.383	397.383	-	-	0.0323387	397.4,380.1,287.3,282.1,243.2,229.2,222.3,215.2,203.2,189.2,175.1,163.1,161.1,159.1,149.1,147.1,145.1,135.1,134.1,133.1,123.1,121.1,119.1,109.1,107.1,105.1,97.1,95.1,93.1,91.1,85.1,83.1,81.1,79.1,71.1,69.1,67.1,66.2,63.3,59.7,57.1,55.1	10/30/60	-	-	HMDB0000649	Bii
Fecal_POS397	177.102	51.456	Cotinine	Cotinine	Organoheterocyclic compounds	C10H12N2O	177.102	177.102	-	-	1.81155	177.1,145,134.1,131.1,121.1,120.1,117,107.1,98.1,95.1,93.1,91.1,89.1,88,81.1,80.1,79.4,79.1,67.1	10/30/60	-	-	HMDB0001046	Bii
Fecal_POS398	132.076	361.428	Creatine	Creatine	Organic acids and derivatives	C4H9N3O2	132.077	132.077	-	-	1.69426	132.1,115,114.1,90.1,87.1	10/30/60	-	-	HMDB0000064	Bii
Fecal_POS407	112.051	251.908	Cytosine	Cytosine	Organoheterocyclic compounds	C4H5N3O	112.051	112.051	-	-	3.5928	113.1,112,95,94,71,70,69	10/30/60	-	-	HMDB0000630	Bii
Fecal_POS410	90.0552	223.928	D-Alanine	D-Alanine	Organic acids and derivatives	C3H7NO2	90.055	90.0555	-	-	6.21926	91.1,90.1,75.2,72.1,60	10/30/60	-	-	HMDB0001310	Bii
Fecal_POS411	161.092	415.99	D-Alanyl-D-alanine	D-Alanyl-D-alanine	Organic acids and derivatives	C6H12N2O3	161.092	161.092	-	-	0.223385	161.1,144.1,143.1,132.1,126.1,115.1,114.1,102.1,101.1,90.1,85.1,84.1,83,73,72,61.1,60.1,59,56.1,55.1	10/30/60	-	-	HMDB0003459	Biii
Fecal_POS434	147.076	385.281	D-Glutamine	D-Glutamine	Organic acids and derivatives	C5H10N2O3	147.076	147.076	-	-	0.696742	148,147.1,131.1,130.1,124,120,102,101.1,88,84,74	10/30/60	-	-	HMDB0003423	Biii
Fecal_POS451	365.104	419.781	D-Maltose	D-Maltose	Organic oxygen compounds	C12H22O11	365.105	365.106	-	-	2.90297	365.1,306,224.2,203,184.7,143.3,125,122.2,84.1,72.5,70.1,51.4	10/30/60	-	-	HMDB0000163	Bii
Fecal_POS457	116.071	259.26	D-Proline	D-Proline	Organic acids and derivatives	C5H9NO2	116.071	116.071	-	-	0.62954	116.1,98.1,71.1,70.1	10/30/60	-	-	HMDB0003411	Bii
Fecal_POS419	252.108	142.631	Deoxyadenosine	Deoxyadenosine	Nucleosides, nucleotides, and analogues	C10H13N5O3	252.109	252.109	-	-	0.158865	252.3,252.1,136.1,117.1,99,73,71,69	10/30/60	-	-	HMDB0000101	Bi
Fecal_POS420	410.325	169.191	Deoxycholic acid	Deoxycholic acid	Lipids and lipid-like molecules	C24H40O4	410.326	410.327	-	-	0.728752	410.3,375.3,357.3,339.3,321.3,301.2,275.2,263.2,261.2,249.2,247.2,243.2,235.2,229.2,221.2,217.2,215.2,211.1,209.2,207.1,203.2,201.2,195.1,193.1,189.2,187.1,185.1,181.1,177.2,175.2,173.1,167.1,163.1,161.1,159.1,149.1,147.1,145.1,143.1,135.1,133.1,131.1,123.1,121.1,119.1,109.1,107.1,105.1,101.1,95.1,93.1,91.1,85.1,83.1,81.1,79.1,69.1,67.1,55.1	10/30/60	-	-	HMDB0000626	Biii
Fecal_POS422	228.097	218.481	Deoxycytidine	Deoxycytidine	Nucleosides, nucleotides, and analogues	C9H13N3O4	228.098	228.098	-	-	1.03005	228.1,222.6,210.1,185.1,182.1,154.5,148,136.1,117.1,116.6,112.1,102.7,95,86.1,71.1,70.6,70.1,69.4,69,55.1	10/30/60	-	-	HMDB0000014	Bii
Fecal_POS424	253.092	188.448	Deoxyinosine	Deoxyinosine	Nucleosides, nucleotides, and analogues	C10H12N4O4	253.093	253.093	-	-	0.436421	253.1,235.1,137,133.1,121.1,119,117.1,112.1,110.1,99,98.1,85.1,84.1,81.1,72.3,70.1,69,68.1,67.1,64.4	10/30/60	-	-	HMDB0000071	Bii
Fecal_POS425	117.055	101.695	Deoxyribose	Deoxyribose	Organic oxygen compounds	C5H10O4	117.055	117.055	-	-	1.69352	118.1,117.1,115.1,99.1,95,73,72.1,71,69,56,55,53	10/30/60	-	-	HMDB0003224	Biii
Fecal_POS427	215.138	198.132	Dethiobiotin	Dethiobiotin	Lipids and lipid-like molecules	C10H18N2O3	215.139	215.139	-	-	1.01128	215.1,197.1,179.1,167.1,155.1,153.1,151.1,145.1,144.1,137.1,125.1,124.1,123.1,122.1,121.1,117.1,116.1,114.1,111.1,109.1,107.1,95.1,87.7,84,82.1,81,74.1,72.1,71.3,71.1,70.1,69,68.1,67.9,61,55.1	10/30/60	-	-	HMDB0003581	Bii
Fecal_POS430	575.465	37.5045	DG(15:0/18:4(6Z,9Z,12Z,15Z)/0:0)	DG(15:0/18:4(6Z,9Z,12Z,15Z)/0:0)	Lipids and lipid-like molecules	C36H62O5	575.467	575.468	-	-	1.83426	575.5,557.5,539.4,475.4,466.2,461.3,459.4,441.4,440.2,389.3,291.2,279.2,250.1,221.3,189.2,175.1,173.1,161.1,159.1,147.1,145.1,137.1,135.1,133.1,131.1,125.1,123.1,121.1,119.1,118.9,109.1,107.1,105.1,97.1,95.1,93.1,91.1,83.1,81.1,79.1,71.1,69.1,67.1,57.1,55.1	10/30/60	-	-	HMDB0007077	Biii
Fecal_POS432	575.466	51.5884	DG(18:4(6Z,9Z,12Z,15Z)/15:0/0:0)	DG(18:4(6Z,9Z,12Z,15Z)/15:0/0:0)	Lipids and lipid-like molecules	C36H62O5	575.467	575.468	-	-	2.14891	575.5,557.5,521.4,475.4,466.2,463.3,461.4,459.4,456.2,445.4,443.3,441.4,440.2,425.3,422.2,403.3,389.3,387.4,380.2,371.3,305.2,291.2,279.2,277.2,276.1,265.2,261.2,250.1,241,237.1,221.3,215.2,201.2,189.1,187.1,183.1,175.1,171.6,161.1,159.1,149.1,147.1,145.1,139.1,137.1,135.1,133.1,131.1,129.1,125.1,123.1,121.1,119.1,117.1,109.1,107.1,105.1,99.1,97.1,95.1,93.1,91.1,89.1,85.1,83.1,81.1,79.1,71.1,69.1…	10/30/60	-	-	HMDB0007329	Biii
Fecal_POS433	641.507	61.4969	DG(22:5(7Z,10Z,13Z,16Z,19Z)/16:1(9Z)/0:0)	DG(22:5(7Z,10Z,13Z,16Z,19Z)/16:1(9Z)/0:0)	Lipids and lipid-like molecules	C41H68O5	641.514	641.508	-	-	8.85358	642.3,641.5,623.5,323.1,294.2,264,237.2,180.8,173.7,147,145.1,109.1,93.1,83.1,81.1,67.1,60,55.1	10/30/60	-	-	HMDB0007737	Biii
Fecal_POS435	423.274	156.904	DHAP(18:0e)	DHAP(18:0e)	Organic oxygen compounds	C21H43O6P	423.287	423.286	-	-	2.686	424.3,423.3,405.3,371.3,299.2,222.2,183.2,133.1,121.1,113.1,111.1,109.1,105.1,95.1,93.1,85,83.1,82.1,81.1,79.1,70.1,69.1,67.1,59.1,55.1	10/30/60	-	-	HMDB0011142	Biii
Fecal_POS437	191.102	91.7432	Diaminopimelic acid	Diaminopimelic acid	Organic acids and derivatives	C7H14N2O4	191.103	191.102	-	-	3.89606	192.1,191.1,173.1,168.1,163.1,159.1,146.1,145.1,135.1,131.1,121.1,118.1,117.1,116,114.1,109.1,107.1,105.1,104.1,103.1,95.1,93.1,91.1,87,81.1,79.1,74.1,70,62,60,58.4,55.1	10/30/60	-	-	HMDB0001370	Biii
Fecal_POS444	115.05	169.165	Dihydrouracil	Dihydrouracil	Organoheterocyclic compounds	C4H6N2O2	115.05	115.05	-	-	1.56434	115.1,98,73,72,70.1,69,61,55	10/30/60	-	-	HMDB0000076	Bi
Fecal_POS450	160.133	397.868	DL-2-Aminooctanoic acid	DL-2-Aminooctanoic acid	Organic acids and derivatives	C8H17NO2	160.133	160.133	-	-	1.98672	161.1,160.1,114.1,101.1,83,60.1,59,58.1,55.1	10/30/60	-	-	HMDB0000991	Biii
Fecal_POS452	344.278	161.314	Dodecanoylcarnitine	Dodecanoylcarnitine	Lipids and lipid-like molecules	C19H37NO4	344.28	344.28	-	-	1.26967	345.1,344.3,285.2,224.3,223.2,213.2,195,185.2,183.2,144.1,109.1,107.1,95.1,89.1,86.1,85,84.1,81.1,79.1,75.7,72.1,71,70.1,69.1,67.1,60.1,57,55.1	10/30/60	-	-	HMDB0002250	Bii
Fecal_POS462	303.231	32.247	Eicosapentaenoic acid	Eicosapentaenoic acid	Lipids and lipid-like molecules	C20H30O2	303.232	303.232	-	-	0.223804	303.2,303.1,285.2,267.2,229.2,223.9,221.2,215.1,211.2,207.1,193.1,189.2,179.1,175.1,173.1,163.1,161.1,159.1,153,149.1,147.1,145.1,135.1,133.1,123.1,121.1,119.1,109.1,107.1,105.1,97.1,95.1,93.1,91.1,83.1,81.1,79.1,69.1,67.1,55.1	10/30/60	-	-	HMDB0001999	Biii
Fecal_POS482	175.071	198.086	Formiminoglutamic acid	Formiminoglutamic acid	Organic acids and derivatives	C6H10N2O4	175.071	175.071	-	-	0.697361	175.1,158.1,157.1,132,130.1,127.1,119.1,114.1,97,96,91.1,87,85,72,70,69,68.1,61,59.6,59,57,56.1,51.7	10/30/60	-	-	HMDB0000854	Biii
Fecal_POS487	462.342	231.721	Galactosylsphingosine	Galactosylsphingosine	Lipids and lipid-like molecules	C24H47NO7	462.343	462.344	-	-	2.14311	462.3,444.3,419.2,344.2,300.3,282.3,221.4,109.1,101.8,95.1,93.1,85,81.1,79.1,70.1,69.1,67.1,60,58.7,58.1,55.1,54.5	10/30/60	-	-	HMDB0000648	Biii
Fecal_POS489	104.071	386.092	gamma-Aminobutyric acid	gamma-Aminobutyric acid	Organic acids and derivatives	C4H9NO2	104.071	104.071	-	-	3.04804	104.1,87,86.1,69,60.1,58.1	10/30/60	-	-	HMDB0000112	Bii
Fecal_POS493	277.102	465.174	gamma-Glutamylglutamic acid	gamma-Glutamylglutamic acid	Organic acids and derivatives	C10H16N2O7	277.103	277.103	-	-	1.19653	277.2,259.1,241.1,148.1,130,102.1,84,56.1	10/30/60	-	-	HMDB0011737	Biii
Fecal_POS494	261.143	426.87	gamma-Glutamylleucine	gamma-Glutamylleucine	Organic acids and derivatives	C11H20N2O5	261.145	261.144	-	-	0.190144	261.1,215.1,138.1,129.1,118.1,117.1,110.1,100.1,98.1,96,86.1,84.1,82.1,70.1,60.1,59.1,58.1	10/30/60	-	-	HMDB0011171	Bii
Fecal_POS495	247.139	471.872	gamma-Glutamylvaline	gamma-Glutamylvaline	Organic acids and derivatives	C10H18N2O5	247.129	247.129	-	-	0.28177	247.1,230.1,229.1,222.7,211.1,184.1,148.1,136.1,130,129.1,114.1,100.1,85,84.1,79.9,72.1,70.1,67.9,56.1	10/30/60	-	-	HMDB0011172	Biii
Fecal_POS496	259.128	469.325	gamma-L-Glutamyl-L-pipecolic acid	gamma-L-Glutamyl-L-pipecolic acid	Organic acids and derivatives	C11H18N2O5	259.129	259.129	-	-	0.643558	259.2,259.1,242.1,199.1,198.1,169.1,168.1,165.1,154.1,153.1,141.1,139.1,138.1,137.1,135.1,123.1,84.1,70.1,69.1,66.2,58.1	10/30/60	-	-	HMDB0038614	Biii
Fecal_POS512	218.112	370.326	Glutaminylalanine	Glutaminylalanine	Organic acids and derivatives	C8H15N3O4	218.114	218.114	-	-	0.139573	218.1,186.1,172.1,155.1,140.1,130,128.1,124.1,114.1,112,100.1,99.1,98.1,88,84.1,82.1,80.1,74.1,70.1,58,57	10/30/60	-	-	HMDB0028790	Biii
Fecal_POS514	260.159	75.3898	Glutaminylleucine	Glutaminylleucine	Organic acids and derivatives	C11H21N3O4	260.161	260.161	-	-	1.23563	260.1,242.1,203.1,183.1,176.1,157.1,146.1,143.1,133.1,132.1,129.1,128.1,121.1,112.1,101.1,99,98.9,87.1,86.1,84,72.1,56.9	10/30/60	-	-	HMDB0028801	Biii
Fecal_POS516	294.144	385.17	Glutaminylphenylalanine	Glutaminylphenylalanine	Organic acids and derivatives	C14H19N3O4	294.145	294.145	-	-	1.60509	294.1,276.1,164.1,149.1,147.1,132.1,130.1,126.1,123.1,120.1,108.1,98.1,85.1,84.1,72.1,70.1,61,56.1,55.1	10/30/60	-	-	HMDB0028804	Bii
Fecal_POS517	244.128	305.51	Glutaminylproline	Glutaminylproline	Organic acids and derivatives	C10H17N3O4	244.129	244.129	-	-	1.08649	244.1,226.1,223.9,174.1,130.1,128.1,115,113.1,85.1,73.4,72.1,71,70.1,60.1,58.1,53.1	10/30/60	-	-	HMDB0028805	Bii
Fecal_POS519	276.154	469.631	Glutamyllysine	Glutamyllysine	Organic acids and derivatives	C11H21N3O5	276.155	276.156	-	-	0.378758	276.2,258.1,240.1,147.1,130.1,129.1,102.1,101.1,85.7,84.1,70.1,63.4,56.1	10/30/60	-	-	HMDB0004207	Biii
Fecal_POS521	387.27	311.969	Glycerol trihexanoate	Glycerol trihexanoate	Lipids and lipid-like molecules	C21H38O6	387.274	387.272	-	-	5.87299	387.3,274.2,257.2,256.2,241.8,239.2,228.2,226,225.2,217.1,211.2,183.2,169.1,157.1,140.1,131.5,115.1,112.1,105.1,100.1,86.1,72.1,71,70.1,60.1	10/30/60	-	-	HMDB0031125	Biii
Fecal_POS522	258.109	400.425	Glycerophosphocholine	Glycerophosphocholine	Lipids and lipid-like molecules	C8H20NO6P	258.11	258.11	-	-	0.678249	258.1,257.3,184.1,125,104.1,99,96,86.1,84.1,70.1,60.1,58.1	10/30/60	-	-	HMDB0000086	Bii
Fecal_POS524	76.0397	376.737	Glycine	Glycine	Organic acids and derivatives	C2H5NO2	76.0393	76.0399	-	-	7.53996	76,59.1,58.1	10/30/60	-	-	HMDB0000123	Biii
Fecal_POS525	204.134	331.419	Glycyl-Lysine	Glycyl-Lysine	Organic acids and derivatives	C8H17N3O3	204.134	204.134	-	-	0.205361	204.1,186.1,158.1,145.1,142,140.1,130.1,114.1,112.1,98.1,96,94.1,90.1,85,84,74.1,68.1,67.1,60.1,57,56.1,55.1	10/30/60	-	-	HMDB0028846	Biii
Fecal_POS526	173.092	393.461	Glycylproline	Glycylproline	Organic acids and derivatives	C7H12N2O3	173.092	173.092	-	-	0.12372	173.1,128.1,127.1,116.1,100.1,98.1,86.1,84.1,82.1,70.1,56.1	10/30/60	-	-	HMDB0000721	Bii
Fecal_POS527	286.127	378.462	Glycylprolylhydroxyproline	Glycylprolylhydroxyproline	Organic acids and derivatives	C12H19N3O5	286.14	286.14	-	-	1.21891	286.1,199.1,171.1,143.1,116.1,104.1,70.1,62.8,58.1	10/30/60	-	-	HMDB0002171	Biii
Fecal_POS533	152.054	296.778	Guanine	Guanine	Organoheterocyclic compounds	C5H5N5O	152.057	152.056	-	-	2.76301	152.1,135,128,110,109.1	10/30/60	-	-	HMDB0000132	Bii
Fecal_POS534	284.098	277.055	Guanosine	Guanosine	Nucleosides, nucleotides, and analogues	C10H13N5O5	284.099	284.099	-	-	1.26706	284.3,284.1,267.1,153,152.1,135,126.1,110,89.1,84,75.1,73,60.1,55,50.8	10/30/60	-	-	HMDB0000133	Bii
Fecal_POS544	174.112	263.122	Hexanoylglycine	Hexanoylglycine	Organic acids and derivatives	C8H15NO3	174.112	174.112	-	-	0.0192522	174.1,157.1,156.1,128.1,110.1,85.1,73.1,72.1,70.1,59,58.1,57.1	10/30/60	-	-	HMDB0000701	Biii
Fecal_POS547	112.087	395.248	Histamine	Histamine	Organic nitrogen compounds	C5H9N3	112.087	112.087	-	-	3.24305	112.1,95.1,83.1,74,71,70.1,68,60.6,58.8,57.4,51.9	10/30/60	-	-	HMDB0000870	Bii
Fecal_POS548	140.082	138.541	Histidinal	Histidinal	Organic nitrogen compounds	C6H9N3O	140.082	140.082	-	-	1.44187	140.1,135,123.1,122.1,117,113,112.1,99,98,96.1,95.1,94,85.1,82,81,74.8,71.1,70.1,67.1,58.1,57,54	10/30/60	-	-	HMDB0012234	Biii
Fecal_POS549	227.11	377.917	Histidinyl-Alanine	Histidinyl-Alanine	Organic acids and derivatives	C9H14N4O3	227.114	227.114	-	-	1.53626	227.1,223.5,210.1,209.1,184.1,182.1,181.1,167.1,156.1,155.1,138.1,137.1,126.1,125.1,122.1,116.1,110.1,109.1,108.1,93,85.1,84.1,83.1,82.1,71.1,70.1	10/30/60	-	-	HMDB0028878	Biii
Fecal_POS550	269.149	363.729	Histidinyl-Leucine	Histidinyl-Leucine	Organic acids and derivatives	C12H20N4O3	269.161	269.161	-	-	0.831496	269.2,251.1,223.2,156.1,138.1,112.2,110.1,93,86.1,84.1,83.1,75.8,70.1,62.3	10/30/60	-	-	HMDB0028889	Biii
Fecal_POS551	253.128	358.118	Histidinyl-Proline	Histidinyl-Proline	Organic acids and derivatives	C11H16N4O3	253.13	253.129	-	-	0.328738	253.1,236.1,235.1,163.1,156.1,138.1,123,116.1,110.1,93,85.6,84.1,83.1,82.1,72.1,70.1,65.3,59.9,55.1,50.2	10/30/60	-	-	HMDB0028893	Biii
Fecal_POS552	319.127	186.456	Histidinyl-Tyrosine	Histidinyl-Tyrosine	Organic acids and derivatives	C15H18N4O4	319.14	319.138	-	-	7.73979	319.2,302.1,301.2,300.3,286.1,283.1,282.3,276.1,257.2,256.1,255.2,247.1,246.1,242.1,241.1,240.1,231.1,228.1,227.1,226.1,217.1,213.1,211.1,203.1,202.1,200.1,190.1,189.2,188.1,186.1,184.1,182.1,176.1,174.1,165.1,164.1,162.1,158.1,148.1,145.1,138.1,136.1,134.1,133.1,131.1,126.1,124.1,122.1,120.1,119.1,111.1,110.1,109.1,108.1,107.1,106.8,105.1,98.1,96.1,95.1,93.1,91.1,83.1,82.1,81.1,79.1,69.1,67.1,61…	10/30/60	-	-	HMDB0028897	Biii
Fecal_POS553	255.144	323.58	Histidinyl-Valine	Histidinyl-Valine	Organic acids and derivatives	C11H18N4O3	255.145	255.145	-	-	0.458215	255.1,237.1,232,214,209.1,190,172,164.1,156.1,154,138.1,137.1,136,135,117,110.1,99,93,84.1,83.1,72.1,70.1,57	10/30/60	-	-	HMDB0028898	Biii
Fecal_POS555	210.075	122.73	Hydroxyphenylacetylglycine	Hydroxyphenylacetylglycine	Organic acids and derivatives	C10H11NO4	210.076	210.077	-	-	2.58308	210.1,192.1,151.1,150.1,145,140.1,138.1,137.1,136.1,124.1,122.1,119.2,114.1,113.6,108.1,96.1,94.1,87,84.1,70.1,67.1,58.1	10/30/60	-	-	HMDB0000735	Biii
Fecal_POS559	260.159	303.016	Hydroxyprolyl-Lysine	Hydroxyprolyl-Lysine	Organic acids and derivatives	C11H21N3O4	260.161	260.161	-	-	0.804591	260.2,259.7,243.1,242.2,223.9,216.1,214.1,204.1,201.1,200.1,198.1,197.1,196.1,186.1,179,176.1,175.1,168.2,159.1,158.1,147.1,143.1,141.1,133.3,132.1,129.1,117.1,116.1,115.1,112.1,99,86.1,85.1,84,83.1,72.1,71.1,70.1,60.1,58.1,57.1,56.1	10/30/60	-	-	HMDB0028868	Biii
Fecal_POS560	231.133	268	Hydroxyprolyl-Valine	Hydroxyprolyl-Valine	Organic acids and derivatives	C10H18N2O4	231.134	231.134	-	-	1.20895	231.1,223.6,214.1,187.1,185.1,158.1,140.1,137.3,116.1,112.1,109.1,98.1,86.1,72.1,70.1	10/30/60	-	-	HMDB0028876	Bii
Fecal_POS563	137.046	188.461	Hypoxanthine	Hypoxanthine	Organoheterocyclic compounds	C5H4N4O	137.046	137.046	-	-	0.374242	138,137,119,110,94,82,55	10/30/60	-	-	HMDB0000157	Bii
Fecal_POS567	269.087	180.935	Inosine	Inosine	Nucleosides, nucleotides, and analogues	C10H12N4O5	269.088	269.088	-	-	0.582725	269.3,269.1,268.3,251.1,153,137.1,136.1,117.1,111.1,110,102.1,99,97,87,85,81,73,71,69,57,55	10/30/60	-	-	HMDB0000195	Biii
Fecal_POS576	247.128	386.999	Isoleucyl-Aspartate	Isoleucyl-Aspartate	Organic acids and derivatives	C10H18N2O5	247.129	247.129	-	-	0.207352	247.2,201.2,132.1,117.1,105,100.1,88,86.1,84.1,74.1,72.1,70.1,68,60.1,59.1,58.1,56.1	10/30/60	-	-	HMDB0028903	Bii
Fecal_POS577	260.196	569.077	Isoleucyl-Lysine	Isoleucyl-Lysine	Organic acids and derivatives	C12H25N3O3	260.197	260.197	-	-	1.56481	260.2,243.2,189.1,172.1,138.3,84.1,72.1	10/30/60	-	-	HMDB0028912	Biii
Fecal_POS578	279.169	232.6	Isoleucyl-Phenylalanine	Isoleucyl-Phenylalanine	Organic acids and derivatives	C15H22N2O3	279.17	279.17	-	-	0.366948	279.2,233.2,166.1,149,132.1,123.1,120.1,103.1,95.1,93.1,86.1,81.1,69.1,67.1,57.1	10/30/60	-	-	HMDB0028914	Biii
Fecal_POS579	318.18	356.981	Isoleucyl-Tryptophan	Isoleucyl-Tryptophan	Organic acids and derivatives	C17H23N3O3	318.181	318.181	-	-	0.340889	318.2,223.1,194.1,193.1,158.1,148.1,147.1,138.1,132.1,119.7,84.1,72.1,70.1,66	10/30/60	-	-	HMDB0028918	Biii
Fecal_POS586	174.112	228.815	Isovalerylalanine	Isovalerylalanine	Organic acids and derivatives	C8H15NO3	174.112	174.112	-	-	0.504418	175.1,174.1,130.1,128.1,115.1,110.1,109.3,108.1,100.1,93.1,82.1,77.3,71.1,70.1,69.1,60.1,55.1	10/30/60	-	-	HMDB0000747	Bii
Fecal_POS592	190.049	195.481	Kynurenic acid	Kynurenic acid	Organoheterocyclic compounds	C10H7NO3	190.05	190.05	-	-	1.26518	190.1,163.1,162.1,149,148.1,144,130.1,120.1,116,112.1,109.1,96,89,70.1,68.1	10/30/60	-	-	HMDB0000715	Bii
Fecal_POS602	175.119	529.308	L-Arginine	L-Arginine	Organic acids and derivatives	C6H14N4O2	175.119	175.119	-	-	2.00878	175.1,158.1,130.1,116.1,112.1,87,72.1,70.1,60.1	10/30/60	-	-	HMDB0000517	Bii
Fecal_POS603	133.061	388.871	L-Asparagine	L-Asparagine	Organic acids and derivatives	C4H8N2O3	133.061	133.061	-	-	1.31938	133.1,116,98.1,88,87.1,86.7,74,71,70.1,69.1,55	10/30/60	-	-	HMDB0000168	Bii
Fecal_POS606	162.112	366.147	L-Carnitine	L-Carnitine	Organic nitrogen compounds	C7H15NO3	162.112	162.112	-	-	1.4044	162.1,126.1,103,102.1,98.1,87,85,76.1,61.1,60.1,59.1,58.1,57,53.6	10/30/60	-	-	HMDB0000062	Bii
Fecal_POS615	255.133	436.446	L-Furosine	L-Furosine	Organic acids and derivatives	C12H18N2O4	255.134	255.134	-	-	0.638506	255.1,210.1,192.1,126.1,123.1,103.4,86.1,85.4,84.1,72.1,70.1,67.1,52.3	10/30/60	-	-	HMDB0029390	Bii
Fecal_POS617	156.076	315.217	L-Histidine	L-Histidine	Organic acids and derivatives	C6H9N3O2	156.077	156.076	-	-	1.82114	157.1,156.1,128.1,110.1,95,85.1,84,83.1,82.1,77,75,72.1,71.4,70.1,68.1,60.4,56.1,52.5	10/30/60	-	-	HMDB0000177	Bii
Fecal_POS619	142.097	359.34	L-Histidinol	L-Histidinol	Organic nitrogen compounds	C6H11N3O	142.098	142.098	-	-	0.80046	142.1,124.1,113.1,100.1,97.1,96.1,95.1,86.1,83.1,82.1,81,70.1	10/30/60	-	-	HMDB0003431	Biii
Fecal_POS628	147.112	536.226	L-Lysine	L-Lysine	Organic acids and derivatives	C6H14N2O2	147.113	147.112	-	-	3.00358	157.2,147.1,130.1,124,84.1,64.9,58.1	10/30/60	-	-	HMDB0000182	Bii
Fecal_POS629	219.133	429.37	L-Lysopine	L-Lysopine	Organic acids and derivatives	C9H18N2O4	219.134	219.134	-	-	1.87327	219.1,202.1,201.1,184.1,183.1,166.1,160.1,148.1,142,138.1,130,114.1,110.1,102.1,96,87,86.1,85,84,74.8,72.1,70.1,68,55.1	10/30/60	-	-	HMDB0033675	Bii
Fecal_POS631	400.341	197.438	L-Palmitoylcarnitine	L-Palmitoylcarnitine	Lipids and lipid-like molecules	C23H45NO4	400.342	400.343	-	-	1.80295	401.2,400.3,382.2,359.1,341.3,277.2,274.1,221.5,195.9,170.1,96.2,95.1,85,71.1,69.6,67.1,60.1,57.1,55.1	10/30/60	-	-	HMDB0000222	Bii
Fecal_POS633	116.071	518.945	L-Proline	L-Proline	Organic acids and derivatives	C5H9NO2	116.071	116.071	-	-	2.86438	116.1,70.1	10/30/60	-	-	HMDB0000162	Bii
Fecal_POS634	213.123	268.238	L-prolyl-L-proline	L-prolyl-L-proline	Organic acids and derivatives	C10H16N2O3	213.123	213.124	-	-	1.84353	214.1,213.1,196.1,169.1,125.1,116.1,107.1,85.1,84.1,83.1,70.1	10/30/60	-	-	HMDB0011180	Bii
Fecal_POS636	182.092	375.441	L-Threo-3-Phenylserine	L-Threo-3-Phenylserine	Organic acids and derivatives	C9H11NO3	182.081	182.081	-	-	1.57143	182.1,165.1,164.1,154.1,147.1,137.1,136.1,135,123,122.1,119.1,118,117,110.1,100,99,97.1,96,95,92,88,87,80,73,70.1,59	10/30/60	-	-	HMDB0002184	Biii
Fecal_POS637	120.066	362.97	L-Threonine	L-Threonine	Organic acids and derivatives	C4H9NO3	120.066	120.066	-	-	2.04156	120.1,102.1,85.1,84,74.1,67.1,58.1,57,56.1	10/30/60	-	-	HMDB0000167	Bii
Fecal_POS638	182.081	315.47	L-Tyrosine	L-Tyrosine	Organic acids and derivatives	C9H11NO3	182.081	182.081	-	-	3.32801	183.1,182.1,165.1,147,136.1,123,119.1,118.1,117,109.1,108.1,107,103.1,99,95,91.1	10/30/60	-	-	HMDB0000158	Bii
Fecal_POS601	190.016	26.9929	Lanthionine ketimine	Lanthionine ketimine	Organic acids and derivatives	C6H7NO4S	190.017	190.016	-	-	3.34598	190,172,149,126.1,108,96,80.1,53	10/30/60	-	-	HMDB0004823	Bii
Fecal_POS609	245.16	332.485	Leucyl-Hydroxyproline	Leucyl-Hydroxyproline	Organic acids and derivatives	C11H20N2O4	245.15	245.15	-	-	2.66009	245.2,228.1,186.1,185.1,175.1,158.1,140.1,130.1,116.1,115.1,114.1,113.1,112.1,100.1,97.1,88.1,84.1,72.1,71,70.1,60.1,59.1,58.1	10/30/60	-	-	HMDB0028930	Biii
Fecal_POS610	245.185	197.922	Leucyl-Isoleucine	Leucyl-Isoleucine	Organic acids and derivatives	C12H24N2O3	245.186	245.186	-	-	0.84063	245.2,222,204,199.2,199,181,132.1,86.1,69.1	10/30/60	-	-	HMDB0028932	Bii
Fecal_POS611	279.169	186.692	Leucyl-phenylalanine	Leucyl-phenylalanine	Organic acids and derivatives	C15H22N2O3	279.17	279.17	-	-	0.33511	279.2,233.2,166.1,149,137.1,135.1,132.1,123.1,121.1,120.1,103.1,95.1,93.1,91.1,86.1,81.1,79.1,69.1,67.1,57.1	10/30/60	-	-	HMDB0013243	Bii
Fecal_POS612	219.133	282.277	Leucyl-Serine	Leucyl-Serine	Organic acids and derivatives	C9H18N2O4	219.134	219.134	-	-	1.7975	219.1,201.1,173.1,132.1,120.1,109.6,106.1,91.1,88.7,87,86.1,84.1,74.1,72.1,69.1,66.5,60,55.1	10/30/60	-	-	HMDB0028938	Biii
Fecal_POS614	231.17	208.732	Leucyl-Valine	Leucyl-Valine	Organic acids and derivatives	C11H22N2O3	231.17	231.17	-	-	1.98306	231.2,223.8,213.2,185.2,132.1,118.1,86.1,72.1,69.1,57.1,56.1,55.1	10/30/60	-	-	HMDB0028942	Bii
Fecal_POS621	260.123	358.182	Linatine	Linatine	Organic acids and derivatives	C10H17N3O5	260.124	260.124	-	-	0.0631326	260.1,242.1,200.1,199.1,198.1,196.1,194.1,182.1,180.1,165.1,146.1,137.1,132.1,130,129.1,128.1,114.1,113.1,111.1,104.1,87,86.1,74.1,72,71,70.1,69,68.1,60.1,58.1	10/30/60	-	-	HMDB0038516	Bii
Fecal_POS622	280.263	82.8915	Linoleamide	Linoleamide	Lipids and lipid-like molecules	C18H33NO	280.264	280.263	-	-	0.746756	281.3,280.3,262.3,250.3,245.2,223.6,219.2,207.2,154.1,151.1,147.1,141.2,140.1,137.1,136.1,135.1,133.1,123.1,122.1,121.1,119.1,114.1,112.1,111.1,109.1,108.1,107.1,105.1,100.1,98.1,97.1,95.1,94.1,93.1,91.1,86.1,83.1,82.1,81.1,80.1,79.1,69.1,68.1,67.1,60,58,57.1,56.1,55.1	10/30/60	-	-	HMDB0062656	Bii
Fecal_POS623	324.288	34.9822	Linoleoyl ethanolamide	Linoleoyl ethanolamide	Organic nitrogen compounds	C20H37NO2	324.29	324.29	-	-	0.851853	343,324.3,307.3,306.3,301.1,285,279.3,271.2,264.3,263.2,245.2,226.2,224.4,223.2,214.2,214,212.2,210.2,209.2,207.2,203.2,200.2,198.1,195.1,191.1,189.2,187.1,186.1,184.2,181.2,179.2,177.2,175.1,173.1,172.1,167.1,165.2,163.1,161.1,159.1,158.1,155.1,153.1,151.1,149.1,147.1,145.1,144.1,142.2,141.1,137.1,135.1,133.1,131.1,127.1,125.1,123.1,121.1,119.1,114.1,109.1,107.1,105.1,99.1,98.1,97.1,95.1,93.1,91…	10/30/60	-	-	HMDB0012252	Biii
Fecal_POS642	568.426	33.1085	Lutein	Lutein	Lipids and lipid-like molecules	C40H56O2	568.428	568.427	-	-	1.07629	569.3,568.4,550.4,476.4,223.9,222.1,211.1,171.1,161.1,159.1,157.1,145.1,143.1,133.1,131.1,121.1,119.1,116.2,109.1,107.1,105.1,95.1,93.1,91.1,89.1,86.1,84.1,82.1,81.1,79.1,70,69.1,67.1,59,57.1,55.1	10/30/60	-	-	HMDB0003233	Bii
Fecal_POS643	287.054	26.0435	Luteolin	Luteolin	Phenylpropanoids and polyketides	C15H10O6	287.055	287.055	-	-	0.464476	288.1,287.1,286.3,241,239.2,222.4,213.1,161,153,137.1,135,81.1,69,67,56.6	10/30/60	-	-	HMDB0005800	Bii
Fecal_POS648	234.133	472.956	Lysinoalanine	Lysinoalanine	Organic acids and derivatives	C9H19N3O4	234.145	234.145	-	-	1.02379	234.1,216.1,210.9,187.9,147.1,130.1,129.1,101.1,84.1,60	10/30/60	-	-	HMDB0029447	Biii
Fecal_POS649	439.279	201.543	LysoPA(0:0/18:0)	LysoPA(0:0/18:0)	Lipids and lipid-like molecules	C21H43O7P	439.282	439.279	-	-	6.46673	439.3,421.3,352.2,285.3,267.3,227.1,221.8,173.1,133.1,128,111.1,110.1,109.1,107.1,105.1,95.1,93.1,91.1,85,84.1,83.1,81.1,79.1,72.1,70.1,69.1,67.1,55.1	10/30/60	-	-	HMDB0007850	Biii
Fecal_POS650	468.308	221.413	LysoPC(14:0/0:0)	LysoPC(14:0/0:0)	Lipids and lipid-like molecules	C22H46NO7P	468.308	468.309	-	-	0.679372	468.3,450.3,327.3,222,216.1,198.1,184.1,160.1,155,125,109.1,104.1,99,97.1,95.1,86.1,85.1,83.1,81.1,71.1,69.1,67.1,62.7,62.1,60.1,58.1,57.1,55.1	10/30/60	-	-	HMDB0010379	Biii
Fecal_POS652	496.339	217.695	LysoPC(16:0)	LysoPC(16:0)	Lipids and lipid-like molecules	C24H50NO7P	496.34	496.341	-	-	2.72054	496.3,479.8,479.3,478.3,419.3,313.3,258.1,249.3,184.1,125,104.1,99,95.1,89.1,86.1,84.1,71.1,60.1,58.1,57.1,56.1	10/30/60	-	-	HMDB0010382	Biii
Fecal_POS653	494.324	219.23	LysoPC(16:1(9Z)/0:0)	LysoPC(16:1(9Z)/0:0)	Lipids and lipid-like molecules	C24H48NO7P	494.324	494.325	-	-	1.85266	494.3,476.3,353.3,353.1,184.1,125,104.1,86.1,85,81.1,79.1,71.1,69.1,67.1,62.1,60.1,55.1	10/30/60	-	-	HMDB0010383	Biii
Fecal_POS654	522.355	215.357	LysoPC(18:1(9Z))	LysoPC(18:1(9Z))	Lipids and lipid-like molecules	C26H52NO7P	522.355	522.357	-	-	2.97236	549.4,522.4,504.4,397.2,350.4,339.3,273.2,272.2,184.1,125,104.1,99,95.1,93.1,86.1,85,84.1,83.1,81.1,79.1,76.2,71.2,71.1,70.1,69.1,67.1,60.1,56.1,55.1	10/30/60	-	-	HMDB0002815	Biii
Fecal_POS656	518.322	217.202	LysoPC(18:3(6Z,9Z,12Z))	LysoPC(18:3(6Z,9Z,12Z))	Lipids and lipid-like molecules	C26H48NO7P	518.324	518.324	-	-	0.674814	518.3,509.8,501.3,500.3,459.2,335.3,313.3,258.1,221.7,184.1,147,133.1,125,104.1,99,95.1,93.1,91.1,89.1,87,86.1,81.1,79.1,71.1,69.1,67.1,60.1,58.1,57.1,56.1,55.1	10/30/60	-	-	HMDB0010387	Biii
Fecal_POS658	544.338	214.851	LysoPC(20:4(5Z,8Z,11Z,14Z))	LysoPC(20:4(5Z,8Z,11Z,14Z))	Lipids and lipid-like molecules	C28H50NO7P	544.34	544.339	-	-	0.685173	544.3,485.3,339.3,221.9,184.1,147,125,104.1,86.1,72.1,71.1,70.1,69.1,67.1,60.1,58.1,57.9,55.1	10/30/60	-	-	HMDB0010395	Biii
Fecal_POS659	580.432	209.077	LysoPC(22:0)	LysoPC(22:0)	Lipids and lipid-like molecules	C30H62NO7P	580.434	580.435	-	-	2.46782	581.3,580.4,184.1,125,104.1,86.1,85,71.1,70.1,68.8,60.1,57.2	10/30/60	-	-	HMDB0010398	Biii
Fecal_POS660	356.184	201.638	lysoPC(6:0)	lysoPC(6:0)	Lipids and lipid-like molecules	C14H30NO7P	356.183	356.186	-	-	8.52609	356.2,341.2,340.2,326.1,324.2,322.1,312.2,310.1,308.1,298.1,294.1,293.1,281.1,280.1,279.1,265.1,240,233.1,232.1,225.5,217,206.1,204.1,192.1,190.1,177.1,165.1,159.7,151.1,149.1,143,137.1,125.1,124.1,121.1,95.1,91.1,85,83.1,81.1,73,69.1,67.1,58.1,55.1	10/30/60	-	-	HMDB0029207	Bii
Fecal_POS661	480.345	208.693	LysoPC(P-16:0)	LysoPC(P-16:0)	Lipids and lipid-like molecules	C24H50NO6P	480.345	480.346	-	-	2.95207	480.3,480.2,409.3,339.3,299.1,296.1,240.1,221.3,184.1,181,125,104.1,99,97.1,95.1,90.6,86.1,84.1,71.1,69.1,60.1,58.1	10/30/60	-	-	HMDB0010407	Biii
Fecal_POS662	426.26	227.077	LysoPE(0:0/14:0)	LysoPE(0:0/14:0)	Lipids and lipid-like molecules	C19H40NO7P	426.262	426.261	-	-	0.284119	426.3,408.3,301.2,285.2,254.2,221.5,155,122.1,114.1,95.1,85.1,83.1,81.1,71.1,67.1,62.5,62.1,57.4,57.1,55.1	10/30/60	-	-	HMDB0011470	Biii
Fecal_POS663	476.275	223.093	LysoPE(0:0/18:3(6Z,9Z,12Z))	LysoPE(0:0/18:3(6Z,9Z,12Z))	Lipids and lipid-like molecules	C23H42NO7P	476.277	476.277	-	-	0.327152	476.3,433.2,415.2,335.3,313.3,221.9,200,195,182,142.1,133.1,124.1,121,120.1,107.1,102.1,95.1,93.1,91.1,89.1,81.1,71.1,70.1,67.1,62.1,57.1,55.1	10/30/60	-	-	HMDB0011478	Bii
Fecal_POS664	440.275	225.091	LysoPE(15:0/0:0)	LysoPE(15:0/0:0)	Lipids and lipid-like molecules	C20H42NO7P	440.277	440.278	-	-	0.712505	440.3,422.3,299.3,225.2,222.1,216.1,198.1,155,142,124,123.1,109.1,99,95.1,85.1,83.1,81.1,71.1,69.1,67.1,62.1,57.1,55.1	10/30/60	-	-	HMDB0011502	Bii
Fecal_POS665	454.292	222.945	LysoPE(16:0/0:0)	LysoPE(16:0/0:0)	Lipids and lipid-like molecules	C21H44NO7P	454.293	454.292	-	-	1.63998	454.3,436.3,393.2,313.3,282.3,239.2,221.7,216.1,198.1,169.1,161.2,155,142,137.1,124,123.3,123.1,99,95.1,85.1,83.1,81.1,71.1,69.1,62.1,57.1	10/30/60	-	-	HMDB0011503	Bii
Fecal_POS666	452.276	223.753	LysoPE(16:1(9Z)/0:0)	LysoPE(16:1(9Z)/0:0)	Lipids and lipid-like molecules	C21H42NO7P	452.277	452.278	-	-	0.873212	452.3,434.3,311.3,221.9,111,95.1,93.1,83.1,81.1,70.1,69.1,67.1,62.1,59.8,55.1	10/30/60	-	-	HMDB0011504	Bii
Fecal_POS667	480.309	220.361	LysoPE(18:1(9Z)/0:0)	LysoPE(18:1(9Z)/0:0)	Lipids and lipid-like molecules	C23H46NO7P	480.308	480.309	-	-	0.972545	480.3,462.3,339.3,337.3,319.2,308.3,227.1,225.2,221.6,216.9,213.2,209.1,208.1,199.2,193.1,187.1,185.7,185.1,183.1,171.1,159.1,157.1,155,147.1,145.1,143.1,135.1,133.1,131.1,126,125,121.1,119.1,109.1,107.1,105.1,104.1,99,97.1,95.1,93.1,91.1,86.1,83.1,81.1,79.1,69.8,69.1,67.1,62.1,57.1,55.1	10/30/60	-	-	HMDB0011506	Bii
Fecal_POS668	478.293	221.834	LysoPE(18:2(9Z,12Z)/0:0)	LysoPE(18:2(9Z,12Z)/0:0)	Lipids and lipid-like molecules	C23H44NO7P	478.293	478.294	-	-	1.73422	479.2,478.3,460.3,337.3,221.5,216.1,155,135.6,135.1,123.1,121.1,119.1,109.1,107.1,105.1,99,97.1,95.1,93.1,91.1,86.1,83.1,81.1,79.1,69.1,67.1,62.1,57,55.1	10/30/60	-	-	HMDB0011507	Bii
Fecal_POS669	218.149	449.51	Lysyl-Alanine	Lysyl-Alanine	Organic acids and derivatives	C9H19N3O3	218.15	218.15	-	-	2.35557	218.1,201.1,200.1,147.1,130.1,129.1,84.1	10/30/60	-	-	HMDB0028944	Biii
Fecal_POS672	260.196	387.986	Lysyl-Leucine	Lysyl-Leucine	Organic acids and derivatives	C12H25N3O3	260.197	260.197	-	-	0.244041	261.1,260.2,243.2,147.1,130.1,129.1,101.1,100.1,86.1,85.1,84.1,79.6,74.1,71,70.1,69.1,67.1,56.1	10/30/60	-	-	HMDB0028955	Biii
Fecal_POS673	294.18	514.378	Lysyl-Phenylalanine	Lysyl-Phenylalanine	Organic acids and derivatives	C15H23N3O3	294.181	294.182	-	-	1.47916	294.2,249.2,165.1,130.1,86.1,84.1,70.1,67.1	10/30/60	-	-	HMDB0028958	Biii
Fecal_POS674	244.165	483.76	Lysyl-Proline	Lysyl-Proline	Organic acids and derivatives	C11H21N3O3	244.166	244.165	-	-	0.481069	244.2,227.1,226.2,209.1,147.1,129.1,116.1,102.1,101.1,84.1,70.1,67.1,58.1,56.1	10/30/60	-	-	HMDB0028959	Biii
Fecal_POS676	310.173	263.539	Lysyl-Tyrosine	Lysyl-Tyrosine	Organic acids and derivatives	C15H23N3O4	310.176	310.174	-	-	6.00118	310.2,292.2,211.1,197.1,127.1,126.1,100.1,91.1,86.1,84.1,83.1,81.7,79.1,72.1,70.1,69.1,55.1	10/30/60	-	-	HMDB0028963	Bii
Fecal_POS677	246.18	542.844	Lysyl-Valine	Lysyl-Valine	Organic acids and derivatives	C11H23N3O3	246.181	246.18	-	-	3.7868	246.2,229.2,211.1,201.1,189.1,183.1,172.1,171.1,158.1,157.1,154.1,146.2,129.1,112.1,101,100,84.1,75.1,73,72.1,70.1,58.1,55.1	10/30/60	-	-	HMDB0028964	Biii
Fecal_POS692	567.296	168.808	Mesoporphyrin IX	Mesoporphyrin IX	Organoheterocyclic compounds	C34H38N4O4	567.297	567.296	-	-	1.53329	585.3,567.3,566.4,493.3,479.2,472.3,467.3,449.3,435.3,434.2,431.3,424.2,420.2,413.2,395.2,221.3,175,137,114.1,107.1,95.1,93.1,69.8,69.1,67.1,58.2,57,55.9	10/30/60	-	-	HMDB0002379	Bii
Fecal_POS693	141.113	307.542	Metenamine	Metenamine	Organoheterocyclic compounds	C6H12N4	141.113	141.113	-	-	0.127323	142.1,141.1,112.1,98.1,86.1,85.1,71.1,69.1,58.1	10/30/60	-	-	HMDB0029598	Bii
Fecal_POS694	166.053	378.714	Methionine sulfoxide	Methionine sulfoxide	Organic acids and derivatives	C5H11NO3S	166.053	166.053	-	-	1.41218	166.1,149,143,120.1,102.1,75,74,56.1	10/30/60	-	-	HMDB0002005	Bii
Fecal_POS695	306.158	379.153	Methionyl-Arginine	Methionyl-Arginine	Organic acids and derivatives	C11H23N5O3S	306.159	306.161	-	-	3.56893	306.2,181.1,175.1,169.1,163.1,160.1,138.1,132.1,116.1,109.1,104.1,84.1,81,70.1,61,60.1,56.1	10/30/60	-	-	HMDB0028967	Biii
Fecal_POS697	247.11	263.978	Methionyl-Proline	Methionyl-Proline	Organic acids and derivatives	C10H18N2O3S	247.111	247.112	-	-	2.12596	247.1,116.1,104.1,86,85,70.1,61,56.1	10/30/60	-	-	HMDB0028981	Biii
Fecal_POS698	249.126	213.299	Methionyl-Valine	Methionyl-Valine	Organic acids and derivatives	C10H20N2O3S	249.127	249.127	-	-	0.745508	249.1,203.1,201.1,165.1,158.1,155.1,150.1,149.1,148.1,141,121.1,120.1,119.1,118.1,104.1,102.1,99,95.1,93.1,91.1,86.1,85.1,84,81.1,72.1,61,56.1	10/30/60	-	-	HMDB0028986	Biii
Fecal_POS700	353.206	225.634	Methyl (9Z)-8'-oxo-6,8'-diapo-6-carotenoate	Methyl (9Z)-8'-oxo-6,8'-diapo-6-carotenoate	Lipids and lipid-like molecules	C23H28O3	353.211	353.208	-	-	9.55357	353.2,335.2,211.1,210.1,196.1,184.1,182.1,170.1,140.1,138.1,136.1,127.1,124.1,123.1,122.1,113.1,110.1,108.1,99.1,97.1,96,95.1,93.1,85.1,83.1,82.1,81.1,70.1,69.1,67.1,55.1	10/30/60	-	-	HMDB0031979	Biii
Fecal_POS707	353.267	35.8015	MG(0:0/18:3(6Z,9Z,12Z)/0:0)	MG(0:0/18:3(6Z,9Z,12Z)/0:0)	Lipids and lipid-like molecules	C21H36O4	353.269	353.269	-	-	0.134842	353.3,331,285,279.2,261.2,251.2,243.2,233.2,223.5,187.1,183.1,175.1,173.1,171.1,169.2,165.1,163.1,161.1,159.1,153.1,151.1,149.1,147.1,145.1,141.1,139.1,137.1,135.1,133.1,131.1,125.1,123.1,121.1,119.1,117.1,113.1,109.1,107.1,105.1,99.1,97.1,95.1,93.1,91.1,83.1,81.1,79.1,71.1,69.1,67.1,57,55.1	10/30/60	-	-	HMDB0011539	Biii
Fecal_POS712	252.107	418.852	Muramic acid	Muramic acid	Organic oxygen compounds	C9H17NO7	252.108	252.108	-	-	0.308343	253.1,252.1,234.1,216.1,206.1,166.1,130.1,114.1,102.1,87,84.1,72.1,69	10/30/60	-	-	HMDB0003254	Biii
Fecal_POS732	217.129	383.489	N-a-Acetyl-L-arginine	N-a-Acetyl-L-arginine	Organic acids and derivatives	C8H16N4O3	217.13	217.13	-	-	0.593155	224.8,218.1,217.1,200.1,175.1,158.1,157.1,130.1,116.1,115.1,114.1,113.1,112.1,97.1,95.1,88.1,84.1,74,72.1,71,70.1,60.1	10/30/60	-	-	HMDB0004620	Biii
Fecal_POS733	145.133	327.072	N-Acetylcadaverine	N-Acetylcadaverine	Organic acids and derivatives	C7H16N2O	145.134	145.133	-	-	1.49598	145.1,128.1,86.1,72,69.1,60	10/30/60	-	-	HMDB0002284	Bii
Fecal_POS734	196.083	201.476	N-Acetyldopamine	N-Acetyldopamine	Benzenoids	C10H13NO3	196.097	196.097	-	-	2.47669	196.1,178.1,166.1,155,150.1,150,140.1,137.1,136.1,132,122.1,119,118,108.1,89.1,81,70.1,67.1,58.1	10/30/60	-	-	HMDB0041943	Biii
Fecal_POS735	154.097	148.287	N-Acetylhistamine	N-Acetylhistamine	Organic acids and derivatives	C7H11N3O	154.098	154.097	-	-	2.63342	154.1,136.1,112.1,95.1,83.1	10/30/60	-	-	HMDB0013253	Bii
Fecal_POS736	198.087	326.187	N-Acetylhistidine	N-Acetylhistidine	Organic acids and derivatives	C8H11N3O3	198.087	198.087	-	-	1.23211	198.1,180.1,156.1,152.1,140,139.1,138.1,136.1,126.1,124,122.1,117,112,110.1,108,95.1,93,83.1,70.1,59	10/30/60	-	-	HMDB0032055	Bii
Fecal_POS740	294.117	318.07	N-Acetylmuramate	N-Acetylmuramate	Organic oxygen compounds	C11H19NO8	294.118	294.119	-	-	0.944414	294.1,276.1,186.1,168.1,144.1,138.1,126.1,98.1,96,88,86.1,84,81,76.2,70.1,69,59.8,55.1	10/30/60	-	-	HMDB0060493	Biii
Fecal_POS741	310.112	380.849	N-Acetylneuraminic acid	N-Acetylneuraminic acid	Organic oxygen compounds	C11H19NO9	310.113	310.114	-	-	1.50537	310.2,292.1,274.1,256.1,254.1,250.1,232.1,223.8,215.1,214.1,213.1,197,196.1,184.1,179,178.1,172.1,167,166.1,154.1,151,150.1,141.2,136,134.1,132.7,130.1,126.1,124,123,122.1,121,120,112,110.1,109,108,103,98.1,96,95,94.1,85,84,82.1,81,80,79.1,71.6,70.1,69,68,61,60,57.1,56.1,55	10/30/60	-	-	HMDB0000230	Biii
Fecal_POS742	175.108	369.72	N-Acetylornithine	N-Acetylornithine	Organic acids and derivatives	C7H14N2O3	175.108	175.108	-	-	0.697106	176.1,175.1,158.1,157.1,140.1,130.1,129.1,116.1,115.1,112.1,102.1,100.1,94.6,88,87,84.1,72.1,71.1,70.1,56.1,55.1	10/30/60	-	-	HMDB0003357	Biii
Fecal_POS743	131.118	351.307	N-Acetylputrescine	N-Acetylputrescine	Organic acids and derivatives	C6H14N2O	131.118	131.118	-	-	2.89622	131.1,114.1,72.1	10/30/60	-	-	HMDB0002064	Bii
Fecal_POS744	254.101	182.328	N-Acetylvanilalanine	N-Acetylvanilalanine	Organic acids and derivatives	C12H15NO5	254.102	254.102	-	-	0.0794252	254.1,236.1,223.8,222.1,218.1,206.1,194.1,180.1,176.1,170.1,166.1,163.1,162.1,146.1,138.1,134.1,125.3,114.1,108,104.5,98.1,95.1,90.7,89.3,87,85.1,81,80,71,70.1,68,67.1,57.1	10/30/60	-	-	HMDB0011716	Bii
Fecal_POS754	104.071	47.2168	N-Ethylglycine	N-Ethylglycine	Organic acids and derivatives	C4H9NO2	104.071	104.071	-	-	2.97465	105.1,104.1,103.1,95,87,79.1,69.1,60.1,58.1,56.1	10/30/60	-	-	HMDB0041945	Biii
Fecal_POS766	118.086	293.12	N-Methyl-a-aminoisobutyric acid	N-Methyl-a-aminoisobutyric acid	Organic acids and derivatives	C5H11NO2	118.086	118.086	-	-	1.77849	118.1,73.1,72.1,70.1,59.1,58.1,57.1,56.1,55.1	10/30/60	-	-	HMDB0002141	Bii
Fecal_POS768	162.076	419.403	N-methyl-L-glutamic Acid	N-methyl-L-glutamic Acid	Organic acids and derivatives	C6H11NO4	162.076	162.076	-	-	0.139007	162.1,144.1,127,126.1,116.1,103,99,98.1,97,90.1,85,84.1,70.1,60.1,56.1,55.7,55	10/30/60	-	-	HMDB0062660	Bii
Fecal_POS769	137.071	71.9963	N-Methylnicotinamide	N-Methylnicotinamide	Organoheterocyclic compounds	C7H8N2O	137.071	137.071	-	-	0.579344	137.1,120,110.1,109.1,108.1,94.1,92,83,82.1,81.1,80,79.1,68.1,67.1,65	10/30/60	-	-	HMDB0003152	Bii
Fecal_POS770	177.138	197.926	N-Methylnicotinium	N-Methylnicotinium	Organoheterocyclic compounds	C11H17N2	177.139	177.139	-	-	0.681734	177.1,162.1,160.1,149.1,137,135.1,134.1,121.1,107.1,93.1,91.1,89.1,79.1,65.8,65.4,62.3,58,50.3	10/30/60	-	-	HMDB0001009	Bii
Fecal_POS784	538.52	33.0975	N-Palmitoylsphingosine	N-Palmitoylsphingosine	Lipids and lipid-like molecules	C34H67NO3	538.519	538.521	-	-	2.975	538.5,521.4,521.1,520.5,502.5,478.4,301.1,300.1,299.1,284.3,283.3,282.3,264.3,256.3,252.3,222.3,165.1,157.1,147.1,145.1,135.1,133.1,131.1,121.1,119.1,109.1,107.1,105.1,97.1,95.1,93.1,91.1,83.1,82.1,81.1,79.1,73,71.1,69.1,67.1,60,57.1,55.1	10/30/60	-	-	HMDB0000790	Biii
Fecal_POS787	291.118	414.85	N-Succinyl-L,L-2,6-diaminopimelate	N-Succinyl-L,L-2,6-diaminopimelate	Organic acids and derivatives	C11H18N2O7	291.119	291.119	-	-	0.917664	291.1,273.1,255.1,237.1,219.1,215.1,209.1,207.1,202.1,195.1,191.1,179.2,179.1,167.1,166.1,165.1,161.1,153.1,149.1,130.1,129.1,109,99,95.1,87.3,85,84.1,83.5,83.1,70.1	10/30/60	-	-	HMDB0012267	Bii
Fecal_POS719	328.319	121.789	N,N-Dimethylsphingosine	N,N-Dimethylsphingosine	Organic nitrogen compounds	C20H41NO2	328.321	328.321	-	-	0.617695	329.1,328.3,328.1,310.3,292.3,280.3,239.2,226.4,223.5,164.1,137.6,133.1,123,109.1,97.1,95.1,93.1,91.1,89.1,85.1,83.1,82.1,81.1,79.1,73,72.1,69.1,67.1,60,57.1,56.1,55.1	10/30/60	-	-	HMDB0013645	Bii
Fecal_POS726	153.065	79.6503	N1-Methyl-4-pyridone-3-carboxamide	N1-Methyl-4-pyridone-3-carboxamide	Organoheterocyclic compounds	C7H8N2O2	153.066	153.066	-	-	1.67606	155.1,154.1,153.1,136,126.1,125.1,124.1,112.1,111.1,110.1,109.1,108.1,107.1,98.1,97.1,93.1,92,91.1,84.1,83.1,82.1,81.1,79.1,76.8,70.1,67.1,63,56.1,55.1	10/30/60	-	-	HMDB0004194	Biii
Fecal_POS730	189.123	361.658	N6-Acetyl-L-lysine	N6-Acetyl-L-lysine	Organic acids and derivatives	C8H16N2O3	189.123	189.123	-	-	3.29667	189.1,172.2,143.1,130.1,126.1,114.1,101.1,100.1,84.1,73.1,72.1	10/30/60	-	-	HMDB0000206	Bii
Fecal_POS745	275.199	155.149	Nandrolone	Nandrolone	Lipids and lipid-like molecules	C18H26O2	275.201	275.201	-	-	0.178279	275.2,257.3,257.1,239.2,234.1,230.1,229.1,223,219.1,215.2,213.2,209.1,193.1,183.1,175.1,167.1,163.1,161.1,159.1,157.1,155.1,153.1,150.1,149.1,147.1,145.1,144,143.1,139,135.1,133.1,131.1,129.7,127.1,121.1,120.1,119.1,112.4,109.1,107.1,105.1,100.1,95.1,93.1,91.1,86.1,85.1,82.1,81.1,79.1,71,70.1,69.1,67.1,60,55.1	10/30/60	-	-	HMDB0002725	Biii
Fecal_POS750	365.104	378.096	Neotrehalose	Neotrehalose	Organic oxygen compounds	C12H22O11	365.105	365.106	-	-	0.925049	365.1,226.1,203.1,185,129,127.1,121.1,75.3,68.7	10/30/60	-	-	HMDB0029880	Bii
Fecal_POS753	102.128	53.486	Nervonyl carnitine	Nervonyl carnitine	Organic nitrogen compounds	C6H16N	102.128	102.128	-	-	2.9553	102.1,74.1,72.1,58.1,56.1	10/30/60	-	-	HMDB0006509	Bii
Fecal_POS759	123.055	395.13	Niacinamide	Niacinamide	Organoheterocyclic compounds	C6H6N2O	123.055	123.055	-	-	1.11842	123.1,106,96,80,78	10/30/60	-	-	HMDB0001406	Bii
Fecal_POS762	179.117	250.144	Nicotine-1'-N-oxide	Nicotine-1'-N-oxide	Organoheterocyclic compounds	C10H14N2O	179.118	179.118	-	-	0.842876	180.1,179.1,161.1,151.1,146.1,135.1,134.1,133.1,123.1,122.1,96,85.1,67.1,57.1	10/30/60	-	-	HMDB0001497	Bii
Fecal_POS761	339.154	423.355	Nicotine glucuronide	Nicotine glucuronide	Organic oxygen compounds	C16H22N2O6	339.155	339.156	-	-	1.76836	339.2,321.1,207.1,84.1,75.9,70.1,55.1	10/30/60	-	-	HMDB0001272	Bii
Fecal_POS763	124.039	336.124	Nicotinic acid	Nicotinic acid	Organoheterocyclic compounds	C6H5NO2	124.039	124.039	-	-	1.05473	125,124,119,96,95.1,80.1,78	10/30/60	-	-	HMDB0001488	Bii
Fecal_POS783	118.086	365.723	Norvaline	Norvaline	Organic acids and derivatives	C5H11NO2	118.086	118.086	-	-	0.0308125	118.1,101.1,100.1,82.1,73.1,72.1,71,56.1,55.1	10/30/60	-	-	HMDB0013716	Bii
Fecal_POS795	282.278	222.856	Oleamide	Oleamide	Lipids and lipid-like molecules	C18H35NO	282.279	282.279	-	-	0.518964	283.2,282.3,282.1,255.1,241.1,239.1,229.1,226.1,224.1,223.6,219.1,213.1,198.1,193.1,165.8,136.1,129.3,117,99,95.1,89.1,87.9,87,81.1,71.1,70.1,69.1,57.1,55.1,50.7	10/30/60	-	-	HMDB0002117	Bii
Fecal_POS800	290.134	408.484	Ophthalmic acid	Ophthalmic acid	Organic acids and derivatives	C11H19N3O6	290.135	290.135	-	-	1.01295	290.1,272.1,231.1,226.1,223.8,213.1,208.1,204.1,200.1,190.1,164.1,147.1,146.1,145.1,144.1,130.1,129.1,116.1,111,101.1,98.1,97,87,86.1,85,84.1,74.1,72.1,71,70.1,69,66.1,60.1,58.1,57.2	10/30/60	-	-	HMDB0005765	Bii
Fecal_POS801	133.097	518.969	Ornithine	Ornithine	Organic acids and derivatives	C5H12N2O2	133.097	133.097	-	-	1.10939	133.1,116.1,88,87.1,70.1	10/30/60	-	-	HMDB0000214	Bii
Fecal_POS805	677.505	137.528	PA(14:0/20:0)	PA(14:0/20:0)	Lipids and lipid-like molecules	C37H73O8P	677.512	677.506	-	-	8.09489	677.5,659.5,590.5,552.2,435.3,394.7,312.8,284.6,128,121.1,120,95.8,84.7,81.1,78.4,70.1,68.4	10/30/60	-	-	HMDB0114783	Bii
Fecal_POS807	256.263	33.1404	Palmitic amide	Palmitic amide	Lipids and lipid-like molecules	C16H33NO	256.264	256.263	-	-	0.220207	256.3,239.1,238.2,167.1,133.1,102.1,89.1,88.1,86.1,85.1,84.1,83.1,81.1,72.1,71.1,70.1,69.1,68.1,62.1,60.1,58.1,57.1	10/30/60	-	-	HMDB0012273	Bii
Fecal_POS808	298.272	156.901	Palmitoleoyl Ethanolamide	Palmitoleoyl Ethanolamide	Organic nitrogen compounds	C18H35NO2	298.274	298.274	-	-	1.66293	298.3,280.3,280.1,268.3,257.1,223.8,163,145,136.2,136.1,123.1,113.1,111.1,109.1,105,97.1,95.1,93.1,91.1,87,83.1,81.1,79.1,75,73,71.1,70.1,69.1,67.1,61,60,57.1,56.1,55.1	10/30/60	-	-	HMDB0013648	Bii
Fecal_POS810	220.117	278.652	Pantothenic acid	Pantothenic acid	Organooxygen compounds	C9H17NO5	220.118	220.118	-	-	1.82665	220.1,202.1,184.1,174.1,142.1,133.1,124.1,116,107,103.1,98,95,90.1,87.1,86.1,85.1,73,72,70,69.1,67.1,60,59,57.1	10/30/60	-	-	HMDB0000210	Bii
Fecal_POS817	760.582	38.3488	PC(20:1(11Z)/14:0)	PC(20:1(11Z)/14:0)	Lipids and lipid-like molecules	C42H82NO8P	760.585	760.579	-	-	7.81309	760.6,184.1,125,105.1,86.1,71.1,61.1,60.1,58.2	10/30/60	-	-	HMDB0008295	Biii
Fecal_POS818	758.565	38.3417	PC(20:1(11Z)/14:1(9Z))	PC(20:1(11Z)/14:1(9Z))	Lipids and lipid-like molecules	C42H80NO8P	758.569	758.566	-	-	4.29395	758.6,740.6,596.6,339.3,313.3,184.1,125,109.1,105.1,104.1,99,95.1,93.1,89.1,87,86.1,83.1,81.1,79.1,71.1,69.1,67.1,65.7,61.1,60.1,59.1,57.1,56.1,55.1	10/30/60	-	-	HMDB0008296	Biii
Fecal_POS819	758.566	165.582	PC(20:2(11Z,14Z)/14:0)	PC(20:2(11Z,14Z)/14:0)	Lipids and lipid-like molecules	C42H80NO8P	758.569	758.566	-	-	4.93594	758.5,454.8,302.7,184.1,125,104.1,99,86.1,71.1,70.1,60.1,58.1,56.1	10/30/60	-	-	HMDB0008328	Biii
Fecal_POS820	784.58	163.795	PC(20:3(5Z,8Z,11Z)/16:0)	PC(20:3(5Z,8Z,11Z)/16:0)	Lipids and lipid-like molecules	C44H82NO8P	784.585	784.58	-	-	7.02954	784.6,392.3,391.3,375.3,369,357.3,356.3,355.3,300.2,188.4,184.1,133.1,125,107.1,104.1,99,95.1,93.1,89.1,87,86.1,81.1,78.8,71.1,67.1,60.1,58.4	10/30/60	-	-	HMDB0008364	Biii
Fecal_POS821	786.599	38.3309	PC(22:1(13Z)/14:1(9Z))	PC(22:1(13Z)/14:1(9Z))	Lipids and lipid-like molecules	C44H84NO8P	786.601	786.598	-	-	3.81212	786.6,184.1,125,89.1,86.1,81.1,79.1,70.9,67.1,60.1,59	10/30/60	-	-	HMDB0008559	Biii
Fecal_POS824	702.497	182.581	PE(18:2(9Z,12Z)/15:0)	PE(18:2(9Z,12Z)/15:0)	Lipids and lipid-like molecules	C38H72NO8P	702.507	702.502	-	-	6.46734	702.5,561.5,335.4,221.1,195,109.1,102.2,95.1,81.1,67.1,57.1,52.4	10/30/60	-	-	HMDB0009087	Biii
Fecal_POS832	121.065	242.24	Phenylacetaldehyde	Phenylacetaldehyde	Benzenoids	C8H8O	121.065	121.065	-	-	1.92379	121.1,103.1,95,93.1,91.1,77,53	10/30/60	-	-	HMDB0006236	Bii
Fecal_POS833	265.117	233.39	Phenylacetylglutamine	Phenylacetylglutamine	Organic acids and derivatives	C13H16N2O4	265.118	265.119	-	-	1.72136	265.1,248.1,247.1,242,225,219,147.1,136.1,130.1,129.1,120.1,91.1,84,83.1,81.1,77.4,72.1,70.1,69.1,67.1,66.3,57.1,55.1	10/30/60	-	-	HMDB0006344	Biii
Fecal_POS834	237.122	219.067	Phenylalanyl-Alanine	Phenylalanyl-Alanine	Organic acids and derivatives	C12H16N2O3	237.123	237.124	-	-	1.83335	237.1,222.1,209.1,194.1,191.1,125.1,120.1,103.1,93.1,91.1,90.1,85.1,81,70,67.1,66.5,59.7	10/30/60	-	-	HMDB0028988	Bii
Fecal_POS836	280.128	279.482	Phenylalanyl-Asparagine	Phenylalanyl-Asparagine	Organic acids and derivatives	C13H17N3O4	280.129	280.13	-	-	1.19873	280.1,263.1,262.1,246.1,233.1,223.7,221.1,217,205.1,200.1,177.1,166.1,150,149,133.1,120.1,115.4,103.1,93,91.1,71.3,61.5,58.1,57.1	10/30/60	-	-	HMDB0028990	Biii
Fecal_POS837	223.107	277.097	Phenylalanyl-Glycine	Phenylalanyl-Glycine	Organic acids and derivatives	C11H14N2O3	223.108	223.108	-	-	1.57356	223.1,177.1,166.1,120.1,103.1,99,93.4,93.1,89.1,85.1,81.9,81.1,73,67.1	10/30/60	-	-	HMDB0028995	Biii
Fecal_POS838	297.126	186.732	Phenylalanyl-Methionine	Phenylalanyl-Methionine	Organic acids and derivatives	C14H20N2O3S	297.127	297.127	-	-	1.56357	298.1,297.1,279.2,279.1,278.1,274.1,255.1,253.2,251.1,237.1,224.1,219.1,213.1,207.1,203.1,187.1,177.6,150.1,142.1,128.1,126.1,124.1,120.1,113.8,111,107.1,104.1,103.1,95.1,93.1,85.1,84.1,83,82.1,81.1,79.1,67.1,63,55.1	10/30/60	-	-	HMDB0029001	Bii
Fecal_POS840	267.133	220.572	Phenylalanyl-Threonine	Phenylalanyl-Threonine	Organic acids and derivatives	C13H18N2O4	267.134	267.134	-	-	1.49923	267.1,249.1,244,221,120.1,103.1,93.1,89.1,74.1,73,67.1,56.1	10/30/60	-	-	HMDB0029005	Bii
Fecal_POS842	329.148	205.994	Phenylalanyl-Tyrosine	Phenylalanyl-Tyrosine	Organic acids and derivatives	C18H20N2O4	329.15	329.15	-	-	0.0496376	332.5,329.2,297.1,136.1,120.1,119.1,107.1,103.1,91.1,85,84.1,81.1,69.1,67.1,58.1	10/30/60	-	-	HMDB0029007	Biii
Fecal_POS843	265.153	194.597	Phenylalanyl-Valine	Phenylalanyl-Valine	Organic acids and derivatives	C14H20N2O3	265.155	265.155	-	-	0.43626	265.2,219.1,120.1,118.1,103.1,93.1,91.1,84.1,72.1,55.1	10/30/60	-	-	HMDB0029008	Bii
Fecal_POS839	263.138	252.772	Phenylalanylproline	Phenylalanylproline	Organic acids and derivatives	C14H18N2O3	263.139	263.139	-	-	0.89085	263.1,120.1,116.1,103.1,93.1,70.1	10/30/60	-	-	HMDB0011177	Biii
Fecal_POS844	293.149	349.925	Phenylbutyrylglutamine	Phenylbutyrylglutamine	Organic acids and derivatives	C15H20N2O4	293.15	293.15	-	-	1.39158	293.1,275.1,247.1,229.1,216.1,176.9,114.1,96,70.1,67.3	10/30/60	-	-	HMDB0011687	Bii
Fecal_POS851	885.552	29.7083	PI(16:2(9Z,12Z)/22:3(10Z,13Z,16Z))	PI(16:2(9Z,12Z)/22:3(10Z,13Z,16Z))	Lipids and lipid-like molecules	C47H81O13P	885.549	885.549	-	-	0.205688	885.5,607.3,547.2,95.1,94.3,81.1,79.1,67.1	10/30/60	-	-	HMDB0009804	Biii
Fecal_POS852	130.086	536.213	Pipecolic acid	Pipecolic acid	Organic acids and derivatives	C6H11NO2	130.086	130.086	-	-	0.250639	130.1,112.1,88.1,85.1,84.1,71.1,70.1,60.1	10/30/60	-	-	HMDB0000070	Bii
Fecal_POS859	144.102	304.72	Proline betaine	Proline betaine	Organic acids and derivatives	C7H13NO2	144.102	144.102	-	-	1.1651	144.1,126.1,122,109.1,98.1,85.1,84.1,81.1,70.1,67.1,62.9,60.1,58.1	10/30/60	-	-	HMDB0004827	Bii
Fecal_POS860	272.17	465.136	Prolyl-Arginine	Prolyl-Arginine	Organic acids and derivatives	C11H21N5O3	272.172	272.172	-	-	0.894531	272.2,255.1,254.2,213.1,175.1,158.1,157.1,116.1,112.1,98.1,84.1,70.1,60.1	10/30/60	-	-	HMDB0029011	Bii
Fecal_POS861	231.097	416.114	Prolyl-Aspartate	Prolyl-Aspartate	Organic acids and derivatives	C9H14N2O5	231.098	231.098	-	-	1.64433	231.1,223.8,213.1,195.1,185.1,182.9,177.2,172.1,161.1,126.1,116.1,112.1,100.1,84.1,72.1,70.1	10/30/60	-	-	HMDB0029013	Bii
Fecal_POS862	244.128	363.378	Prolyl-Gamma-glutamate	Prolyl-Gamma-glutamate	Organic acids and derivatives	C10H17N3O4	244.129	244.129	-	-	0.393413	245.2,244.2,243.7,227.1,226.1,224.5,208.2,185.2,184.1,169.8,155.1,141.1,131.1,126.1,116.1,114.1,102.1,100.1,97,84,72.1,71,70.1,60.1,58.1,57.5,55.1	10/30/60	-	-	HMDB0029031	Biii
Fecal_POS866	302.148	267.312	Prolyl-Tryptophan	Prolyl-Tryptophan	Organic acids and derivatives	C16H19N3O3	302.15	302.15	-	-	0.0071593	302.2,285.1,284.1,279,272.1,261,257.1,256.1,254.1,242.1,239.1,229.1,228.1,223.2,214.1,213.1,200.1,172.1,156.1,132.1,130.1,123.1,105.1,102.1,86.1,84.1,81.1,72.1,70.1,60.1,59.1,58.1	10/30/60	-	-	HMDB0029028	Bii
Fecal_POS863	173.092	378.823	Prolylglycine	Prolylglycine	Organic acids and derivatives	C7H12N2O3	173.092	173.092	-	-	2.38694	174.1,173.1,155.1,135.1,128.1,127.1,116.1,114.1,110.1,109.1,86.1,83.1,82.1,72,70.1,63,56.1	10/30/60	-	-	HMDB0011178	Bii
Fecal_POS869	375.211	392.538	Prostaglandin E2	Prostaglandin E2	Lipids and lipid-like molecules	C20H32O5	375.214	375.213	-	-	2.32733	375.2,285.2,284.2,244.1,229.1,224.6,214.1,213.1,195.1,185.1,177.1,173.1,165.1,161.5,149.1,137.1,135.1,130.1,125.1,124.1,123.1,102.1,96.1,86.1,84,72.1,71.3,70.1,60.1	10/30/60	-	-	HMDB0001220	Bii
Fecal_POS872	106.05	388.028	Protein serine	Protein serine	Organic acids and derivatives	C3H7NO3	106.05	106.05	-	-	3.19519	106.1,88.1,70.1,60,58.1	10/30/60	-	-	HMDB0062263	Bii
Fecal_POS873	563.265	180.578	Protoporphyrin IX	Protoporphyrin IX	Organoheterocyclic compounds	C34H34N4O4	563.265	563.266	-	-	0.756655	563.3,562.4,545.3,489.2,445.2,444.2,438.2,431.2,430.2,429.2,420.2,315.2,300.2,287.1,221.3,214.8,133.1,114.1,111.1,109.2,105.1,84.1,81.1,75.6,74.2,70.1,69.5,69.1,67.1	10/30/60	-	-	HMDB0000241	Bii
Fecal_POS878	168.065	377.902	Pyridoxal	Pyridoxal	Organoheterocyclic compounds	C8H9NO3	168.066	168.065	-	-	0.951358	168.1,129,96,73,63,55	10/30/60	-	-	HMDB0001545	Bii
Fecal_POS880	170.081	95.1277	Pyridoxine	Pyridoxine	Organoheterocyclic compounds	C8H11NO3	170.081	170.081	-	-	1.29318	170.1,152.1,134.1,128,124.1,123.1,122.1,115.1,113,112.6,112.1,110,106.1,98.1,97.1,96.1,95.1,89.1,87.5,86.1,82.1,72,61.6,58,55.1	10/30/60	-	-	HMDB0000239	Bi
Fecal_POS881	81.045	323.634	Pyrimidine	Pyrimidine	Organoheterocyclic compounds	C4H4N2	81.0447	81.0453	-	-	7.13303	81,54	10/30/60	-	-	HMDB0003361	Bii
Fecal_POS884	130.05	407.634	Pyrrolidonecarboxylic acid	Pyrrolidonecarboxylic acid	Organic acids and derivatives	C5H7NO3	130.05	130.05	-	-	0.577294	130.1,102.1,85,84,70.1,60.1,56	10/30/60	-	-	HMDB0000805	Bii
Fecal_POS887	150.058	296.91	Racemethionine	Racemethionine	Organic acids and derivatives	C5H11NO2S	150.058	150.058	-	-	1.44348	150.1,133,104.1,102.1,87,74.1,61,56	10/30/60	-	-	HMDB0033951	Bii
Fecal_POS888	377.145	229.224	Riboflavin	Riboflavin	Organoheterocyclic compounds	C17H20N4O6	377.146	377.146	-	-	1.85479	377.3,377.1,360.3,359.3,359.1,342.2,330.2,271.2,262.2,257.2,255.2,243.1,216.1,200.1,198.1,190.1,175.1,172.1,164.1,161.1,159.1,147.1,145.1,131.1,129.1,123.1,120.1,119.1,117.1,107.1,105.1,99,95.1,93.1,91.1,88.1,87.1,86.1,84.1,81,79.1,75,73,72.1,71,70.1,69,67.1,61,59,58.1,57,55,53	10/30/60	-	-	HMDB0000244	Bii
Fecal_POS896	250.093	162.068	S-Acetyldihydrolipoamide	S-Acetyldihydrolipoamide	Lipids and lipid-like molecules	C10H19NO2S2	250.093	250.094	-	-	2.89473	250.1,232.1,214.1,206.2,204.1,186.1,178.1,176.1,175.1,169,159.1,149.1,148.1,136.1,134.1,122.1,121.1,120.1,119.1,107.1,106.1,97,96.1,95.1,94.1,93.1,81.1,79.1,67.1,55.1	10/30/60	-	-	HMDB0001526	Bii
Fecal_POS895	277.139	423.175	Saccharopine	Saccharopine	Organic acids and derivatives	C11H20N2O6	277.139	277.139	-	-	0.237223	277.1,231.1,222.9,130.1,100.1,95.1,86.1,84,70.1,60.1,59.1,58.1,56.1	10/30/60	-	-	HMDB0000279	Bii
Fecal_POS902	177.102	250.864	Serotonin	Serotonin	Organoheterocyclic compounds	C10H12N2O	177.102	177.102	-	-	1.70742	177.1,160.1,134.1,133.1,132.1,96,89.1,79.1,55.1	10/30/60	-	-	HMDB0000259	Bii
Fecal_POS904	253.117	259.311	Serylphenylalanine	Serylphenylalanine	Organic acids and derivatives	C12H16N2O4	253.118	253.119	-	-	1.22986	253.1,207.1,169.1,166.1,120.1,84.1,70.1,60	10/30/60	-	-	HMDB0029046	Biii
Fecal_POS905	207.097	345.13	Serylthreonine	Serylthreonine	Organic acids and derivatives	C7H14N2O5	207.098	207.098	-	-	2.30645	207.1,189.1,143,130.1,120.1,116.1,106.1,102.1,85.1,74.1,67.1,60,56.1	10/30/60	-	-	HMDB0029049	Biii
Fecal_POS907	205.118	302.856	Serylvaline	Serylvaline	Organic acids and derivatives	C8H16N2O4	205.118	205.119	-	-	2.11188	217.6,212.8,205.1,187.1,159.1,142,119,118.1,114.1,113.1,112.1,87.1,72.1,71.1,70.1,60	10/30/60	-	-	HMDB0029052	Biii
Fecal_POS910	703.573	203.361	SM(d18:1/16:0)	SM(d18:1/16:0)	Lipids and lipid-like molecules	C39H80N2O6P	703.575	703.575	-	-	0.277701	704.2,703.6,703.3,245.2,184.1,166.1,125,104.1,93.5,86.1,71.1,70.7,60.1	10/30/60	-	-	HMDB0010169	Biii
Fecal_POS916	302.295	86.6582	Sphinganine	Sphinganine	Organic nitrogen compounds	C18H39NO2	302.305	302.305	-	-	0.0194669	303.3,302.3,285.1,284.3,257.1,229.1,222.8,121.1,106.1,102.1,88.1,85.1,72.1,71.1,70.1,69.1,67.1,62.1,58.1,57.1,55.1	10/30/60	-	-	HMDB0000269	Bii
Fecal_POS917	300.288	42.7635	Sphingosine	Sphingosine	Organic nitrogen compounds	C18H37NO2	300.29	300.289	-	-	1.12691	300.3,282.3,264.3,252.3,211.2,136.1,135.1,121.1,111.1,109.1,107.1,97.1,96.1,95.1,93.1,86.1,85.1,83.1,82.1,81.1,79.1,72,71.1,70.1,69.1,68,67.1,60,58,57.1,56.1,55.1	10/30/60	-	-	HMDB0000252	Bii
Fecal_POS922	395.366	26.0919	Stigmasterol	Stigmasterol	Lipids and lipid-like molecules	C29H48O	395.368	395.368	-	-	0.740993	395.4,395,379.1,221.5,187.1,183,175.1,165,161.1,159.1,149.1,147.1,137.1,133.1,131.1,123,121.1,119.1,109.1,107,105.1,97.1,95.1,93.1,91.1,83.1,81.1,69.1,67.1,55.1,52.3,50.9	10/30/60	-	-	HMDB0000937	Biii
Fecal_POS925	232.117	183.184	Suberylglycine	Suberylglycine	Organic acids and derivatives	C10H17NO5	232.118	232.118	-	-	1.60767	233.1,232.1,214.1,148.1,142.1,140.1,132.1,112.1,110.1,100.1,86.1,85.1,84.1,82.1,81,71,70.1,67.1,57.1,55.1	10/30/60	-	-	HMDB0000953	Bii
Fecal_POS927	126.022	307.497	Taurine	Taurine	Organic acids and derivatives	C2H7NO3S	126.022	126.022	-	-	1.33937	127.1,126,108,85.1,84,82.1,81,68.1,65.2,62.7,60,56.1,55.1	10/30/60	-	-	HMDB0000251	Bii
Fecal_POS930	357.278	156.082	Tetracosahexaenoic acid	Tetracosahexaenoic acid	Lipids and lipid-like molecules	C24H36O2	357.279	357.279	-	-	0.871448	357.3,339.3,321.3,301.2,275.2,261.2,249.2,247.2,243.2,235.2,229.2,225.2,221.2,217.2,215.2,211.1,209.2,207.1,203.2,201.2,199.1,195.1,193.1,189.2,187.1,185.1,181.1,177.2,175.1,173.1,167.1,163.1,161.1,159.1,149.1,147.1,145.1,135.1,133.1,131.1,123.1,121.1,119.1,109.1,107.1,105.1,95.1,93.1,91.1,85.1,83.1,81.1,79.1,69.1,67.1,55.1	10/30/60	-	-	HMDB0002007	Biii
Fecal_POS933	265.11	369.698	Thiamine	Thiamine	Organoheterocyclic compounds	C12H17N4OS	265.112	265.112	-	-	0.755641	265.1,144,136.1,122.1,85.1,84.1,81,80,78,70.1,67.1,66.6,55.1,51.4	10/30/60	-	-	HMDB0000235	Bii
Fecal_POS934	276.166	434.291	Threoninyl-Arginine	Threoninyl-Arginine	Organic acids and derivatives	C10H21N5O4	276.167	276.167	-	-	0.880528	276.2,259.1,232.1,217.1,215.1,186.1,175.1,158.1,157.1,148.1,146.1,144.1,132.1,130.1,116.1,115.1,112.1,102.1,100.1,98.1,90.1,84.1,74.1,72.1,70.1,60.1,57,56.1,55.1	10/30/60	-	-	HMDB0029055	Bii
Fecal_POS935	235.092	425.884	Threoninyl-Aspartate	Threoninyl-Aspartate	Organic acids and derivatives	C8H14N2O6	235.092	235.093	-	-	0.8933	235.1,224.1,217.1,146.1,134,120.1,102.1,88,84,74.1,72.3,70.1,68.6,58.1,56.1,53	10/30/60	-	-	HMDB0029057	Biii
Fecal_POS936	233.149	410.654	Threoninyl-Leucine	Threoninyl-Leucine	Organic acids and derivatives	C10H20N2O4	233.15	233.15	-	-	0.583078	233.1,215.1,197.1,180.1,152.1,142,124,116.1,114.1,113,103.1,99.2,96,88.4,87,86.1,85,84.1,72.1,70.1,69.1,68,59.4,50.7	10/30/60	-	-	HMDB0029065	Biii
Fecal_POS937	267.133	331.607	Threoninyl-Phenylalanine	Threoninyl-Phenylalanine	Organic acids and derivatives	C13H18N2O4	267.134	267.134	-	-	1.37314	267.1,250.1,221.1,208.1,98.1,96,90.1,89.1,88,87,85.1,84.1,83.1,73,72.1,70.1,64.6,56.3,55.1	10/30/60	-	-	HMDB0029068	Bii
Fecal_POS939	127.05	89.1347	Thymine	Thymine	Organoheterocyclic compounds	C5H6N2O2	127.05	127.05	-	-	1.46593	127.1,110,109.1,97.1,96.1,85.1,84,82.1,81,72.1,70,68.1,58.1,56.1,54,52.4	10/30/60	-	-	HMDB0000262	Bi
Fecal_POS941	158.081	325.932	Tiglylglycine	Tiglylglycine	Organic acids and derivatives	C7H11NO3	158.081	158.081	-	-	3.6805	158.1,140.1,128.1,127,116.1,115.1,114.1,113.1,112.1,96.1,95.1,94.1,89.1,86.1,85.1,84.1,82.1,81.1,80,79.1,72.1,71,70.1,68.1,58.1,56.1	10/30/60	-	-	HMDB0000959	Bii
Fecal_POS950	76.0761	346.946	Trimethylamine N-oxide	Trimethylamine N-oxide	Organic nitrogen compounds	C3H9NO	76.0757	76.0763	-	-	8.2262	76.1,59.1,58.1	10/30/60	-	-	HMDB0000925	Bii
Fecal_POS957	318.18	199.851	Tryptophyl-Leucine	Tryptophyl-Leucine	Organic acids and derivatives	C17H23N3O3	318.181	318.181	-	-	0.294902	319.1,318.2,301.2,300.1,290.2,254,243.2,241.1,230.1,227.1,222.3,199.6,194.1,157.1,145.1,86.1,73.4,70.1,64.4,60,52.4	10/30/60	-	-	HMDB0029087	Biii
Fecal_POS958	302.149	302.134	Tryptophyl-Proline	Tryptophyl-Proline	Organic acids and derivatives	C16H19N3O3	302.15	302.15	-	-	1.11555	302.2,284.1,254.1,239.1,229.1,228.1,227.1,224.1,223.5,214.1,213.1,212.1,200.1,159.1,147.1,116.1,102.1,94.1,86.1,84.1,78.3,72.1,70.1	10/30/60	-	-	HMDB0029091	Bii
Fecal_POS962	319.139	416.156	Tyrosyl-Histidine	Tyrosyl-Histidine	Organic acids and derivatives	C15H18N4O4	319.14	319.141	-	-	2.20286	319.1,302.1,260.1,224.1,180.1,153.1,148.1,124.1,119.1,111.1,109.1,96.1,84.1,70.1,68,55.1	10/30/60	-	-	HMDB0029107	Bii
Fecal_POS963	295.164	265.67	Tyrosyl-Isoleucine	Tyrosyl-Isoleucine	Organic acids and derivatives	C15H22N2O4	295.165	295.165	-	-	0.513302	295.2,253.1,225.1,205.2,136.1,121.1,119.1,95.1,91.1,86.1,84.1,81.1,79.1,67.1,58.1	10/30/60	-	-	HMDB0029108	Biii
Fecal_POS964	295.164	352.553	Tyrosyl-Leucine	Tyrosyl-Leucine	Organic acids and derivatives	C15H22N2O4	295.165	295.166	-	-	1.62984	295.2,278.1,277.1,265.2,249.2,234.2,231.1,225.1,223.3,166.1,165.1,135.1,130.1,120.1,96,85.1,84.1,78.8,71,70.1,69.6,68.4,67.1,64.2,57.1	10/30/60	-	-	HMDB0029109	Bii
Fecal_POS965	269.112	210.679	Tyrosyl-Serine	Tyrosyl-Serine	Organic acids and derivatives	C12H16N2O5	269.113	269.114	-	-	1.45405	269.1,251.1,223.1,209.1,205.1,199.1,195.1,191.1,187,181.1,179.1,175.1,173.1,159.1,149.1,132.1,125.1,111.1,107,105,102.1,95.1,93.1,91.1,85.1,81.1,79.1,71,70.1,67.1,57	10/30/60	-	-	HMDB0029114	Biii
Fecal_POS967	281.149	143.755	Tyrosyl-Valine	Tyrosyl-Valine	Organic acids and derivatives	C14H20N2O4	281.15	281.149	-	-	1.76327	281.2,263.1,240.3,223.8,171.1,152.1,147.1,140.1,134.1,124.1,111.1,109.1,97.1,95.1,91.1,83,81.1,79.1,69,67.1,58.1,57.1	10/30/60	-	-	HMDB0029118	Bii
Fecal_POS968	455.315	34.0792	Ubiquinone-4	Ubiquinone-4	Lipids and lipid-like molecules	C29H42O4	455.316	455.316	-	-	0.782509	455.3,437.3,414.3,409.3,402.3,384.3,366.3,291.2,285.2,254.2,249.2,231.1,229.2,227.2,225.2,221.9,217.1,215.2,213.2,211.1,207.1,205.1,203.1,201.2,199.2,197.1,191.1,189.1,187.1,185.1,183.1,181.1,179.1,177.2,175.1,173.1,171.1,169.1,167.1,165.1,163.1,161.1,159.1,157.1,155,151.1,149.1,147.1,145.1,143.1,137.1,135.1,133.1,131.1,129.1,127.1,125.1,123.1,121.1,119.1,117.1,109.1,107.1,105.1,99,97.1,95.1,93.1…	10/30/60	-	-	HMDB0006710	Biii
Fecal_POS970	245.076	168.26	Uridine	Uridine	Nucleosides, nucleotides, and analogues	C9H12N2O6	245.077	245.077	-	-	1.08809	245,244.3,227.1,224.3,199.1,185.1,183,173.1,157.1,155.1,145.1,142,133,132.1,125.1,120.1,115,113,108.8,105.1,97,95.1,93.1,91.1,86.1,85,81.1,74.1,73,72.8,71,70,69,62.1,57,55	10/30/60	-	-	HMDB0000296	Bii
Fecal_POS971	139.05	300.248	Urocanic acid	Urocanic acid	Organoheterocyclic compounds	C6H6N2O2	139.05	139.05	-	-	1.23563	140.1,139.1,121,95.1,93,83.1,68.1,66,57	10/30/60	-	-	HMDB0000301	Bii
Fecal_POS972	326.036	202.446	Urothion	Urothion	Organoheterocyclic compounds	C11H11N5O3S2	326.038	326.038	-	-	0.77307	326,308,298.3,295,280.3,280,279,276,265,264,262,261,260,252,246,235,234,233.2,233,232,229,225,222.5,220,219,218,216,208,207,204,203.1,202.1,201.1,191,190,189,188,177,164,163,162,161,146.1,97.1,95.1,83.1,81.1,70.1,69.1,67.1,57.1,55.1	10/30/60	-	-	HMDB0002377	Biii
Fecal_POS975	160.096	324.369	Valerylglycine	Valerylglycine	Organic acids and derivatives	C7H13NO3	160.097	160.096	-	-	2.17631	160.1,114.1,96.1,94.1,84.1,83,81.1,79.1,70.1,68.1,67.1,55.1	10/30/60	-	-	HMDB0000927	Bii
Fecal_POS976	232.128	314.598	Valyl-Asparagine	Valyl-Asparagine	Organic acids and derivatives	C9H17N3O4	232.129	232.129	-	-	2.64669	232.2,215.1,186.1,173.1,152.1,137.1,127.1,118.1,110,87.1,72.1	10/30/60	-	-	HMDB0029122	Biii
Fecal_POS977	175.107	400.387	Valyl-Glycine	Valyl-Glycine	Organic acids and derivatives	C7H14N2O3	175.108	175.107	-	-	1.76496	176.1,175.1,158.1,140.1,130.1,129.1,116.1,115.1,114.1,112.1,99,98.1,87,86.1,85.1,84.1,71,70.1,60.1,58.1	10/30/60	-	-	HMDB0029127	Bii
Fecal_POS979	215.138	351.546	Valyl-Proline	Valyl-Proline	Organic acids and derivatives	C10H18N2O3	215.139	215.139	-	-	0.965257	215.1,169.1,129.1,116.1,87,86.1,84.1,74.1,72.1,70.1,58.1	10/30/60	-	-	HMDB0029135	Bii
Fecal_POS980	219.133	472.577	Valyl-Threonine	Valyl-Threonine	Organic acids and derivatives	C9H18N2O4	219.134	219.134	-	-	1.51011	219.1,202.1,201.1,184.1,156.1,142.1,130.1,114.1,87,84.1,73.1,72.1,55.6	10/30/60	-	-	HMDB0029137	Bii
Fecal_POS982	217.154	223.225	Valyl-Valine	Valyl-Valine	Organic acids and derivatives	C10H20N2O3	217.155	217.155	-	-	1.64939	222.7,217.2,171.1,118.1,72.1,57.1,55.1	10/30/60	-	-	HMDB0029140	Bii
Fecal_POS985	269.225	31.3947	Vitamin A	Vitamin A	Lipids and lipid-like molecules	C20H30O	269.227	269.227	-	-	1.19199	289,271,270,269.2,269,241.2,227.2,223.8,214.2,213.2,199.2,195.1,187.1,185.1,175.1,173.1,171.1,161.1,159.1,157.1,149.1,147.1,145.1,143.1,135.1,133.1,131.1,123,121.1,119.1,109.1,107.1,105.1,101,97.1,95.1,93.1,91.1,87,83.1,81.1,79.1,75,69.1,67.1,57.1,55.1	10/30/60	-	-	HMDB0000305	Biii
Fecal_POS987	153.04	180.554	Xanthine	Xanthine	Organoheterocyclic compounds	C5H4N4O2	153.041	153.041	-	-	1.09468	154,153,136,128,126.1,125.1,124.1,112.1,111,110,108,96.1,95.1,83,82,81.1,61.4,55	10/30/60	-	-	HMDB0000292	Bi
Fecal_NEG126	203.081	277.081	(±)-Tryptophan	(±)-Tryptophan	Organoheterocyclic compounds	C11H12N2O2	-	-	203.083	203.082	1.62465	-	-	204.1,203.1,186.1,159.1,143.1,142.1,130.1,117.1,116,74,72,62	10/30/60	HMDB0030396	Bi
Fecal_NEG290	295.227	46.5016	(10E,12Z)-9-HODE	(10E,12Z)-9-HODE	Lipids and lipid-like molecules	C18H32O3	-	-	295.228	295.228	0.14821	-	-	296,295.6,295.2,294.6,277.2,229,223.1,205,195.1,178,171.1,149.1,124,107,99,97,82,81,80,78,59	10/30/60	HMDB0062652	Biii
Fecal_NEG64	128.071	322.236	(2E)-Decenoyl-ACP	(2E)-Decenoyl-ACP	Organic acids and derivatives	C6H11NO2	-	-	128.072	128.071	8.1647	-	-	129.1,128.1,127.9	10/30/60	HMDB0062225	Bii
Fecal_NEG79	195.051	229.014	1,3-Dimethyluric acid	1,3-Dimethyluric acid	Organoheterocyclic compounds	C7H8N4O3	-	-	195.052	195.051	8.21562	-	-	196.1,195.1,180,137,136,123,112.1,110,81,73.8,67,59,51	10/30/60	HMDB0001857	Bii
Fecal_NEG179	163.06	325.491	1,5-Anhydrosorbitol	1,5-Anhydrosorbitol	Organic oxygen compounds	C6H12O5	-	-	163.061	163.06	6.74367	-	-	164.1,163.1,162.9,147,145,119,117.1,116.9,101,87,85,83,81,73,71,69,59,57	10/30/60	HMDB0002712	Bii
Fecal_NEG268	215.164	87.4612	12-Hydroxydodecanoic acid	12-Hydroxydodecanoic acid	Organic acids and derivatives	C12H24O3	-	-	215.165	215.165	0.414199	-	-	216.2,216,215.2,215,197.2,197,179.1,171.2,170.2,169.2,153.1,151,147.1,144,141.1,136.1,135,127,125,111,107,97,96,87,85,84,83,81,80,71,57	10/30/60	HMDB0002059	Biii
Fecal_NEG141	293.212	47.6861	13-OxoODE	13-OxoODE	Lipids and lipid-like molecules	C18H30O3	-	-	293.212	293.212	0.93347	-	-	293.6,293.2,293,275.2,249.2,236.1,235.2,231.2,229,224.4,223.2,221.2,211.1,195.1,190,179.1,171.1,167.1,149.1,145.1,139.1,137.1,136,125.1,124,121,113.1,109.1,97,83,81,80,71,59,57	10/30/60	HMDB0004668	Bii
Fecal_NEG216	269.248	41.0205	15-Methylpalmitate	15-Methylpalmitate	Organic compounds	C17H34O2	-	-	269.249	269.249	0.51351	-	-	269.2,269,268.6,254.1,253.1,241,240,227,225.1,224,223.1,213.1,201.1,197.1,189,183,181.1,180.1,159,155,153,151,149,135,134.2,133,125,123,121,118.1,117,109,107,97,91,84,83,81,80,74,71,65,63,59	10/30/60	HMDB0061709	Biii
Fecal_NEG78	271.227	50.7962	16-Hydroxy hexadecanoic acid	16-Hydroxy hexadecanoic acid	Lipids and lipid-like molecules	C16H32O3	-	-	271.228	271.228	0.466955	-	-	272.2,271.2,225.2,223.2,221.2,197.2,161,151,149,145.2,121,118.1,109,86.8,84,81,80,78.1,73,64,61,55,51.9	10/30/60	HMDB0006294	Bii
Fecal_NEG13	144.048	83.8007	1H-Indole-3-carboxaldehyde	1H-Indole-3-carboxaldehyde	Organoheterocyclic compounds	C9H7NO	-	-	144.045	144.044	7.50494	-	-	144,126,116,101.1,83	10/30/60	HMDB0029737	Bii
Fecal_NEG207	167.034	90.878	2',4',6'-Trihydroxyacetophenone	2',4',6'-Trihydroxyacetophenone	Benzenoids	C8H8O4	-	-	167.035	167.034	8.13532	-	-	168,167,152,149,139.1,138.1,137.1,125,124,123,121,119,109,108,99,97,96,95,93,83,82.5,81,80,79.1,69	10/30/60	HMDB0029644	Bii
Fecal_NEG171	289.071	79.4248	2-(3,4-dihydroxyphenyl)-3,4-dihydro-2H-1-benzopyran-3,5,7-triol	2-(3,4-dihydroxyphenyl)-3,4-dihydro-2H-1-benzopyran-3,5,7-triol	Phenylpropanoids and polyketides	C15H14O6	-	-	289.072	289.072	1.57844	-	-	302.6,289.1,271.1,245.1,227.1,221.1,209.1,207.1,205.1,203.1,188,187,185.1,179,177.1,175,174,173.1,167,166,165,164,163,162,161.1,160.1,159,151,150,149,146,139,138,137,135,125,123,122,121,114.1,111,109,107,99,97,95,93,83,81,80,69,59,57	10/30/60	HMDB0127721	Bii
Fecal_NEG18	299.258	51.4794	2-Hydroxystearic acid	2-Hydroxystearic acid	Lipids and lipid-like molecules	C18H36O3	-	-	299.259	299.259	1.36489	-	-	299.3,295.7,286.5,281.3,253.3,223.6,155.1,141.1,139.1,117.7	10/30/60	HMDB0062549	Bii
Fecal_NEG89	117.055	150.003	2-Hydroxyvaleric acid	2-Hydroxyvaleric acid	Lipids and lipid-like molecules	C5H10O3	-	-	117.056	117.055	9.7097	-	-	118.1,117.1,116.9,115,99.9,72.1,71	10/30/60	HMDB0001863	Bii
Fecal_NEG288	175.06	322.282	2-Isopropylmalic acid	2-Isopropylmalic acid	Lipids and lipid-like molecules	C7H12O5	-	-	175.061	175.06	6.90409	-	-	176.1,175.1,145.1,133,115,113.1,87,85.1,73,59,57.1,56.4,56.2	10/30/60	HMDB0000402	Biii
Fecal_NEG129	177.039	304.287	2-Keto-3-deoxy-D-gluconic acid	2-Keto-3-deoxy-D-gluconic acid	Organic acids and derivatives	C6H10O6	-	-	177.04	177.039	8.28683	-	-	194.9,178.1,177.9,177,176.9,129,115,107,87,85,71,59,57,54.2	10/30/60	HMDB0001353	Bii
Fecal_NEG254	135.049	164.528	2-Methylbenzoic acid	2-Methylbenzoic acid	Benzenoids	C8H8O2	-	-	135.045	135.044	9.79337	-	-	136,135,109.9,107,106,92,91.1,81,80,65,60.5	10/30/60	HMDB0002340	Biii
Fecal_NEG100	145.04	204.103	2-Methylglutaric acid	2-Methylglutaric acid	Lipids and lipid-like molecules	C6H10O4	-	-	145.051	145.049	8.76039	-	-	146,145.1,127,118,101.1,87,86,85,83,71,59,57,53.7	10/30/60	HMDB0000422	Bi
Fecal_NEG227	296.099	210.718	2-Methylguanosine	2-Methylguanosine	Nucleosides, nucleotides, and analogues	C11H15N5O5	-	-	296.071	296.074	8.97178	-	-	296.2,295.6,295.2,223.2,134,97,62,51	10/30/60	HMDB0005862	Biii
Fecal_NEG145	153.018	48.9845	2-Pyrocatechuic acid	2-Pyrocatechuic acid	Benzenoids	C7H6O4	-	-	153.019	153.018	8.01864	-	-	154,153,127,125,123,121,110,109,108,97,95,85,84,83,81,80,73,69,66,65,62.6,50.8	10/30/60	HMDB0000397	Bii
Fecal_NEG39	365.196	352.635	20-Carboxy-leukotriene B4	20-Carboxy-leukotriene B4	Lipids and lipid-like molecules	C20H30O6	-	-	365.197	365.197	0.909114	-	-	365.2,243.2,223.3,117.6,92.5	10/30/60	HMDB0006059	Bii
Fecal_NEG289	165.055	154.581	3-(3-Hydroxyphenyl)propanoic acid	3-(3-Hydroxyphenyl)propanoic acid	Phenylpropanoids and polyketides	C9H10O3	-	-	165.056	165.055	6.59197	-	-	166,165.1,164.8,121,119,107,106,102.1,100,93,81,80,73,63.6,59,58	10/30/60	HMDB0000375	Biii
Fecal_NEG80	102.055	349.97	3-Aminoisobutanoic acid	3-Aminoisobutanoic acid	Organic acids and derivatives	C4H9NO2	-	-	102.056	102.055	9.40227	-	-	102.1,73,66.3,65.9,59	10/30/60	HMDB0003911	Bii
Fecal_NEG181	161.045	380.335	3-Hydroxymethylglutaric acid	3-Hydroxymethylglutaric acid	Lipids and lipid-like molecules	C6H10O5	-	-	161.046	161.044	7.47234	-	-	162.1,161,160.9,143,131,118,117.1,116.9,115.9,101,99,73,71,59,58,57	10/30/60	HMDB0000355	Bii
Fecal_NEG187	138.019	162.456	3-Hydroxypicolinic acid	3-Hydroxypicolinic acid	Organoheterocyclic compounds	C6H5NO3	-	-	138.02	138.018	9.36109	-	-	139,137.9,123,111.9,97,95,94,81,80,67,66,59	10/30/60	HMDB0013188	Bii
Fecal_NEG189	117.055	261.954	3-Hydroxyvaleric acid	3-Hydroxyvaleric acid	Lipids and lipid-like molecules	C5H10O3	-	-	117.056	117.055	8.9259	-	-	117.1,116.9,115,99,73,72.1,71,59	10/30/60	HMDB0000531	Bii
Fecal_NEG321	175.06	380.325	3-Isopropylmalate	3-Isopropylmalate	Lipids and lipid-like molecules	C7H12O5	-	-	175.061	175.06	7.69938	-	-	175.1,157,133,131.1,115,113.1,102.9,101,87,85.1,73,59,57	10/30/60	HMDB0012156	Biii
Fecal_NEG276	263.023	52.1581	3-Methoxy-4-hydroxyphenylethyleneglycol sulfate	3-Methoxy-4-hydroxyphenylethyleneglycol sulfate	Organic acids and derivatives	C9H12O7S	-	-	263.023	263.023	1.52897	-	-	263.2,263,262.6,219.1,203,191.1,183.1,181,165.1,163,150,141.1,135,125,123,121,99,97,82,81,80,59,57,51.3	10/30/60	HMDB0000559	Biii
Fecal_NEG19	129.055	55.3021	3-Methyl-2-oxovaleric acid	3-Methyl-2-oxovaleric acid	Organic acids and derivatives	C6H10O3	-	-	129.056	129.055	9.00783	-	-	129.1,101.1,85.1	10/30/60	HMDB0000491	Bii
Fecal_NEG203	181.05	222.541	3,4-Dimethoxybenzoic acid	3,4-Dimethoxybenzoic acid	Benzenoids	C9H10O4	-	-	181.051	181.049	7.00141	-	-	182.1,181.1,138.1,137.1,135,122,121,119.1,109,95,93,81,79,67.7,66,59,57,52.7,51.8	10/30/60	HMDB0059763	Bii
Fecal_NEG57	373.274	38.293	3b-Hydroxy-5-cholenoic acid	3b-Hydroxy-5-cholenoic acid	Lipids and lipid-like molecules	C24H38O3	-	-	373.275	373.275	0.715968	-	-	373.3,357,337.3,329.3,329.1,328.1,327.3,293.2,277.2,237.2,225,224.2,209,190,189,135,123,109,99,97,91,89,87.7,82,81,80,77.3,64.5,59	10/30/60	HMDB0000308	Bii
Fecal_NEG140	137.023	179.786	4-Hydroxybenzoic acid	4-Hydroxybenzoic acid	Benzenoids	C7H6O3	-	-	137.024	137.023	9.61907	-	-	138.1,137.9,137,136.9,123,121,111.9,109,97,94,93,81,80	10/30/60	HMDB0000500	Bii
Fecal_NEG314	138.018	81.0608	4-Nitrophenol	4-Nitrophenol	Benzenoids	C6H5NO3	-	-	138.02	138.019	8.21701	-	-	139,138.1,137.9,120,111.9,111,108,97,94,92,82,81,80,78,74,73,67,66,65,59,55	10/30/60	HMDB0001232	Biii
Fecal_NEG143	182.045	36.9924	4-Pyridoxic acid	4-Pyridoxic acid	Organoheterocyclic compounds	C8H9NO4	-	-	182.046	182.045	7.08768	-	-	183,182,138.1,136,123,122,120,110.1,109,108,106,97,94,92,83,82,81,80,62	10/30/60	HMDB0000017	Bii
Fecal_NEG334	250.094	140.738	5'-Deoxyadenosine	5'-Deoxyadenosine	Nucleosides, nucleotides, and analogues	C10H13N5O3	-	-	250.095	250.095	1.61855	-	-	250.1,220.1,207.1,206.1,166.5,166,160.1,134,127,125,124,107,94,82,81,80,79,64,59	10/30/60	HMDB0001983	Biii
Fecal_NEG3	116.071	313.05	5-Aminopentanoic acid	5-Aminopentanoic acid	Organic acids and derivatives	C5H11NO2	-	-	116.072	116.071	9.8452	-	-	116.9,116.1,99.9	10/30/60	HMDB0003355	Bii
Fecal_NEG67	164.057	195.489	7-Methylguanine	7-Methylguanine	Organoheterocyclic compounds	C6H7N5O	-	-	164.058	164.057	7.66259	-	-	165.1,164.1,149,147,121.1,119,106,101,94,93,92,89,85,81,80,78,73,72,71,67,66,59	10/30/60	HMDB0000897	Bi
Fecal_NEG213	353.232	145.964	8-Isoprostaglandin F2a	8-Isoprostaglandin F2a	Lipids and lipid-like molecules	C20H34O5	-	-	353.233	353.233	0.351488	-	-	353.2,353.1,335.2,223.5,157.1,115,97,81,80,73,69,59,57	10/30/60	HMDB0005083	Biii
Fecal_NEG86	313.238	49.493	9,10-DHOME	9,10-DHOME	Lipids and lipid-like molecules	C18H34O4	-	-	313.238	313.239	1.05172	-	-	313.2,295.2,283.1,277.2,271.2,269.1,219,205.1,201.1,195.1,191.1,183.1,171.1,152.1,148,129.1,127.1,125.1,123,122.1,121,109,107,99.1,97.1,97,93.2,93,91,83,81,80,60.6,59,58,57	10/30/60	HMDB0004704	Bii
Fecal_NEG16	297.243	45.3678	9,10-epoxyoctadecanoic acid	9,10-epoxyoctadecanoic acid	Lipids and lipid-like molecules	C18H34O3	-	-	297.243	297.243	0.0259351	-	-	297.2,279.2,253.3,228.1,224.6,218.5,185.1,139.1,97,57	10/30/60	HMDB0061650	Bii
Fecal_NEG20	134.046	164.86	Adenine	Adenine	Organoheterocyclic compounds	C5H5N5	-	-	134.047	134.046	9.44546	-	-	135,134.9,134,108,107,99.9,92,81,80,65	10/30/60	HMDB0000034	Bii
Fecal_NEG190	145.05	389.879	Adipic acid	Adipic acid	Lipids and lipid-like molecules	C6H10O4	-	-	145.051	145.049	8.51617	-	-	145,128,127.1,125,109,101.1,100.9,87.4,83,81,74,59.7	10/30/60	HMDB0000448	Bii
Fecal_NEG323	145.061	385.684	Alanylglycine	Alanylglycine	Organic acids and derivatives	C5H10N2O3	-	-	145.062	145.061	9.00244	-	-	146,145,128,127.1,109,101.1,100.9,84,83,81,74	10/30/60	HMDB0006899	Biii
Fecal_NEG158	149.046	167.69	Aldehydo-D-xylose	Aldehydo-D-xylose	Organic oxygen compounds	C5H10O5	-	-	149.046	149.044	9.15482	-	-	150,149,121,101,89,85,80,73,71,60,59.9,59,58,57	10/30/60	HMDB0060254	Bii
Fecal_NEG315	277.217	40.8613	Alpha-Linolenic acid	Alpha-Linolenic acid	Lipids and lipid-like molecules	C18H30O2	-	-	277.217	277.217	0.705975	-	-	278.2,278,277.2,277.1,276.6,275.2,263,259.2,233.2,191.4,97,86,81,80,59	10/30/60	HMDB0001388	Biii
Fecal_NEG337	160.061	276.798	Aminoadipic acid	Aminoadipic acid	Organic acids and derivatives	C6H11NO4	-	-	160.062	160.06	9.15071	-	-	161,160.9,160.1,131,118,117.9,116.9,116.1,114.1,101,100,98,88,74,73,71,59,58	10/30/60	HMDB0000510	Biii
Fecal_NEG192	369.173	29.281	Androsterone sulfate	Androsterone sulfate	Lipids and lipid-like molecules	C19H30O5S	-	-	369.174	369.174	0.810979	-	-	370.2,369.2,246.8,225.1,99,97,80	10/30/60	HMDB0002759	Bii
Fecal_NEG221	239.114	427.099	Anserine	Anserine	Organic acids and derivatives	C10H16N4O3	-	-	239.115	239.115	1.3956	-	-	239.9,239.1,238.9,224.4,195.1,168.1,166.1,151,116.9,91.9,87.1,73.8,59,58	10/30/60	HMDB0000194	Biii
Fecal_NEG94	303.233	37.1779	Arachidonic acid	Arachidonic acid	Lipids and lipid-like molecules	C20H32O2	-	-	303.233	303.233	0.0953017	-	-	304.2,303.6,303.2,259.2,224.5,223.1,205.2,179.1,164,163.1,137,125,123,121,97,81,80,59	10/30/60	HMDB0001043	Bii
Fecal_NEG281	175.024	52.9534	Ascorbic acid	Ascorbic acid	Organoheterocyclic compounds	C6H8O6	-	-	175.025	175.024	7.01854	-	-	175.1,132,131.1,129.1,127,117.1,115,113.1,103,101,99,87,85.1,81,80,75,73,71,69,59,57	10/30/60	HMDB0000044	Biii
Fecal_NEG197	187.096	351.746	Azelaic acid	Azelaic acid	Lipids and lipid-like molecules	C9H16O4	-	-	187.098	187.096	7.35702	-	-	187.1,125.1,123.1,116.1,99.9,97.1,96.6,93.9,89,61.9,59,57	10/30/60	HMDB0000784	Bi
Fecal_NEG59	125.023	47.8276	benzene-1,2,4-triol	benzene-1,2,4-triol	Benzenoids	C6H6O3	-	-	125.024	125.023	7.83917	-	-	131.8,125.9,125,97,83,81,69,57	10/30/60	HMDB0124831	Bii
Fecal_NEG34	121.028	114.248	Benzoic acid	Benzoic acid	Benzenoids	C7H6O2	-	-	121.029	121.028	9.09931	-	-	122,121,108,94,93,80,73,66,59	10/30/60	HMDB0001870	Bii
Fecal_NEG110	179.055	311.414	Beta-D-Galactose	Beta-D-Galactose	Organic oxygen compounds	C6H12O6	-	-	179.056	179.055	8.50128	-	-	180.1,179.1,178.8,161,119,113,101,95,89,87,85,75,73,71,59,58	10/30/60	HMDB0003449	Bii
Fecal_NEG310	214.047	406.688	beta-D-Glucosamine	beta-D-Glucosamine	Organooxygen compounds	C6H13NO5	-	-	214.049	214.049	0.884131	-	-	214,153,140,79	10/30/60	HMDB0030091	Biii
Fecal_NEG169	193.071	92.5491	Caffeine	Caffeine	Organoheterocyclic compounds	C8H10N4O2	-	-	193.073	193.072	3.40192	-	-	194.1,193.1,175.1,150.1,149.1,147.1,133.1,131,121,119,106,101.1,97,89,85,81,59	10/30/60	HMDB0001847	Bii
Fecal_NEG24	171.138	48.2076	Capric acid	Capric acid	Lipids and lipid-like molecules	C10H20O2	-	-	171.139	171.138	7.05696	-	-	172.1,171.1,127.1,108,107,99,97,95,84,83,80,72.1,71,69,60,59,51.2	10/30/60	HMDB0000511	Bii
Fecal_NEG21	143.107	51.7444	Caprylic acid	Caprylic acid	Lipids and lipid-like molecules	C8H16O2	-	-	143.108	143.106	10.4971	-	-	143.1,143,99,80.9	10/30/60	HMDB0000482	Bii
Fecal_NEG159	225.098	433.649	Carnosine	Carnosine	Organic acids and derivatives	C9H14N4O3	-	-	225.099	225.099	0.85392	-	-	225.1,183.1,155.2,154.1,125.2,110.1,93,74.2,60.3	10/30/60	HMDB0000033	Bii
Fecal_NEG92	383.327	223.844	Cholestenone	Cholestenone	Lipids and lipid-like molecules	C27H44O	-	-	383.332	383.328	9.20894	-	-	383.3,223.2,145.1,120.6,98,97,62,59	10/30/60	HMDB0000921	Bii
Fecal_NEG274	465.304	24.7933	Cholesterol sulfate	Cholesterol sulfate	Lipids and lipid-like molecules	C27H46O4S	-	-	465.304	465.304	0.205379	-	-	466.1,465.3,385.2,375.3,367.2,257.2,222,153,135,99.6,97,96,81,80,79,59,56.9	10/30/60	HMDB0000653	Biii
Fecal_NEG23	407.281	197.811	Cholic acid	Cholic acid	Lipids and lipid-like molecules	C24H40O5	-	-	407.28	407.281	1.10873	-	-	407.3,389.3,363.3,343.3,341.2,325.2,323.2,289.2,287.2,251.2,233.2,222.4,215.1,205.2,195.2,193.2,160.6,123.1,116.9,95,69	10/30/60	HMDB0000619	Bii
Fecal_NEG14	127.075	68.2333	Cyclohexanecarboxylic acid	Cyclohexanecarboxylic acid	Organic acids and derivatives	C7H12O2	-	-	127.076	127.075	8.495	-	-	128.1,127.1,126.9,99,83.9,83,71,53.9	10/30/60	HMDB0031342	Bii
Fecal_NEG164	304.033	333.819	Cytidine 2',3'-cyclic phosphate	Cytidine 2',3'-cyclic phosphate	Nucleosides, nucleotides, and analogues	C9H12N3O7P	-	-	304.034	304.034	0.966132	-	-	304,226.1,224.2,151.6,110,62	10/30/60	HMDB0011691	Bii
Fecal_NEG161	110.035	205.846	Cytosine	Cytosine	Organoheterocyclic compounds	C4H5N3O	-	-	110.036	110.035	9.82278	-	-	111,110,83,81,68,67,66	10/30/60	HMDB0000630	Bii
Fecal_NEG56	105.018	324.147	D-2,3-Dihydroxypropanoic acid	D-2,3-Dihydroxypropanoic acid	Organic oxygen compounds	C3H6O4	-	-	105.019	105.018	9.21362	-	-	105,75,73,59	10/30/60	HMDB0031818	Bii
Fecal_NEG214	159.076	331.026	D-Alanyl-D-alanine	D-Alanyl-D-alanine	Organic acids and derivatives	C6H12N2O3	-	-	159.077	159.076	9.75081	-	-	160.1,159.1,158.9,157.1,141.1,123,121,116.9,115.1,114.9,113.1,99.9,98.1,97.1,95,88,87.1,85.1,83,81,72,71,70,69,66.9,59	10/30/60	HMDB0003459	Biii
Fecal_NEG107	193.034	356.122	D-Glucuronic acid	D-Glucuronic acid	Organic oxygen compounds	C6H10O7	-	-	193.035	193.034	5.61922	-	-	193,192.9,174.9,163,157,150.1,133,131,129,117.1,114,113,103,101,89,85,73,71,59	10/30/60	HMDB0000127	Bii
Fecal_NEG144	133.013	445.692	D-Malic acid	D-Malic acid	Lipids and lipid-like molecules	C4H6O5	-	-	133.014	133.013	7.93116	-	-	133,132.9,115,97.9,89,77.3,73,71,61,59,55	10/30/60	HMDB0031518	Bii
Fecal_NEG36	131.082	403.601	D-Ornithine	D-Ornithine	Organic acids and derivatives	C5H12N2O2	-	-	131.083	131.081	8.47794	-	-	132.1,131.1,88,87,85.1,83.1,69,59,58	10/30/60	HMDB0003374	Bii
Fecal_NEG38	367.158	27.362	Dehydroepiandrosterone sulfate	Dehydroepiandrosterone sulfate	Lipids and lipid-like molecules	C19H28O5S	-	-	367.158	367.158	0.0788334	-	-	367.2,188,154.4,129.5,122.3,97,80,75.6,70.4	10/30/60	HMDB0001032	Bii
Fecal_NEG109	266.088	245.119	Deoxyguanosine	Deoxyguanosine	Nucleosides, nucleotides, and analogues	C10H13N5O4	-	-	266.089	266.09	0.995198	-	-	266.1,176.1,150,133,126,108,107,106,91,82,76.7,60.3,59,50.9	10/30/60	HMDB0000085	Bi
Fecal_NEG146	251.078	187.871	Deoxyinosine	Deoxyinosine	Nucleosides, nucleotides, and analogues	C10H12N4O4	-	-	251.079	251.078	1.00389	-	-	255,252.1,251.1,161,135,126,118,108,92,91,80.3,59	10/30/60	HMDB0000071	Bii
Fecal_NEG256	227.067	104.046	Deoxyuridine	Deoxyuridine	Nucleosides, nucleotides, and analogues	C9H12N2O5	-	-	227.067	227.067	0.659176	-	-	228,227.2,227,184.1,153,145,137,136,127,123,115,113,112,111,108,94,87,85,83,81,80,73,66,59.7,57	10/30/60	HMDB0000012	Biii
Fecal_NEG148	213.123	276.743	Dethiobiotin	Dethiobiotin	Lipids and lipid-like molecules	C10H18N2O3	-	-	213.124	213.124	0.347463	-	-	222.9,214.1,213.1,198,170.1,169.1,169,114.9,114.1,98.1,96,84,81.1	10/30/60	HMDB0003581	Bi
Fecal_NEG118	153.029	222.922	Diethylphosphate	Diethylphosphate	Organic acids and derivatives	C4H11O4P	-	-	153.032	153.031	8.40658	-	-	154.1,153,127,125,123,110,109,97.5,97,95,88,85,84,83,81,80,79,66	10/30/60	HMDB0012209	Bii
Fecal_NEG325	207.05	382.93	Dihydrolipoate	Dihydrolipoate	Lipids and lipid-like molecules	C8H16O2S2	-	-	207.052	207.051	5.00645	-	-	223.7,208.1,207.1,189,157,147,141.1,129,119,113,87,85,75,74,73,71,63.8,63.4,59,57,55.1,51.1	10/30/60	HMDB0012210	Biii
Fecal_NEG311	113.035	49.0818	Dihydrouracil	Dihydrouracil	Organoheterocyclic compounds	C4H6N2O2	-	-	113.036	113.035	8.96062	-	-	113,96,85,84,83,71,70,69,57	10/30/60	HMDB0000076	Biii
Fecal_NEG10	102.055	336.462	Dimethylglycine	Dimethylglycine	Organic acids and derivatives	C4H9NO2	-	-	102.056	102.055	9.40227	-	-	102.1,59.3,59	10/30/60	HMDB0000092	Bii
Fecal_NEG208	327.232	41.8591	Docosahexaenoic acid	Docosahexaenoic acid	Lipids and lipid-like molecules	C22H32O2	-	-	327.233	327.233	0.956587	-	-	328,327.2,327.1,283.2,283.1,281.3,271.2,247,246,229.2,225.3,219,213.1,205.1,201,199,191,187.1,185.1,185,183,179,177.2,177,175,173.1,172.1,165.2,161.1,159,149.1,149,147,137,135,133,125,123,121,109,108,107.1,99,97,95.6,81,80,73,59	10/30/60	HMDB0002183	Bii
Fecal_NEG284	329.248	37.0428	Docosapentaenoic acid (22n-3)	Docosapentaenoic acid (22n-3)	Lipids and lipid-like molecules	C22H34O2	-	-	329.249	329.249	0.321819	-	-	330.1,329.2,329.1,285.3,285.1,267.1,241.1,227.1,222.4,207.1,205.1,203,189.1,187,185.1,179.1,177.1,163.1,161.1,159,149.1,147,139,137.1,135,133.1,131,123,122,121,119.1,109.1,107,106,97,95,93,83,81,80,59	10/30/60	HMDB0006528	Biii
Fecal_NEG153	229.144	284.882	Dodecanedioic acid	Dodecanedioic acid	Lipids and lipid-like molecules	C12H22O4	-	-	229.145	229.144	0.242634	-	-	230.1,229.1,211.1,167.1,125.1,124.9,117.5,105.7,99.9,83,71	10/30/60	HMDB0000623	Bi
Fecal_NEG22	199.17	44.8583	Dodecanoic acid	Dodecanoic acid	Lipids and lipid-like molecules	C12H24O2	-	-	199.17	199.17	1.29555	-	-	200.2,200,199.2,181.2,167,157,156.1,155.1,154.1,153,139,135,130.4,125,123,111,99,97,83,80,79,73,59,58	10/30/60	HMDB0000638	Bii
Fecal_NEG293	274.14	469.668	Epsilon-(gamma-Glutamyl)-lysine	Epsilon-(gamma-Glutamyl)-lysine	Organic acids and derivatives	C11H21N3O5	-	-	274.141	274.141	0.914272	-	-	274.1,273.9,256.1,212.1,177.9,145.1,128,117.9,116.9,80.7	10/30/60	HMDB0003869	Biii
Fecal_NEG155	445.19	47.0846	Estrone glucuronide	Estrone glucuronide	Lipids and lipid-like molecules	C24H30O8	-	-	445.187	445.19	8.32711	-	-	445.2,415.2,385.2,357.3,305.2,222.4,97,81,80	10/30/60	HMDB0004483	Bii
Fecal_NEG43	115.075	67.386	Ethyl butyrate	Ethyl butyrate	Lipids and lipid-like molecules	C6H12O2	-	-	115.076	115.075	9.06855	-	-	115.1,114.9,97.7,87,71	10/30/60	HMDB0033889	Bii
Fecal_NEG273	221.066	358.023	Ethyl glucuronide	Ethyl glucuronide	Organic oxygen compounds	C8H14O7	-	-	221.067	221.067	0.237815	-	-	225.2,222.8,221.1,203.1,161,159.1,147,135,131,121,113,106,101,89,85,73,71,59,51.5	10/30/60	HMDB0010325	Biii
Fecal_NEG300	164.034	57.6951	Formylanthranilic acid	Formylanthranilic acid	Benzenoids	C8H7NO3	-	-	164.035	164.035	4.83416	-	-	165.9,165,164,147,136,121.1,120,106,97,93,92,81,80,72,59,53.5	10/30/60	HMDB0004089	Biii
Fecal_NEG97	179.055	288.023	Fructose-1P	Fructose-1P	Organooxygen compounds	C6H12O6	-	-	179.056	179.055	7.78044	-	-	180.1,179,178.8,135,113,112.1,101,89,71,59	10/30/60	HMDB0062538	Bii
Fecal_NEG60	115.003	385.866	Fumaric acid	Fumaric acid	Organic acids and derivatives	C4H4O4	-	-	115.004	115.003	8.19584	-	-	116.1,114.9,97.9,71	10/30/60	HMDB0000134	Bii
Fecal_NEG51	102.055	407.011	gamma-Aminobutyric acid	gamma-Aminobutyric acid	Organic acids and derivatives	C4H9NO2	-	-	102.056	102.055	9.77614	-	-	116.9,103.1,102.1,101.9,100.9,96.1,85,84,83.5,59,57	10/30/60	HMDB0000112	Bii
Fecal_NEG330	217.082	423.723	gamma-Glutamylalanine	gamma-Glutamylalanine	Organic acids and derivatives	C8H14N2O5	-	-	217.083	217.083	0.156183	-	-	217.1,199.1,175,173.1,155.1,129.1,128,112.1,102.1,88,87.1,85,84,73.5,70,59	10/30/60	HMDB0006248	Biii
Fecal_NEG335	259.129	370.351	gamma-Glutamylleucine	gamma-Glutamylleucine	Organic acids and derivatives	C11H20N2O5	-	-	259.13	259.13	0.356611	-	-	259.1,241.1,215.1,197.1,171.1,130.1,129.1,128,112.1,102.1,101.1,100,97,84,82,71,59	10/30/60	HMDB0011171	Biii
Fecal_NEG127	153.018	62.6484	Gentisic acid	Gentisic acid	Benzenoids	C7H6O4	-	-	153.019	153.018	7.88116	-	-	154,153,123,110,109,108,97,95,85,83,81,80,79,71,69,65,57	10/30/60	HMDB0000152	Bi
Fecal_NEG229	247.093	414.495	Glutamylthreonine	Glutamylthreonine	Organic acids and derivatives	C9H16N2O6	-	-	247.094	247.094	0.903147	-	-	247.1,185.1,146,141.1,128,118,112,102.1,87.4,85,84,82,79.8,74,71.3,58	10/30/60	HMDB0028829	Biii
Fecal_NEG176	131.034	76.0758	Glutaric acid	Glutaric acid	Organic acids and derivatives	C5H8O4	-	-	131.035	131.034	8.85662	-	-	132,131,130.9,87,85,69,57	10/30/60	HMDB0000661	Bii
Fecal_NEG69	464.301	269.033	Glycocholic acid	Glycocholic acid	Lipids and lipid-like molecules	C26H43NO6	-	-	464.302	464.301	0.843744	-	-	465.3,464.3,402.3,400.3,382.3,262.2,222.8,221.3,95,74,69	10/30/60	HMDB0000138	Bii
Fecal_NEG210	237.087	316.768	Glycyltyrosine	Glycyltyrosine	Organic acids and derivatives	C11H14N2O4	-	-	237.088	237.088	0.231351	-	-	238.1,237.1,223.8,205,195,194.1,193.1,180.1,163,131,129,125,119,116.9,94,87,85,81,75,73,71,62,59,50.5	10/30/60	HMDB0028853	Biii
Fecal_NEG157	178.05	203.389	Hippuric acid	Hippuric acid	Benzenoids	C9H9NO3	-	-	178.051	178.049	8.68296	-	-	197,196,179,178.1,151,150.1,137,136.1,135.1,134.1,132,112.1,102,88,87,85,82,81,80,72.3,71,66,65,59	10/30/60	HMDB0000714	Bi
Fecal_NEG48	110.071	147.577	Histamine	Histamine	Organic nitrogen compounds	C5H9N3	-	-	110.072	110.071	9.89116	-	-	111,110.1,83,81,80	10/30/60	HMDB0000870	Bii
Fecal_NEG206	181.05	146.003	Homovanillic acid	Homovanillic acid	Benzenoids	C9H10O4	-	-	181.051	181.049	7.98109	-	-	182,181.1,163,138,137.1,135,121,119,112.1,109,98,97,96,95,93.1,87,85,83,81,80,78,71,67,66,59,58,56.6	10/30/60	HMDB0000118	Bi
Fecal_NEG178	181.05	197.317	Hydroxyphenyllactic acid	Hydroxyphenyllactic acid	Phenylpropanoids and polyketides	C9H10O4	-	-	181.051	181.049	8.2874	-	-	181.1,164,163,137,135,134,119,112.1,107,93,81,80,79,74.3,73,66,65.3,64.7,64,59.7,59,58	10/30/60	HMDB0000755	Bii
Fecal_NEG298	153.055	39.0093	Hydroxytyrosol	Hydroxytyrosol	Benzenoids	C8H10O3	-	-	153.056	153.054	8.81369	-	-	154.1,153,151,135,127,125,124,123,121,110,109,108,107,97,95,93,91,88,85,83,82,81,80,77,69,67,66,65,57	10/30/60	HMDB0005784	Biii
Fecal_NEG193	253.216	41.4102	Hypogeic acid	Hypogeic acid	Lipids and lipid-like molecules	C16H30O2	-	-	253.217	253.218	0.895925	-	-	263.1,262.1,254.2,254.1,253.6,253.2,253.1,252.6,223,217.8,209.1,208.1,203,197.1,191.1,181.1,165.1,163.1,147.1,137.1,135,133,124.9,121,107,98,97,81,80	10/30/60	HMDB0002186	Bii
Fecal_NEG54	135.03	174.655	Hypoxanthine	Hypoxanthine	Organoheterocyclic compounds	C5H4N4O	-	-	135.031	135.03	8.18446	-	-	136,135,134.9,109.9,99.9,93,92,81,66,65	10/30/60	HMDB0000157	Bii
Fecal_NEG185	188.071	90.8634	Indole-3-propionic acid	Indole-3-propionic acid	Organoheterocyclic compounds	C11H11NO2	-	-	188.072	188.07	8.56397	-	-	188,159,144.1,142.1,124,116,115,109,108,99,97,96,87,85.1,83,82,81,80,73,71,67,62,60,59	10/30/60	HMDB0002302	Bii
Fecal_NEG132	174.055	127.97	Indoleacetic acid	Indoleacetic acid	Organoheterocyclic compounds	C10H9NO2	-	-	174.056	174.055	8.06283	-	-	175,174.1,159,157,131.1,130.1,129.1,128,113,103,101,100,87,85,80,73,71,69,60,59,57	10/30/60	HMDB0000197	Bii
Fecal_NEG130	204.066	157.557	Indolelactic acid	Indolelactic acid	Organoheterocyclic compounds	C11H11NO3	-	-	204.067	204.067	0.138219	-	-	204.1,187.1,186.1,172,161.3,160,159.1,158.1,144,142.1,132,130.1,128,116,114.9,81,80,79,75,73,62,60,59	10/30/60	HMDB0000671	Bi
Fecal_NEG228	267.073	179.87	Inosine	Inosine	Nucleosides, nucleotides, and analogues	C10H12N4O5	-	-	267.073	267.074	2.43516	-	-	267.1,207,177,151,150,135,134,125,108,97,81,80,66,65,62,59,50.3	10/30/60	HMDB0000195	Biii
Fecal_NEG4	375.289	50.7904	Isolithocholic acid	Isolithocholic acid	Lipids and lipid-like molecules	C24H40O3	-	-	375.29	375.29	0.232617	-	-	375.3,155.1,101.4	10/30/60	HMDB0000717	Bii
Fecal_NEG6	255.232	41.4729	Isopalmitic acid	Isopalmitic acid	Lipids and lipid-like molecules	C16H32O2	-	-	255.233	255.233	1.37802	-	-	255.2,168.5,79.2	10/30/60	HMDB0031068	Bii
Fecal_NEG237	129.055	157.934	Ketoleucine	Ketoleucine	Organic acids and derivatives	C6H10O3	-	-	129.056	129.055	8.62799	-	-	130.1,129.9,129.1,128.9,111,85.1,83,75,71,69,57	10/30/60	HMDB0000695	Biii
Fecal_NEG62	188.035	194.909	Kynurenic acid	Kynurenic acid	Organoheterocyclic compounds	C10H7NO3	-	-	188.035	188.034	7.64833	-	-	189,188,171,162.1,145,144,141.9,116,99,97,83,80,73,62,59	10/30/60	HMDB0000715	Bii
Fecal_NEG250	147.029	402.564	L-2-Hydroxyglutaric acid	L-2-Hydroxyglutaric acid	Lipids and lipid-like molecules	C5H8O5	-	-	147.03	147.029	7.67704	-	-	147,129,103,101,89,87,85,75,62,57	10/30/60	HMDB0000694	Biii
Fecal_NEG166	173.103	528.12	L-Arginine	L-Arginine	Organic acids and derivatives	C6H14N4O2	-	-	173.104	173.103	6.55513	-	-	173.1,173,156.1,155.9,154.9,145,132.1,131.1,114.1,111.1,77,59,54.1,53	10/30/60	HMDB0000517	Bii
Fecal_NEG326	132.029	414.241	L-Aspartic acid	L-Aspartic acid	Organic acids and derivatives	C4H7NO4	-	-	132.03	132.029	7.01421	-	-	133,132.9,132,115,89,88,75,73,71	10/30/60	HMDB0000191	Biii
Fecal_NEG28	146.045	407.326	L-Glutamic acid	L-Glutamic acid	Organic acids and derivatives	C5H9NO4	-	-	146.046	146.045	7.92652	-	-	146,128,102.1,101,100,89,85,84,82,75,74,62,60.8	10/30/60	HMDB0000148	Bii
Fecal_NEG170	140.082	317.739	L-Histidinol	L-Histidinol	Organic nitrogen compounds	C6H11N3O	-	-	140.083	140.082	9.0471	-	-	140.1,125.1,96,59	10/30/60	HMDB0003431	Bii
Fecal_NEG308	145.097	536.138	L-Lysine	L-Lysine	Organic acids and derivatives	C6H14N2O2	-	-	145.098	145.097	9.14235	-	-	145.1,145,101.1,100.9,83	10/30/60	HMDB0000182	Biii
Fecal_NEG243	133.013	414.049	L-Malic acid	L-Malic acid	Organic acids and derivatives	C4H6O5	-	-	133.014	133.013	7.81652	-	-	134,133,132.9,115,75,71,59	10/30/60	HMDB0000156	Biii
Fecal_NEG137	164.071	273.223	L-Phenylalanine	L-Phenylalanine	Organic acids and derivatives	C9H11NO2	-	-	164.072	164.07	8.17561	-	-	164.1,147,121.1,120,119,103.1,91.1,81,72	10/30/60	HMDB0000159	Bi
Fecal_NEG128	104.034	388.505	L-Serine	L-Serine	Organic acids and derivatives	C3H7NO3	-	-	104.035	104.034	9.60208	-	-	104,74,72	10/30/60	HMDB0000187	Bii
Fecal_NEG93	180.065	316.62	L-Tyrosine	L-Tyrosine	Organic acids and derivatives	C9H11NO3	-	-	180.067	180.065	7.55651	-	-	181.1,180.1,164,163,137,119,107,106,102,101,93,90,89,74,72,71,60,59	10/30/60	HMDB0000158	Bii
Fecal_NEG29	131.07	124.32	Leucinic acid	Leucinic acid	Lipids and lipid-like molecules	C6H12O3	-	-	131.071	131.07	9.58518	-	-	131.1,129.1,113.1,86.1,85.1,69	10/30/60	HMDB0000665	Bii
Fecal_NEG12	279.232	40.3494	Linoleic acid	Linoleic acid	Lipids and lipid-like molecules	C18H32O2	-	-	279.233	279.233	0.868374	-	-	279.2,261.2,234.8,222.4,218.2,102.8,59	10/30/60	HMDB0000673	Bii
Fecal_NEG30	115.003	44.6928	Maleic acid	Maleic acid	Organic acids and derivatives	C4H4O4	-	-	115.004	115.003	8.1295	-	-	116.1,114.9,97.9,71	10/30/60	HMDB0000176	Bii
Fecal_NEG316	665.215	509.452	Maltotetraose	Maltotetraose	Organic oxygen compounds	C24H42O21	-	-	665.215	665.216	1.93572	-	-	665.2,503.2,341.1,161,102.4	10/30/60	HMDB0001296	Biii
Fecal_NEG172	129.018	197.982	Mesaconic acid	Mesaconic acid	Lipids and lipid-like molecules	C5H6O4	-	-	129.019	129.018	9.0072	-	-	130.1,129,101,100,86,85,78.6,72,59,57,50.4	10/30/60	HMDB0000749	Bii
Fecal_NEG37	131.034	362.243	Methylsuccinic acid	Methylsuccinic acid	Lipids and lipid-like molecules	C5H8O4	-	-	131.035	131.034	8.28396	-	-	131,113,101.4,88,87,85.1,69,57	10/30/60	HMDB0001844	Bii
Fecal_NEG286	227.201	41.7845	Myristic acid	Myristic acid	Lipids and lipid-like molecules	C14H28O2	-	-	227.202	227.201	1.61402	-	-	227.2,227.1,209.1,209,183.1,165.1,153.1,139.1,137,133.1,130.1,127,125,123,121.1,113,111,110.1,109.1,99,97,85,83,82,81,80,75,73,71,69,67,59,57,51.6	10/30/60	HMDB0000806	Biii
Fecal_NEG121	220.082	265.013	N-Acetyl-D-glucosamine	N-Acetyl-D-glucosamine	Organic oxygen compounds	C8H15NO6	-	-	220.083	220.083	0.782653	-	-	241.7,221,220.1,203.1,179,119,101,100,89,71,62,59	10/30/60	HMDB0000215	Bii
Fecal_NEG238	174.04	403.364	N-Acetyl-L-aspartic acid	N-Acetyl-L-aspartic acid	Organic acids and derivatives	C6H9NO5	-	-	174.041	174.04	6.25796	-	-	175,174,131.1,130.1,115,114,112,97,88,71,59,58	10/30/60	HMDB0000812	Biii
Fecal_NEG120	190.054	208.729	N-Acetyl-L-methionine	N-Acetyl-L-methionine	Organic acids and derivatives	C7H13NO3S	-	-	190.054	190.054	0.0503197	-	-	191.1,190.1,149,148,146,143.1,142,112,98.1,84,71,59	10/30/60	HMDB0011745	Bi
Fecal_NEG252	222.076	205.094	N-Acetyl-L-tyrosine	N-Acetyl-L-tyrosine	Organic acids and derivatives	C11H13NO4	-	-	222.077	222.077	1.1205	-	-	225,223.8,223.1,222.1,221.8,180.1,178.1,136.1,132.4,123.9,120,108,94,89,81,80,71,59	10/30/60	HMDB0000866	Biii
Fecal_NEG182	303.083	451.288	N-Acetylaspartylglutamic acid	N-Acetylaspartylglutamic acid	Organic acids and derivatives	C11H16N2O8	-	-	303.083	303.084	1.19582	-	-	322,303.2,285.1,226.2,128,96,68.9,65.4	10/30/60	HMDB0001067	Bii
Fecal_NEG233	188.055	397.083	N-Acetylglutamic acid	N-Acetylglutamic acid	Organic acids and derivatives	C7H11NO5	-	-	188.056	188.055	7.84633	-	-	188.1,170,145.1,144.1,128,102.1,100.1,88,85,84,59,58	10/30/60	HMDB0001138	Biii
Fecal_NEG73	187.072	153.225	N-Acetylglutamine	N-Acetylglutamine	Organic acids and derivatives	C7H12N2O4	-	-	187.072	187.071	7.79909	-	-	188.1,187.1,169.1,157.1,144.1,143.1,127.1,125.1,123.1,111,108,101,99,98,97.1,97,87,85,84,83,81,80,73,72,71,59	10/30/60	HMDB0006029	Bii
Fecal_NEG58	152.082	147.703	N-Acetylhistamine	N-Acetylhistamine	Organic acids and derivatives	C7H11N3O	-	-	152.083	152.082	8.123	-	-	152.1,151.1,138.1,124.1,123,111.1,110.1,109,108,93,81	10/30/60	HMDB0013253	Bii
Fecal_NEG258	196.071	334.533	N-Acetylhistidine	N-Acetylhistidine	Organic acids and derivatives	C8H11N3O3	-	-	196.073	196.071	7.55601	-	-	197.1,196.9,196.1,195.9,178.9,178.1,177.9,155.1,154.1,153.1,152,137,134.1,132.1,116.9,115.9,110.1,108,100.9,99.9,98,93,81,80,66,59,58	10/30/60	HMDB0032055	Biii
Fecal_NEG111	292.103	318.325	N-Acetylmuramate	N-Acetylmuramate	Organic oxygen compounds	C11H19NO8	-	-	292.104	292.104	0.925991	-	-	292.1,248.1,230.1,202.1,142.1,130.1,89,87,83,59,58,55	10/30/60	HMDB0060493	Bii
Fecal_NEG83	308.098	428.865	N-Acetylneuraminic acid	N-Acetylneuraminic acid	Organic oxygen compounds	C11H19NO9	-	-	308.099	308.099	0.66889	-	-	308.1,224.7,220.3,170,98.1,87	10/30/60	HMDB0000230	Bii
Fecal_NEG231	146.045	307.371	N-Acetylserine	N-Acetylserine	Organic acids and derivatives	C5H9NO4	-	-	146.046	146.045	8.34916	-	-	147.1,146.9,146,116,104,101.9,98,85,84,74,72,70,58,52.5	10/30/60	HMDB0002931	Biii
Fecal_NEG220	158.081	275.684	N-Acetylvaline	N-Acetylvaline	Organic acids and derivatives	C7H13NO3	-	-	158.082	158.081	8.5475	-	-	159.1,158.1,116.1,115.1,114.9,114.1,113.1,112,99,97.1,86.1,74,68,59,58	10/30/60	HMDB0011757	Biii
Fecal_NEG275	174.076	276.016	N-Carboxyethyl-g-aminobutyric acid	N-Carboxyethyl-g-aminobutyric acid	Organic acids and derivatives	C7H13NO4	-	-	174.077	174.076	8.6818	-	-	175,174.1,156.1,133,132.1,130.1,128.1,100.1,87,86.1,74,73,71,69,59,58	10/30/60	HMDB0002201	Biii
Fecal_NEG259	365.342	37.212	Nervonic acid	Nervonic acid	Lipids and lipid-like molecules	C24H46O2	-	-	365.342	365.342	1.53765	-	-	365.3,365.2,321.2,303.2,285.2,285,275.2,273.2,257.1,255.2,245.2,243.2,223.4,217.2,191.1,175,171.9,137.1,133,124,113.1,97,95,83,81,80,73,69,59,58,57	10/30/60	HMDB0002368	Biii
Fecal_NEG108	122.024	224.73	Nicotinic acid	Nicotinic acid	Organoheterocyclic compounds	C6H5NO2	-	-	122.025	122.024	9.82872	-	-	123,122,95,94,80,78	10/30/60	HMDB0001488	Bii
Fecal_NEG253	180.066	173.831	o-Tyrosine	o-Tyrosine	Organic acids and derivatives	C9H11NO3	-	-	180.067	180.065	6.85845	-	-	180.1,138.1,137.1,136.1,121.1,109.1,107,96,95,94.1,93,84,83,81,80,69,59	10/30/60	HMDB0006050	Biii
Fecal_NEG98	151.039	203.648	Ortho-Hydroxyphenylacetic acid	Ortho-Hydroxyphenylacetic acid	Benzenoids	C8H8O3	-	-	151.04	151.039	9.00451	-	-	152.1,151,136,123,121,110.1,108,107,106,93,81,79.1,67,65,61.1,59,58.3	10/30/60	HMDB0000669	Bii
Fecal_NEG272	159.029	152.166	Oxoadipic acid	Oxoadipic acid	Organic acids and derivatives	C6H8O5	-	-	159.03	159.029	8.14492	-	-	160,159,158.8,131,123.9,117.1,116.9,115,113,101,99.9,99,97,88,87,85,83,82.3,80,73,71,69,59,57,55	10/30/60	HMDB0000225	Biii
Fecal_NEG251	145.013	378.516	Oxoglutaric acid	Oxoglutaric acid	Organic acids and derivatives	C5H6O5	-	-	145.014	145.013	9.37938	-	-	146,145.1,144.9,121.1,118,101,99.1,95.5,73	10/30/60	HMDB0000208	Biii
Fecal_NEG88	151.025	243.257	Oxypurinol	Oxypurinol	Organoheterocyclic compounds	C5H4N4O2	-	-	151.026	151.025	8.41683	-	-	152,151,124,123,109,108,101,96,89,83,81,71,65,59	10/30/60	HMDB0000786	Bi
Fecal_NEG125	151.039	88.2375	p-Anisic acid	p-Anisic acid	Benzenoids	C8H8O3	-	-	151.04	151.039	9.63081	-	-	152,151.1,123,108,107,81,80,75.5,71,66,59,51.4	10/30/60	HMDB0001101	Bii
Fecal_NEG35	107.049	197.244	p-Cresol	p-Cresol	Benzenoids	C7H8O	-	-	107.05	107.049	9.57639	-	-	107,79.1,65	10/30/60	HMDB0001858	Bii
Fecal_NEG68	171.011	35.2882	p-Toluenesulfonic acid	p-Toluenesulfonic acid	Organic acids and derivatives	C7H8O4S	-	-	171.012	171.011	6.73887	-	-	172,171,108.1,107,99,97,91.6,81,80,50.4	10/30/60	HMDB0059933	Bii
Fecal_NEG198	218.102	278.605	Pantothenic acid	Pantothenic acid	Organooxygen compounds	C9H17NO5	-	-	218.103	218.103	0.283329	-	-	223.8,218.1,188.1,176,175,174.1,146.1,88,71,60,59	10/30/60	HMDB0000210	Bii
Fecal_NEG113	241.216	224.708	Pentadecanoic acid	Pentadecanoic acid	Lipids and lipid-like molecules	C15H30O2	-	-	241.217	241.217	0.523986	-	-	242.2,242,241.2,241,225.3,181.1,179.1,141.1,139.1,99,98,84.8,81,62,59,57,54,51.6	10/30/60	HMDB0000826	Bii
Fecal_NEG160	261.124	252.951	Phenylalanylproline	Phenylalanylproline	Organic acids and derivatives	C14H18N2O3	-	-	261.124	261.125	0.643599	-	-	261.1,146.1,136.1,114.1,97,91.1,70	10/30/60	HMDB0011177	Bii
Fecal_NEG134	165.055	109.314	Phenyllactic acid	Phenyllactic acid	Phenylpropanoids and polyketides	C9H10O3	-	-	165.056	165.055	6.79363	-	-	165.1,147,126,120.1,119,117,110.1,108,103.1,101,91.1,81,73	10/30/60	HMDB0000779	Bii
Fecal_NEG163	163.039	36.771	Phenylpyruvic acid	Phenylpyruvic acid	Benzenoids	C9H8O3	-	-	163.04	163.039	6.61182	-	-	164.1,163.1,136,135,122,121.1,119,109,107,97,95,93,92.1,91.1,83,82,81,80,62	10/30/60	HMDB0000205	Bii
Fecal_NEG333	165.019	125.903	Phthalic acid	Phthalic acid	Benzenoids	C8H6O4	-	-	165.019	165.018	8.0828	-	-	165.1,122.1,121.1,120.1,119,107,106,93,92,91.1,81,65,59	10/30/60	HMDB0002107	Bi
Fecal_NEG301	159.065	378.574	Pimelic acid	Pimelic acid	Lipids and lipid-like molecules	C7H12O4	-	-	159.066	159.065	7.59977	-	-	160.1,159.1,158.9,142.1,116.9,116.1,115.1,114.9,99.9,97.1,95,59	10/30/60	HMDB0000857	Biii
Fecal_NEG77	367.212	73.4174	Prostaglandin G2	Prostaglandin G2	Lipids and lipid-like molecules	C20H32O6	-	-	367.213	367.213	0.431354	-	-	367.2,367,349.2,331.2,305.2,303.2,295.2,287.2,287.1,277.2,275.2,273.2,257.2,247.2,245.2,243.2,230,222.2,193.2,183,181.1,169.1,165.1,153.1,137.1,135.1,125.1,123.1,121.1,113.1,97.7,97,95,83,81,80,79.8,73,69,59,58,57	10/30/60	HMDB0003235	Bii
Fecal_NEG218	166.044	102.293	Pyridoxal	Pyridoxal	Organoheterocyclic compounds	C8H9NO3	-	-	166.051	166.049	9.16419	-	-	167,166,148,139.1,138.1,136,123,122,120,108,99,97,95,94,93,92,83,81,80,79.1,75,73,69,66,59,58	10/30/60	HMDB0001545	Biii
Fecal_NEG61	109.028	36.9841	Pyrocatechol	Pyrocatechol	Benzenoids	C6H6O2	-	-	109.029	109.029	8.46204	-	-	110,109,108,95,91,81,77,68,67,65	10/30/60	HMDB0000957	Bii
Fecal_NEG49	128.034	397.792	Pyroglutamic acid	Pyroglutamic acid	Organic acids and derivatives	C5H7NO3	-	-	128.035	128.034	7.86583	-	-	129,128,127.9,101,85,84,82	10/30/60	HMDB0000267	Bii
Fecal_NEG2	87.0076	81.254	Pyruvic acid	Pyruvic acid	Organic acids and derivatives	C3H4O3	-	-	87.0087	87.0079	9.56577	-	-	87	10/30/60	HMDB0000243	Bii
Fecal_NEG138	166.013	385.702	Quinolinic acid	Quinolinic acid	Organoheterocyclic compounds	C7H5NO4	-	-	166.015	166.013	8.4642	-	-	167,166,150,149,123,122,119,110.1,78,76.4,69.7	10/30/60	HMDB0000232	Bii
Fecal_NEG115	375.131	229.117	Riboflavin	Riboflavin	Organoheterocyclic compounds	C17H20N4O6	-	-	375.131	375.131	0.184912	-	-	375.3,255.1,225.1,217,212.1,124.1,114.1,80,79,65.9,64,59	10/30/60	HMDB0000244	Bii
Fecal_NEG82	257.077	142.65	Ribothymidine	Ribothymidine	Nucleosides, nucleotides, and analogues	C10H14N2O6	-	-	257.078	257.078	0.741107	-	-	258,257.1,256.2,229,224.8,214.1,197,167,125,124,113,111,110,108,98.1,97.5,97,96,85,82,81,80,78.4,71,59	10/30/60	HMDB0000884	Bii
Fecal_NEG305	275.124	359.839	Saccharopine	Saccharopine	Organic acids and derivatives	C11H20N2O6	-	-	275.125	275.125	1.02286	-	-	275.1,167.1,113.9,107.1,72.2,67.4,59	10/30/60	HMDB0000279	Biii
Fecal_NEG117	305.248	37.0658	Sciadonic acid	Sciadonic acid	Lipids and lipid-like molecules	C20H34O2	-	-	305.249	305.249	0.575856	-	-	305.2,304.6,287.1,246,243.2,225.1,223.1,221.1,206.9,203.1,195.1,189.1,177.1,175.1,167,159.1,151,149.1,147.1,138,137,136.1,97,81,80,70.9,70.6,61.4,59,57	10/30/60	HMDB0031058	Bii
Fecal_NEG223	209.066	211.208	Sedoheptulose	Sedoheptulose	Organic oxygen compounds	C7H14O7	-	-	209.067	209.067	0.939497	-	-	210.1,209.1,165.1,149,147.1,142.1,131,124,121,113,101,89,71,59	10/30/60	HMDB0003219	Biii
Fecal_NEG133	173.056	159.407	Shikimic acid	Shikimic acid	Organic oxygen compounds	C7H10O5	-	-	173.046	173.044	8.74033	-	-	174.1,173.1,171,158,155,137,131,130,129.1,128,113,112,111.1,100,99,85,83,82,74,73,71,70,68,67.1,66,61,59,57	10/30/60	HMDB0003070	Bii
Fecal_NEG142	173.081	304.272	Suberic acid	Suberic acid	Lipids and lipid-like molecules	C8H14O4	-	-	173.082	173.081	8.04571	-	-	174.1,173.1,154.9,132.1,130.1,129.1,127.1,125.1,116.1,112,111.1,101.1,99.9,87,74,59,58,57	10/30/60	HMDB0000893	Bii
Fecal_NEG96	117.018	394.886	Succinic acid	Succinic acid	Organic acids and derivatives	C4H6O4	-	-	117.019	117.018	8.59477	-	-	117.9,116.9,100.9,99.9,99,74,73,72,71,66	10/30/60	HMDB0000254	Bii
Fecal_NEG9	101.023	146.97	Succinic acid semialdehyde	Succinic acid semialdehyde	Lipids and lipid-like molecules	C4H6O3	-	-	101.024	101.024	8.48682	-	-	101.1,73,68.8,64.6,59	10/30/60	HMDB0001259	Bii
Fecal_NEG149	341.108	378.512	Sucrose	Sucrose	Organic oxygen compounds	C12H22O11	-	-	341.109	341.109	0.320597	-	-	341.1,179.1,161,119,113,101,89,71,59	10/30/60	HMDB0000258	Bii
Fecal_NEG331	197.044	83.9218	Syringic acid	Syringic acid	Benzenoids	C9H10O5	-	-	197.046	197.045	1.2545	-	-	197,167,154.1,153.1,139,138,137,135,125,123,115,113,111,110.1,109,108,107,105.4,101.1,97.1,97,95,86.3,85,83,81,80,73	10/30/60	HMDB0002085	Biii
Fecal_NEG41	514.285	210.663	Taurocholic acid	Taurocholic acid	Lipids and lipid-like molecules	C26H45NO7S	-	-	514.284	514.285	1.93631	-	-	514.3,222.5,124,107,88.5,81,80,75.3,62	10/30/60	HMDB0000036	Bii
Fecal_NEG15	498.29	151.45	Tauroursodeoxycholic acid	Tauroursodeoxycholic acid	Lipids and lipid-like molecules	C26H45NO6S	-	-	498.289	498.29	0.704928	-	-	498.3,222.2,124,107,81,80	10/30/60	HMDB0000874	Bii
Fecal_NEG135	165.018	368.615	Terephthalic acid	Terephthalic acid	Benzenoids	C8H6O4	-	-	165.019	165.018	7.99038	-	-	165,129,122,121,119,94,93,87,85,77,75,73,71,59,50.1	10/30/60	HMDB0002428	Bii
Fecal_NEG74	257.175	230.781	Tetradecanedioic acid	Tetradecanedioic acid	Lipids and lipid-like molecules	C14H26O4	-	-	257.176	257.176	0.873842	-	-	258,257.2,239.2,195.2,193.2,187.1,172.2,151,124.1,114,102,88,74	10/30/60	HMDB0000872	Bii
Fecal_NEG313	135.029	324.665	Threonic acid	Threonic acid	Organic oxygen compounds	C4H8O5	-	-	135.03	135.029	7.65938	-	-	135.9,135,134.9,117,100.9,99.9,92,81,75,73	10/30/60	HMDB0000943	Biii
Fecal_NEG47	241.083	88.1908	Thymidine	Thymidine	Nucleosides, nucleotides, and analogues	C10H14N2O5	-	-	241.083	241.083	0.0858976	-	-	241.2,241.1,151,125,101.1,97,80	10/30/60	HMDB0000273	Bi
Fecal_NEG40	125.035	132.572	Thymine	Thymine	Organoheterocyclic compounds	C5H6N2O2	-	-	125.036	125.034	9.10915	-	-	126,125.9,125,83,82,81,69,66,60.7,59,55	10/30/60	HMDB0000262	Bii
Fecal_NEG295	156.066	131.445	Tiglylglycine	Tiglylglycine	Organic acids and derivatives	C7H11NO3	-	-	156.067	156.065	9.88152	-	-	157.1,156,114.1,113,112,98,96,95,92,85,84,83,82.1,80,70,69,60,59	10/30/60	HMDB0000959	Biii
Fecal_NEG226	173.008	446.513	trans-Aconitic acid	trans-Aconitic acid	Organic acids and derivatives	C6H6O6	-	-	173.009	173.008	7.93839	-	-	173.1,172.9,154.9,129,111,100.9,99.9,85,59	10/30/60	HMDB0000958	Biii
Fecal_NEG246	193.05	156.041	trans-Ferulic acid	trans-Ferulic acid	Phenylpropanoids and polyketides	C10H10O4	-	-	193.051	193.049	8.12805	-	-	194,193,178,150.1,149.1,137,136,135,134,133,131,123,121,110,109,107,97,93,87,85,84,83,82,81,80,59	10/30/60	HMDB0000954	Bi
Fecal_NEG199	341.108	401.769	Trehalose	Trehalose	Organic oxygen compounds	C12H22O11	-	-	341.109	341.109	0.374545	-	-	341.1,247.3,229.6,224.8,179.1,164,161,97.6,91.3,89,71,59	10/30/60	HMDB0000975	Bii
Fecal_NEG84	167.02	339.271	Uric acid	Uric acid	Organoheterocyclic compounds	C5H4N4O3	-	-	167.021	167.02	7.57149	-	-	168,167.8,167,149,142,124,123,96,69	10/30/60	HMDB0000289	Bii
Fecal_NEG81	243.062	164.18	Uridine	Uridine	Nucleosides, nucleotides, and analogues	C9H12N2O6	-	-	243.062	243.062	0.251888	-	-	244,243,200.1,187,182,171,153,152,143,140,124,122,117,111,110,108,97,96,94,84,83,82,71,68,66,59,55.9,55	10/30/60	HMDB0000296	Bii
Fecal_NEG263	137.035	300.578	Urocanic acid	Urocanic acid	Organoheterocyclic compounds	C6H6N2O2	-	-	137.036	137.035	8.0315	-	-	137.9,137,136.9,99.9,94,93,66	10/30/60	HMDB0000301	Biii
Fecal_NEG177	455.353	39.5666	Ursolic acid	Ursolic acid	Lipids and lipid-like molecules	C30H48O3	-	-	455.353	455.353	0.109353	-	-	455.3,99,97,80,54.5	10/30/60	HMDB0002395	Bii
Fecal_NEG46	101.06	80.2089	Valeric acid	Valeric acid	Lipids and lipid-like molecules	C5H10O2	-	-	101.061	101.06	8.94582	-	-	115.9,108.4,102.1,101.1,73,71,59,57,55	10/30/60	HMDB0000892	Bii
Fecal_NEG45	151.025	222.247	Xanthine	Xanthine	Organoheterocyclic compounds	C5H4N4O2	-	-	151.026	151.025	8.51961	-	-	152,151,137,136,126,110.1,109,108,107,79,73,61,59	10/30/60	HMDB0000292	Bii
Serum_POS62	205.097	277.351	(±)-Tryptophan	(±)-Tryptophan	Organoheterocyclic compounds	C11H12N2O2	205.097	205.097	-	-	1.46834	205.1,188.1,170.1,159.1,146.1,144.1,143.1,132.1,118.1,117.1,74	10/30/60	-	-	HMDB0030396	Bi
Serum_POS167	100.076	314.998	(2R)-2-Hydroxy-2-methylbutanenitrile	(2R)-2-Hydroxy-2-methylbutanenitrile	Organic oxygen compounds	C5H9NO	100.076	100.076	-	-	3.05141	101.1,100.1,83.1,82.1,71.1,67,59.1,56.1,55.1	10/30/60	-	-	HMDB0060309	Bii
Serum_POS273	257.112	168.232	1-(beta-D-Ribofuranosyl)-1,4-dihydronicotinamide	1-(beta-D-Ribofuranosyl)-1,4-dihydronicotinamide	Organic oxygen compounds	C11H16N2O5	257.113	257.113	-	-	0.195896	257.3,257.1,256.3,126.2,125.1,108,89.1,60.1	10/30/60	-	-	HMDB0011648	Biii
Serum_POS55	151.061	147.099	1-Methylhypoxanthine	1-Methylhypoxanthine	Organoheterocyclic compounds	C6H6N4O	151.06	151.061	-	-	5.38138	151.1,110,95.1,94,89.1,82,62.2,51.4	10/30/60	-	-	HMDB0013141	Bii
Serum_POS222	283.102	146.965	1-Methylinosine	1-Methylinosine	Nucleosides, nucleotides, and analogues	C11H14N4O5	283.104	283.104	-	-	0.0786621	283.1,282.3,255.1,241.1,151.1,137,133.1,89.1	10/30/60	-	-	HMDB0002721	Biii
Serum_POS21	137.07	323.95	1-Methylnicotinamide	1-Methylnicotinamide	Organoheterocyclic compounds	C7H9N2O	137.071	137.071	-	-	2.12397	137.1,110.1,106,96,95.1,94.1,92,80.1	10/30/60	-	-	HMDB0000699	Bii
Serum_POS240	524.369	214.064	2-acetyl-1-alkyl-sn-glycero-3-phosphocholine	2-acetyl-1-alkyl-sn-glycero-3-phosphocholine	Lipids and lipid-like molecules	C26H54NO7P	524.371	524.37	-	-	1.23584	524.4,506.4,341.3,258.1,221.4,185.1,184.1,125,104.1,86.1,71.1,69.1,67.1,60.1,58.1,57.1,56,55.1	10/30/60	-	-	HMDB0062195	Biii
Serum_POS336	165.05	320.191	2-Hydroxycinnamic acid	2-Hydroxycinnamic acid	Phenylpropanoids and polyketides	C9H8O3	165.055	165.054	-	-	2.18513	165.1,147,142,123,119.1,109.1,103.1,101,95,91.1,87.6,83,81.1,77,76,74.3,65,53	10/30/60	-	-	HMDB0002641	Biii
Serum_POS182	246.169	259.516	2-Methylbutyroylcarnitine	2-Methylbutyroylcarnitine	Lipids and lipid-like molecules	C12H23NO4	246.17	246.17	-	-	1.90019	246.2,188.1,187.1,146.1,144.1,85,60.1,59.1,57.1	10/30/60	-	-	HMDB0000378	Biii
Serum_POS161	766.571	37.1638	2-O-(5,8,11,14,17-Eicosapentaenoyl)-1-O-hexadecylglycero-3-phosphocholine	2-O-(5,8,11,14,17-Eicosapentaenoyl)-1-O-hexadecylglycero-3-phosphocholine	Lipids and lipid-like molecules	C44H80NO7P	766.575	766.57	-	-	6.24035	766.6,190.9,184.1,166.1,125,104.1,99,86.1,81.1,71.1,67.1,60.1,58.3,57.1,56,55.1	10/30/60	-	-	HMDB0039528	Bii
Serum_POS139	126.066	199.341	2-O-Methylcytosine	2-O-Methylcytosine	Organoheterocyclic compounds	C5H7N3O	126.066	126.066	-	-	0.0289859	126.1,109,108,98.1,97.1,95,83.1,81,69,58.9,54.7	10/30/60	-	-	HMDB0004339	Bii
Serum_POS217	136.075	315.862	2-Phenylacetamide	2-Phenylacetamide	Benzenoids	C8H9NO	136.076	136.075	-	-	3.03892	136.1,119,118.1,109.1,108.1,107,94,92.1,91.1,81.1,71.9,65,51.9	10/30/60	-	-	HMDB0010715	Biii
Serum_POS39	100.076	45.0695	2-Piperidinone	2-Piperidinone	Organoheterocyclic compounds	C5H9NO	100.076	100.076	-	-	0.187183	101.1,100.1,98.1,82.1,71,70.1,69,58,56,55.1	10/30/60	-	-	HMDB0011749	Bii
Serum_POS31	115.086	207.797	3-Amino-2-piperidone	3-Amino-2-piperidone	Organic acids and derivatives	C5H10N2O	115.087	115.087	-	-	1.82045	115.1,97.1,71.1,70.1,60.6,50.4	10/30/60	-	-	HMDB0000323	Bii
Serum_POS339	551.423	31.1338	3-cis-Hydroxy-b,e-Caroten-3'-one	3-cis-Hydroxy-b,e-Caroten-3'-one	Lipids and lipid-like molecules	C40H54O	551.425	551.426	-	-	2.50462	552.4,551.4,533.4,471.4,459.4,439.2,429.3,411.3,345.3,333.3,291.2,289.2,287.2,285.2,283.2,281.2,277.2,267.2,265.2,263.2,259.2,257.3,256.3,253.2,251.2,247.1,241.2,237.2,235.1,227.2,225.2,223.1,222.2,221.1,219.2,213.2,211.1,209.1,207.1,201.2,199.2,197.1,195.1,193.2,187.1,185.1,183.1,181.1,175.1,173.1,171.1,169.1,167.1,161.1,159.1,157.1,156.1,155.1,147.1,145.1,143.1,135.1,133.1,131.1,123.1,121.1,119…	10/30/60	-	-	HMDB0002890	Biii
Serum_POS121	146.117	391.184	3-Dehydroxycarnitine	3-Dehydroxycarnitine	Lipids and lipid-like molecules	C7H15NO2	146.118	146.117	-	-	1.79501	146.1,87,60.1	10/30/60	-	-	HMDB0006831	Bii
Serum_POS126	262.164	320.379	3-Hydroxyisovalerylcarnitine	3-Hydroxyisovalerylcarnitine	Lipids and lipid-like molecules	C12H24NO5	262.165	262.165	-	-	0.947116	262.2,145,85,60.1,59	10/30/60	-	-	HMDB0061189	Bii
Serum_POS106	126.066	228.305	3-Methylcytosine	3-Methylcytosine	Organoheterocyclic compounds	C5H7N3O	126.065	126.066	-	-	4.13254	127.1,126.1,109,108,81	10/30/60	-	-	HMDB0011601	Bii
Serum_POS154	290.159	405.246	3-Methylglutarylcarnitine	3-Methylglutarylcarnitine	Lipids and lipid-like molecules	C13H23NO6	290.16	290.16	-	-	0.510765	290.2,231.1,213.1,147.1,144.1,129.1,111,101.1,85,83,60.1,55.1	10/30/60	-	-	HMDB0000552	Bii
Serum_POS41	166.072	196.365	3-Methylguanine	3-Methylguanine	Organoheterocyclic compounds	C6H7N5O	166.072	166.072	-	-	3.4854	166.1,149,142.1,125,124,120.1,106,103.3,99.3,75.5	10/30/60	-	-	HMDB0001566	Bii
Serum_POS46	88.0757	208.702	4-Aminobutyraldehyde	4-Aminobutyraldehyde	Organic oxygen compounds	C4H9NO	88.0757	88.076	-	-	3.81365	88.1,70.1,61	10/30/60	-	-	HMDB0001080	Bii
Serum_POS97	146.092	405.175	4-Guanidinobutanoic acid	4-Guanidinobutanoic acid	Organic acids and derivatives	C5H11N3O2	146.092	146.092	-	-	3.16149	146.1,130.1,87,60.1	10/30/60	-	-	HMDB0003464	Bii
Serum_POS304	146.117	259.572	4-Trimethylammoniobutanoic acid	4-Trimethylammoniobutanoic acid	Lipids and lipid-like molecules	C7H16NO2	146.118	146.117	-	-	3.07618	146.1,124,100.1,72.1,64.9	10/30/60	-	-	HMDB0001161	Biii
Serum_POS200	330.263	206.961	4,8 Dimethylnonanoyl carnitine	4,8 Dimethylnonanoyl carnitine	Lipids and lipid-like molecules	C18H35NO4	330.264	330.264	-	-	0.363878	330.3,271.2,132.9,85,71.1,60.1	10/30/60	-	-	HMDB0006202	Biii
Serum_POS233	253.078	329.512	5-Hydroxy-N-formylkynurenine	5-Hydroxy-N-formylkynurenine	Organic oxygen compounds	C11H12N2O5	253.082	253.08	-	-	8.79552	253.1,235.1,226.2,222.3,191.1,101.5,70.1	10/30/60	-	-	HMDB0004086	Biii
Serum_POS232	191.081	47.2169	6-Hydroxy-1H-indole-3-acetamide	6-Hydroxy-1H-indole-3-acetamide	Organoheterocyclic compounds	C10H10N2O2	191.082	191.081	-	-	4.50226	191.1,174.1,173.1,148,146.1,145.1,132,130.1,129.1,128,120,118.1,110.8,110.1,95,92,91.1,87,82,60,54	10/30/60	-	-	HMDB0031173	Biii
Serum_POS136	75.0556	356.277	Acetylhydrazine	Acetylhydrazine	Organic acids and derivatives	C2H6N2O	75.0553	75.0558	-	-	7.11934	91.5,76.1,75.1,59.1,58.1,57	10/30/60	-	-	HMDB0060428	Bii
Serum_POS61	203.138	245.657	Alanyl-Leucine	Alanyl-Leucine	Organic acids and derivatives	C9H18N2O3	203.139	203.139	-	-	1.32093	223.1,203.1,185.1,180,170.2,157.1,136,97.6,86.1,78.5	10/30/60	-	-	HMDB0028691	Bii
Serum_POS169	119.085	34.4152	alpha-Methylstyrene	alpha-Methylstyrene	Benzenoids	C9H10	119.086	119.086	-	-	0.310259	120.1,119.1,117.1,109.1,104.1,103.1,95,93.1,91.1,79.1,65,53	10/30/60	-	-	HMDB0059899	Bii
Serum_POS184	74.0603	363.644	Aminoacetone	Aminoacetone	Organic oxygen compounds	C3H7NO	74.0601	74.0605	-	-	6.53317	74.1,57,56.1	10/30/60	-	-	HMDB0002134	Biii
Serum_POS248	232.128	329.493	Asparaginyl-Valine	Asparaginyl-Valine	Organic acids and derivatives	C9H17N3O4	232.129	232.129	-	-	1.09343	250.4,232.2,226,219.2,175.1,129.1,118.1,115,87.1,72.1	10/30/60	-	-	HMDB0028744	Biii
Serum_POS123	281.112	357.253	Aspartylphenylalanine	Aspartylphenylalanine	Organic acids and derivatives	C13H16N2O5	281.113	281.113	-	-	0.427215	281.1,246.1,235.1,224,221.1,200.1,166.1,120.1,91.1,88,87,57.9	10/30/60	-	-	HMDB0000706	Bii
Serum_POS124	203.149	509.724	Asymmetric dimethylarginine	Asymmetric dimethylarginine	Organic acids and derivatives	C8H18N4O2	203.15	203.15	-	-	0.645634	203.1,172.1,158.1,133.1,116.1,115.1,88.1,72.1,71.1,70.1	10/30/60	-	-	HMDB0001539	Bii
Serum_POS1	90.055	358.185	beta-Alanine	beta-Alanine	Organic acids and derivatives	C3H7NO2	90.055	90.0554	-	-	4.56322	90.1,72.1	10/30/60	-	-	HMDB0000056	Bii
Serum_POS82	583.253	141.619	Biliverdin	Biliverdin	Organoheterocyclic compounds	C33H34N4O6	583.255	583.255	-	-	0.0121713	583.3,297.1,221.9,101.3,93.4	10/30/60	-	-	HMDB0001008	Bii
Serum_POS166	232.153	275.489	Butyrylcarnitine	Butyrylcarnitine	Lipids and lipid-like molecules	C11H21NO4	232.154	232.154	-	-	1.52572	233.2,232.2,223,173.1,144.1,85,71.1,60.1,57	10/30/60	-	-	HMDB0002013	Bii
Serum_POS173	227.113	357.279	Carnosine	Carnosine	Organic acids and derivatives	C9H14N4O3	227.114	227.114	-	-	1.0332	227.1,209.1,184.1,181.1,156.1,138.1,124.1,110.1,104.6,93,84.1,83.1,62.6,57.1	10/30/60	-	-	HMDB0000033	Biii
Serum_POS335	450.32	227.451	Chenodeoxyglycocholic acid	Chenodeoxyglycocholic acid	Lipids and lipid-like molecules	C26H43NO5	450.321	450.322	-	-	0.780585	450.3,432.3,414.3,339.3,227.2,221.9,211.1,201.2,178.4,161.1,158.1,147.1,145.1,135.1,133.1,129.1,121.1,107.1,105.1,95.1,93.1,91.2,81.1,76,67.1	10/30/60	-	-	HMDB0006898	Biii
Serum_POS26	104.107	288.69	Choline	Choline	Organic nitrogen compounds	C5H14NO	104.107	104.107	-	-	3.26428	104.1,60.1,58.1	10/30/60	-	-	HMDB0000097	Bii
Serum_POS143	370.293	202.236	cis-5-Tetradecenoylcarnitine	cis-5-Tetradecenoylcarnitine	Lipids and lipid-like molecules	C21H39NO4	370.295	370.296	-	-	0.872889	370.3,85	10/30/60	-	-	HMDB0002014	Bii
Serum_POS96	176.102	403.365	Citrulline	Citrulline	Organic acids and derivatives	C6H13N3O3	176.103	176.103	-	-	2.56702	176.1,159.1,141.1,116.1,115.1,114.1,113.1,86.1,70.5,70.1,68.5	10/30/60	-	-	HMDB0000904	Bii
Serum_POS71	177.111	62.6671	Cotinine	Cotinine	Organoheterocyclic compounds	C10H12N2O	177.102	177.102	-	-	3.88274	177.1,98.1,89.1,80.1	10/30/60	-	-	HMDB0001046	Bii
Serum_POS72	132.076	361.769	Creatine	Creatine	Organic acids and derivatives	C4H9N3O2	132.077	132.077	-	-	0.996621	132.1,90.1,87.1,86.1,68,58.1	10/30/60	-	-	HMDB0000064	Bii
Serum_POS27	114.066	175.288	Creatinine	Creatinine	Organic acids and derivatives	C4H7N3O	114.066	114.066	-	-	0.500384	114.1,104.1,96.1,86.1,84.6,83.1,79.1,72,69.3,69.1,66.1	10/30/60	-	-	HMDB0000562	Bii
Serum_POS138	128.07	437.738	D-1-Piperideine-2-carboxylic acid	D-1-Piperideine-2-carboxylic acid	Organoheterocyclic compounds	C6H9NO2	128.071	128.071	-	-	0.831969	128.1,100.1,86.1,85.1,83.1,82.1,59.1,55.1	10/30/60	-	-	HMDB0001084	Bii
Serum_POS183	316.246	214.962	Decanoylcarnitine	Decanoylcarnitine	Lipids and lipid-like molecules	C17H33NO4	316.248	316.247	-	-	5.39739	316.2,257.2,155.1,144.1,95.1,85,84.1,81.1,71.1,60.1,57	10/30/60	-	-	HMDB0000651	Biii
Serum_POS218	575.465	147.014	DG(15:0/18:4(6Z,9Z,12Z,15Z)/0:0)	DG(15:0/18:4(6Z,9Z,12Z,15Z)/0:0)	Lipids and lipid-like molecules	C36H62O5	575.467	575.467	-	-	0.239791	575.5,557.5,221.3,156.7,125.1,123.1,121.1,119.1,109.1,107.1,97.1,95.1,93.1,91.1,85.1,83.1,81.1,79.1,71.1,69.1,67.1,57.1,55.1	10/30/60	-	-	HMDB0007077	Biii
Serum_POS236	119.016	308.695	Dihydro-4-mercapto-3(2H)-furanone	Dihydro-4-mercapto-3(2H)-furanone	Organoheterocyclic compounds	C4H6O2S	119.016	119.016	-	-	0.203253	120.1,119.1,77,75,73.1,72.1,56.1,55.1	10/30/60	-	-	HMDB0039786	Biii
Serum_POS99	104.071	336.024	Dimethylglycine	Dimethylglycine	Organic acids and derivatives	C4H9NO2	104.071	104.071	-	-	1.06868	104.1,60.1,58.1	10/30/60	-	-	HMDB0000092	Bii
Serum_POS103	344.278	207.676	Dodecanoylcarnitine	Dodecanoylcarnitine	Lipids and lipid-like molecules	C19H37NO4	344.28	344.278	-	-	4.17542	344.3,285.2,183.2,144.1,109.1,95.1,87,86,85,84.1,83.1,71.1,60.1,57	10/30/60	-	-	HMDB0002250	Bii
Serum_POS239	426.357	194.468	Elaidic carnitine	Elaidic carnitine	Lipids and lipid-like molecules	C25H47NO4	426.358	426.357	-	-	1.46737	426.4,221.4,133.1,89.1,85,69,67.1,60.1,57.4	10/30/60	-	-	HMDB0006464	Biii
Serum_POS231	175.071	224.866	Formiminoglutamic acid	Formiminoglutamic acid	Organic acids and derivatives	C6H10N2O4	175.071	175.071	-	-	3.55321	175.1,131.1,115,97,87,85,70,69,68.6,63.4,61,57,53.1	10/30/60	-	-	HMDB0000854	Biii
Serum_POS148	478.197	254.314	Furcelleran	Furcelleran	Phenylpropanoids and polyketides	C31H27NO4	478.201	478.198	-	-	6.58507	478.2,460.2,450.2,297.1,221.8,195.4,181.1,130.8	10/30/60	-	-	HMDB0037510	Bii
Serum_POS155	258.109	400.248	Glycerophosphocholine	Glycerophosphocholine	Lipids and lipid-like molecules	C8H20NO6P	258.11	258.11	-	-	2.05568	258.1,257.3,240.1,223,199,184.1,125,104.1,99,86.1,71.1,63.7,60.1,58.1	10/30/60	-	-	HMDB0000086	Bii
Serum_POS48	175.107	315.86	Glycyl-Valine	Glycyl-Valine	Organic acids and derivatives	C7H14N2O3	175.108	175.107	-	-	2.57986	175.1,157.1,129.1,118.1,87,72.1,70.1,60.1,55.1	10/30/60	-	-	HMDB0028854	Bii
Serum_POS111	118.061	368.143	Guanidoacetic acid	Guanidoacetic acid	Organic acids and derivatives	C3H7N3O2	118.061	118.061	-	-	1.41978	118.1,101,76,73,72.1,59.1,58.1,55	10/30/60	-	-	HMDB0000128	Bii
Serum_POS140	414.356	195.931	Heptadecanoyl carnitine	Heptadecanoyl carnitine	Lipids and lipid-like molecules	C24H47NO4	414.358	414.358	-	-	0.44762	414.4,222.4,85,60.1	10/30/60	-	-	HMDB0006210	Bii
Serum_POS346	112.087	327.679	Histamine	Histamine	Organic nitrogen compounds	C5H9N3	112.087	112.087	-	-	0.568693	112.1,95.1,84.1,70.1,66.3,55.2	10/30/60	-	-	HMDB0000870	Biii
Serum_POS22	137.045	174.468	Hypoxanthine	Hypoxanthine	Organoheterocyclic compounds	C5H4N4O	137.046	137.045	-	-	2.58903	137,119,110,109.1,94,92,82,71.3,54.1	10/30/60	-	-	HMDB0000157	Bii
Serum_POS32	269.087	227.463	Inosine	Inosine	Nucleosides, nucleotides, and analogues	C10H12N4O5	269.088	269.088	-	-	0.0765963	137,105,90.7,74.9	10/30/60	-	-	HMDB0000195	Bii
Serum_POS60	245.185	199.84	Isoleucyl-Isoleucine	Isoleucyl-Isoleucine	Organic acids and derivatives	C12H24N2O3	245.186	245.186	-	-	0.0222868	245.2,233.6,223,132.1,86.1	10/30/60	-	-	HMDB0028910	Bii
Serum_POS33	190.049	198.102	Kynurenic acid	Kynurenic acid	Organoheterocyclic compounds	C10H7NO3	190.05	190.049	-	-	3.99393	190.1,162.1,155.6,149,144,116,105.3,56.3,55.7,55.5,54.3,51.9	10/30/60	-	-	HMDB0000715	Bii
Serum_POS70	204.122	320.375	L-Acetylcarnitine	L-Acetylcarnitine	Lipids and lipid-like molecules	C9H17NO4	204.123	204.122	-	-	4.21645	204.1,145,144.1,85,84.1,60.1,58.1,57	10/30/60	-	-	HMDB0000201	Bii
Serum_POS93	104.071	312.49	L-alpha-Aminobutyric acid	L-alpha-Aminobutyric acid	Organic acids and derivatives	C4H9NO2	104.071	104.071	-	-	1.80169	104.1,60.1,58.1	10/30/60	-	-	HMDB0000452	Bii
Serum_POS76	175.118	533.631	L-Arginine	L-Arginine	Organic acids and derivatives	C6H14N4O2	175.119	175.119	-	-	1.28557	175.1,158.1,130.1,116.1,115.1,112.1,87,72.1,71,70.1,60.1	10/30/60	-	-	HMDB0000517	Bii
Serum_POS12	162.112	388.455	L-Carnitine	L-Carnitine	Organic nitrogen compounds	C7H15NO3	162.112	162.112	-	-	3.44148	162.1,103,102.1,85,60.1	10/30/60	-	-	HMDB0000062	Bii
Serum_POS52	147.076	385.721	L-Glutamine	L-Glutamine	Organic acids and derivatives	C5H10N2O3	147.076	147.076	-	-	2.40789	130.1,124,102.1,101.1,85,84,56.1	10/30/60	-	-	HMDB0000641	Bii
Serum_POS89	260.184	244.598	L-Hexanoylcarnitine	L-Hexanoylcarnitine	Lipids and lipid-like molecules	C13H25NO4	260.186	260.186	-	-	0.305152	260.2,201.1,85,60.1,58.1	10/30/60	-	-	HMDB0000756	Bii
Serum_POS29	156.076	408.891	L-Histidine	L-Histidine	Organic acids and derivatives	C6H9N3O2	156.077	156.076	-	-	1.79711	156.1,110.1,95.1,93,83.1,82.1	10/30/60	-	-	HMDB0000177	Bii
Serum_POS86	209.091	278.688	L-Kynurenine	L-Kynurenine	Organic oxygen compounds	C10H12N2O3	209.092	209.092	-	-	0.27065	209.2,192.1,174.1,163.1,150.1,146.1,136.1,132,120,118.1,99,94.1,89.4,89.1,84.1,76.8,74,72.8,67.6,59,58.7,57.1,55.3	10/30/60	-	-	HMDB0000684	Bi
Serum_POS120	147.112	543.017	L-Lysine	L-Lysine	Organic acids and derivatives	C6H14N2O2	147.113	147.113	-	-	0.628341	147,130.1,124,84.1,64.9	10/30/60	-	-	HMDB0000182	Bii
Serum_POS2	132.101	278.611	L-Norleucine	L-Norleucine	Organic acids and derivatives	C6H13NO2	132.102	132.102	-	-	2.55968	132.1,87.1,86.1	10/30/60	-	-	HMDB0001645	Bii
Serum_POS209	288.215	226.562	L-Octanoylcarnitine	L-Octanoylcarnitine	Lipids and lipid-like molecules	C15H29NO4	288.217	288.217	-	-	0.760986	288.2,229.1,127.1,85,60.1,57.1	10/30/60	-	-	HMDB0000791	Biii
Serum_POS51	400.34	198.03	L-Palmitoylcarnitine	L-Palmitoylcarnitine	Lipids and lipid-like molecules	C23H45NO4	400.342	400.341	-	-	2.10772	400.3,341.3,239.2,221.7,144.1,129.1,123.1,109.1,95.1,86,85,84.1,83.1,71.1,60.1,58.1,57	10/30/60	-	-	HMDB0000222	Bii
Serum_POS53	166.086	273.62	L-Phenylalanine	L-Phenylalanine	Organic acids and derivatives	C9H11NO2	166.086	166.086	-	-	3.38206	166.1,161,149.1,144,143,142,138,131.1,120.1,107.1,103.1,102,101,93.1,91.1,87,84,79.1,70.1,58.6,56.2	10/30/60	-	-	HMDB0000159	Bi
Serum_POS19	130.086	57.2958	L-Pipecolic acid	L-Pipecolic acid	Organic acids and derivatives	C6H11NO2	130.086	130.086	-	-	1.62777	130.1,84.1,70.1,65.2	10/30/60	-	-	HMDB0000716	Bi
Serum_POS119	116.071	417.478	L-Proline	L-Proline	Organic acids and derivatives	C5H9NO2	116.071	116.071	-	-	1.65958	116.1,99.1,98.1,72.1,71.1,70.1	10/30/60	-	-	HMDB0000162	Bii
Serum_POS37	120.065	363.639	L-Threonine	L-Threonine	Organic acids and derivatives	C4H9NO3	120.066	120.065	-	-	2.97488	120.1,102.1,84,74.1,72.8,62,57,56.1	10/30/60	-	-	HMDB0000167	Bii
Serum_POS142	182.08	315.87	L-Tyrosine	L-Tyrosine	Organic acids and derivatives	C9H11NO3	182.081	182.08	-	-	4.10678	182.1,165.1,158,147,136.1,135,123,119,118,117,100,99,95,91.1,57	10/30/60	-	-	HMDB0000158	Bii
Serum_POS3	118.086	285.083	L-Valine	L-Valine	Organic acids and derivatives	C5H11NO2	118.086	118.086	-	-	0.104645	119.1,118.1,59.1,58.1	10/30/60	-	-	HMDB0000883	Bii
Serum_POS125	231.17	210.476	Leucyl-Valine	Leucyl-Valine	Organic acids and derivatives	C11H22N2O3	231.17	231.17	-	-	0.0562641	231.2,225.1,174.8,86.1,72.1,69.1,54.8,50.8	10/30/60	-	-	HMDB0028942	Bii
Serum_POS252	280.262	33.6662	Linoleamide	Linoleamide	Lipids and lipid-like molecules	C18H33NO	280.264	280.263	-	-	1.91579	280.3,263.2,245.2,224.2,222.8,221.2,219.2,217.2,212.2,210.2,207.2,205.2,203.2,198.2,196.2,193.2,189.2,184.2,182.2,181.2,179.2,175.1,170.2,167.1,165.2,163.1,161.1,156.1,153.1,151.1,149.1,147.1,142.1,139.1,137.1,135.1,133.1,128.1,125.1,123.1,121.1,119.1,114.1,111.1,109.1,107.1,105.1,100.1,97.1,95.1,93.1,91.1,86.1,85.1,84.1,83.1,81.1,79.1,71.1,69.1,67.1,58.1,57.1,55.1	10/30/60	-	-	HMDB0062656	Biii
Serum_POS314	424.341	196.326	Linoleyl carnitine	Linoleyl carnitine	Lipids and lipid-like molecules	C25H45NO4	424.342	424.341	-	-	2.10077	424.3,221.9,85,60.1	10/30/60	-	-	HMDB0006469	Biii
Serum_POS176	568.425	31.8054	Lutein	Lutein	Lipids and lipid-like molecules	C40H56O2	568.428	568.428	-	-	0.890444	568.4,476.4,430.3,349.3,338.3,323.2,291.2,285.2,284.3,283.2,277.2,265.2,263.2,251.2,249.2,247.1,239.2,237.2,235.1,225.2,223.1,221.6,221.1,217.2,213.2,211.2,210.1,209.1,208.1,207.1,201.2,199.1,198.1,197.1,196.1,195.1,194.1,193.1,191.1,189.1,187.1,186.1,185.1,184.1,183.1,182.1,181.1,179.1,177.1,175.1,173.1,172.1,171.1,170.1,169.1,168.1,167.1,165.1,161.1,159.1,158.1,157.1,156.1,155.1,147.1,145.1,144…	10/30/60	-	-	HMDB0003233	Biii
Serum_POS341	468.307	222.051	LysoPC(14:0/0:0)	LysoPC(14:0/0:0)	Lipids and lipid-like molecules	C22H46NO7P	468.308	468.309	-	-	0.304873	468.3,450.3,285.2,184.1,125,104.1,86.1,71.1,60.1,57.1,56.1	10/30/60	-	-	HMDB0010379	Biii
Serum_POS287	496.339	217.6	LysoPC(16:0)	LysoPC(16:0)	Lipids and lipid-like molecules	C24H50NO7P	496.34	496.339	-	-	1.61943	496.3,478.3,313.3,258.1,184.1,125,104.1,86.1,71.1,60.1,57.1,56	10/30/60	-	-	HMDB0010382	Biii
Serum_POS279	494.324	218.734	LysoPC(16:1(9Z)/0:0)	LysoPC(16:1(9Z)/0:0)	Lipids and lipid-like molecules	C24H48NO7P	494.324	494.324	-	-	0.29102	494.3,476.3,311.3,184.1,125,104.1,86.1,71.1,69.1,67.1,60.1,58.1,56.1,55.1	10/30/60	-	-	HMDB0010383	Biii
Serum_POS281	510.355	215.801	LysoPC(17:0)	LysoPC(17:0)	Lipids and lipid-like molecules	C25H52NO7P	510.355	510.355	-	-	0.0662375	510.4,501.3,492.4,302.6,221.4,184.1,125,104.1,99,89.1,86.1,71.1,60.1,57.1	10/30/60	-	-	HMDB0012108	Biii
Serum_POS303	522.354	214.925	LysoPC(18:1(11Z))	LysoPC(18:1(11Z))	Lipids and lipid-like molecules	C26H52NO7P	522.355	522.355	-	-	0.177763	523.3,522.4,504.3,339.3,258.1,221.7,186.1,184.1,125,104.1,99,86.1,83.1,81.1,79.1,71.1,69.1,67.1,60.1,58.1,57.1,55.1	10/30/60	-	-	HMDB0010385	Biii
Serum_POS282	518.322	218.481	LysoPC(18:3(6Z,9Z,12Z))	LysoPC(18:3(6Z,9Z,12Z))	Lipids and lipid-like molecules	C26H48NO7P	518.324	518.322	-	-	3.34642	518.3,510.3,509.8,501.8,501.3,459.2,415.2,313.3,184.1,147,133.1,125,104.1,89.1,86.1,85.1,83,81.1,79.1,73,72.3,71.2,71.1,69.1,67.1,63,60.1,58.1,57.1,56,55.1	10/30/60	-	-	HMDB0010387	Biii
Serum_POS272	552.401	210.579	LysoPC(20:0/0:0)	LysoPC(20:0/0:0)	Lipids and lipid-like molecules	C28H58NO7P	552.402	552.403	-	-	1.9175	552.4,534.4,475.3,369.3,258.1,184.1,125,104.1,99,86.1,72.4,71.1,68,60.1,57.1	10/30/60	-	-	HMDB0010390	Biii
Serum_POS310	544.338	213.19	LysoPC(20:4(5Z,8Z,11Z,14Z))	LysoPC(20:4(5Z,8Z,11Z,14Z))	Lipids and lipid-like molecules	C28H50NO7P	544.34	544.34	-	-	1.22098	544.3,526.3,485.3,221.3,184.1,147,125,104.1,99,91.1,86.1,81.1,79.1,71.1,67.1,60.1,58.1,56,55.1	10/30/60	-	-	HMDB0010395	Biii
Serum_POS343	572.37	211.388	LysoPC(22:4(7Z,10Z,13Z,16Z))	LysoPC(22:4(7Z,10Z,13Z,16Z))	Lipids and lipid-like molecules	C30H54NO7P	572.371	572.375	-	-	6.33039	573.4,221.5,185.1,184.1,125,105.1,104.1,87.1,86.1,71.1,60.1,56.2	10/30/60	-	-	HMDB0010401	Biii
Serum_POS349	568.338	212.292	LysoPC(22:6(4Z,7Z,10Z,13Z,16Z,19Z))	LysoPC(22:6(4Z,7Z,10Z,13Z,16Z,19Z))	Lipids and lipid-like molecules	C30H50NO7P	568.34	568.34	-	-	0.761704	568.3,550.3,258.1,221.6,184.1,125,104.1,86.1,79.1,71.1,67.1,60.1,58.1,56	10/30/60	-	-	HMDB0010404	Biii
Serum_POS302	608.463	206.094	LysoPC(24:0)	LysoPC(24:0)	Lipids and lipid-like molecules	C32H66NO7P	608.465	608.465	-	-	0.322724	608.5,590.5,425.4,221.1,184.1,125,104.1,99,89.1,86.1,71.1,61.1,60.1,57.1	10/30/60	-	-	HMDB0010405	Biii
Serum_POS179	480.345	208.746	LysoPC(P-16:0)	LysoPC(P-16:0)	Lipids and lipid-like molecules	C24H50NO6P	480.345	480.345	-	-	0.199553	480.3,339.3,240.1,221.3,184.1,125,104.1,86.1,71.1,69.1,60.1,58.7,57,56.1,55.1	10/30/60	-	-	HMDB0010407	Biii
Serum_POS163	506.36	206.904	LysoPC(P-18:1(9Z))	LysoPC(P-18:1(9Z))	Lipids and lipid-like molecules	C26H52NO6P	506.361	506.36	-	-	0.859588	506.4,240.1,221.6,184.1,181,163,130.4,126.1,125,104.1,99,86.1,71.1,60.1	10/30/60	-	-	HMDB0010408	Bii
Serum_POS68	454.292	222.984	LysoPE(16:0/0:0)	LysoPE(16:0/0:0)	Lipids and lipid-like molecules	C21H44NO7P	454.293	454.293	-	-	0.413106	454.3,436.3,313.3,282.3,239.2,221.8,216.1,198.1,155,104.1,99,95.1,89.1,85.1,83.1,81.1,71.1,69.1,67.1,62.1,57.1,55.1	10/30/60	-	-	HMDB0011503	Bii
Serum_POS130	452.276	224.731	LysoPE(16:1(9Z)/0:0)	LysoPE(16:1(9Z)/0:0)	Lipids and lipid-like molecules	C21H42NO7P	452.277	452.277	-	-	0.643148	452.3,434.3,311.3,222.4,104.1,89.1,86.1,79.9,69.1,62.1,60.1	10/30/60	-	-	HMDB0011504	Bii
Serum_POS133	480.309	220.271	LysoPE(18:1(9Z)/0:0)	LysoPE(18:1(9Z)/0:0)	Lipids and lipid-like molecules	C23H46NO7P	480.308	480.309	-	-	0.931137	480.3,462.3,339.3,221.4,184.1,181,173,163,155,125,121.4,121.1,109.1,104.1,99,97.1,95.1,93.1,87.1,86.1,83.1,81.1,71.1,69.1,67.1,62.1,60.1,57.1,55.1	10/30/60	-	-	HMDB0011506	Bii
Serum_POS7	203.052	304.194	myo-Inositol	myo-Inositol	Organic oxygen compounds	C6H12O6	203.053	203.052	-	-	1.54025	203,202.2,161,143,124.3,78.5,71.1,70.1,53.4	10/30/60	-	-	HMDB0000211	Bii
Serum_POS294	224.091	131.869	N-Acetyl-L-tyrosine	N-Acetyl-L-tyrosine	Organic acids and derivatives	C11H13NO4	224.092	224.092	-	-	0.321872	238.2,226.1,224.1,201,196.1,178,155,135,133,104.1	10/30/60	-	-	HMDB0000866	Biii
Serum_POS64	198.087	326.727	N-Acetylhistidine	N-Acetylhistidine	Organic acids and derivatives	C8H11N3O3	198.087	198.087	-	-	0.113488	198.1,180.1,156.1,152.1,117,110.1,109.6,107.1,95.1,93,92.4,83.1,70.1	10/30/60	-	-	HMDB0032055	Bii
Serum_POS326	538.52	32.7405	N-Palmitoylsphingosine	N-Palmitoylsphingosine	Lipids and lipid-like molecules	C34H67NO3	538.519	538.52	-	-	0.82156	539.2,539,538.5,538,520.5,373.1,372.1,371.1,309.3,301.1,299.1,283.3,282.3,264.3,256.3,225,223.1,221.9,118.6,95.1,91.1,88.1,81.1,73,69.1,67.1,57.1,55.1	10/30/60	-	-	HMDB0000790	Biii
Serum_POS158	153.065	79.5928	N1-Methyl-4-pyridone-3-carboxamide	N1-Methyl-4-pyridone-3-carboxamide	Organoheterocyclic compounds	C7H8N2O2	153.066	153.065	-	-	2.88343	154.1,153.1,136,110.1,108,92,89.8	10/30/60	-	-	HMDB0004194	Bii
Serum_POS36	312.129	203.436	N2,N2-Dimethylguanosine	N2,N2-Dimethylguanosine	Nucleosides, nucleotides, and analogues	C12H17N5O5	312.13	312.13	-	-	0.253847	180.1,73,69.9,59.1	10/30/60	-	-	HMDB0004824	Bii
Serum_POS38	286.102	170.853	N4-Acetylcytidine	N4-Acetylcytidine	Nucleosides, nucleotides, and analogues	C11H15N3O6	286.103	286.103	-	-	0.632769	154.1,112.1,78	10/30/60	-	-	HMDB0005923	Bi
Serum_POS24	282.119	300.861	N6-Methyladenosine	N6-Methyladenosine	Nucleosides, nucleotides, and analogues	C11H15N5O4	282.12	282.12	-	-	0.398791	282.3,282.1,259,225.4,150.1,99,88.9,87,61.7,56.8	10/30/60	-	-	HMDB0004044	Bi
Serum_POS11	123.055	57.5724	Niacinamide	Niacinamide	Organoheterocyclic compounds	C6H6N2O	123.055	123.055	-	-	0.121575	124.1,123.1,96.1,81.1,80	10/30/60	-	-	HMDB0001406	Bii
Serum_POS73	118.086	336.967	Norvaline	Norvaline	Organic acids and derivatives	C5H11NO2	118.086	118.086	-	-	0.287435	118.1,72.1,59.1,58.1,55.1	10/30/60	-	-	HMDB0013716	Bii
Serum_POS107	282.277	83.1934	Oleamide	Oleamide	Lipids and lipid-like molecules	C18H35NO	282.279	282.279	-	-	0.71756	283.2,282.3,264.3,252.3,241.1,230.7,223.9,177.1,135.1,133.1,121.1,109.1,107.1,97.1,95.1,93.1,89.1,87,86.1,83.1,82.1,81.1,79.1,71.1,69.1,67.1,57.1,56.1,55.1	10/30/60	-	-	HMDB0002117	Bii
Serum_POS35	193.097	71.8115	Oxoamide	Oxoamide	Organic oxygen compounds	C10H12N2O2	193.097	193.097	-	-	0.104205	193.1,80	10/30/60	-	-	HMDB0001004	Bii
Serum_POS235	718.571	163.769	PC(16:0/P-16:0)	PC(16:0/P-16:0)	Lipids and lipid-like molecules	C40H80NO7P	718.575	718.571	-	-	4.81695	718.6,577.5,184.1,125,104.1,99,86.1,83.1,81.1,71.1,69.1,67.1,60.1,57.1	10/30/60	-	-	HMDB0007994	Biii
Serum_POS280	730.534	167.303	PC(16:1(9Z)/16:1(9Z))	PC(16:1(9Z)/16:1(9Z))	Lipids and lipid-like molecules	C40H76NO8P	730.538	730.534	-	-	5.12665	730.6,729.6,185.1,184.1,125,104.1,99,87.1,86.1,71.1,60.1	10/30/60	-	-	HMDB0008002	Biii
Serum_POS298	744.589	37.2424	PC(16:1(9Z)/P-18:0)	PC(16:1(9Z)/P-18:0)	Lipids and lipid-like molecules	C42H82NO7P	744.59	744.586	-	-	6.03975	744.6,603.5,184.1,125,104.1,99,95.1,86.1,85.1,83.1,81.1,71.1,69.1,67.1,60.1,57.1,56,55.1	10/30/60	-	-	HMDB0008028	Biii
Serum_POS266	742.571	37.21	PC(16:1(9Z)/P-18:1(11Z))	PC(16:1(9Z)/P-18:1(11Z))	Lipids and lipid-like molecules	C42H80NO7P	742.575	742.571	-	-	5.0591	742.6,184.1,125,104.1,99,86.1,81.1,71.1,69.1,67.1,60.1,58.1,56,55.1	10/30/60	-	-	HMDB0008029	Biii
Serum_POS264	786.597	162.014	PC(18:0/18:2(9Z,12Z))	PC(18:0/18:2(9Z,12Z))	Lipids and lipid-like molecules	C44H84NO8P	786.601	786.597	-	-	5.02705	786.6,785.6,185.1,184.1,125,104.1,99,86.1,71.1,60.1	10/30/60	-	-	HMDB0008039	Biii
Serum_POS309	746.601	37.3189	PC(18:0/P-16:0)	PC(18:0/P-16:0)	Lipids and lipid-like molecules	C42H84NO7P	746.606	746.601	-	-	6.68107	746.6,605.5,186.1,185.1,184.1,133.1,126,125,104.1,99,95.1,89.1,87.1,86.1,82.4,81.1,71.1,67.1,65.8,61.1,60.1,57.1,55.1	10/30/60	-	-	HMDB0008060	Biii
Serum_POS256	732.552	126.25	PC(18:1(11Z)/14:0)	PC(18:1(11Z)/14:0)	Lipids and lipid-like molecules	C40H78NO8P	732.554	732.552	-	-	3.04453	732.5,185.1,184.1,125,86.1,81.1,71.6,71.1,69.1,63.4,60.1,58.1,56	10/30/60	-	-	HMDB0008064	Biii
Serum_POS348	812.609	158.526	PC(18:1(11Z)/20:2(11Z,14Z))	PC(18:1(11Z)/20:2(11Z,14Z))	Lipids and lipid-like molecules	C46H86NO8P	812.616	812.613	-	-	3.91948	812.6,185.1,184.1,125,104.1,99,86.1,71.1,60.1	10/30/60	-	-	HMDB0008078	Biii
Serum_POS296	770.599	159.329	PC(18:1(9Z)/P-18:1(11Z))	PC(18:1(9Z)/P-18:1(11Z))	Lipids and lipid-like molecules	C44H84NO7P	770.606	770.6	-	-	7.21484	770.6,769.6,629.6,191.1,186.1,185.1,184.1,147,125,104.1,99,95,89.1,87.1,86.1,81.1,79.1,77,71.1,67.1,61.1,60.1,56	10/30/60	-	-	HMDB0008128	Biii
Serum_POS299	786.598	37.3026	PC(18:2(9Z,12Z)/18:0)	PC(18:2(9Z,12Z)/18:0)	Lipids and lipid-like molecules	C44H84NO8P	786.601	786.597	-	-	5.25874	786.6,184.1,125,104.1,99,86.1,71.1,60.1	10/30/60	-	-	HMDB0008135	Biii
Serum_POS288	768.586	158.45	PC(18:2(9Z,12Z)/P-18:1(11Z))	PC(18:2(9Z,12Z)/P-18:1(11Z))	Lipids and lipid-like molecules	C44H82NO7P	768.59	768.586	-	-	4.8188	768.6,767.6,627.5,341.3,185.1,184.1,166.1,125,104.1,99,86.1,81.1,71.1,67.1,60.1,57.1,56	10/30/60	-	-	HMDB0008161	Biii
Serum_POS260	782.566	159.36	PC(18:3(6Z,9Z,12Z)/18:1(11Z))	PC(18:3(6Z,9Z,12Z)/18:1(11Z))	Lipids and lipid-like molecules	C44H80NO8P	782.569	782.566	-	-	4.50134	782.6,184.1,125,104.1,99,86.1,71.1,60.1	10/30/60	-	-	HMDB0008169	Biii
Serum_POS325	780.549	37.1731	PC(18:4(6Z,9Z,12Z,15Z)/18:1(11Z))	PC(18:4(6Z,9Z,12Z,15Z)/18:1(11Z))	Lipids and lipid-like molecules	C44H78NO8P	780.554	780.549	-	-	5.89276	780.5,575.5,574.3,498.7,478.3,465.2,302.6,296.2,239.2,184.1,147,125,93.1,91.1,89.1,87,86.1,85.1,83.1,81.1,71.1,69.1,67.1,60.1,57.1,56,55.1	10/30/60	-	-	HMDB0008235	Biii
Serum_POS317	762.589	164.657	PC(20:0/14:0)	PC(20:0/14:0)	Lipids and lipid-like molecules	C42H84NO8P	762.601	762.594	-	-	9.02584	762.6,186.1,185.1,184.1,125,114.1,104.1,87.1,86.1,71.1,60.1	10/30/60	-	-	HMDB0008262	Biii
Serum_POS259	758.565	79.8089	PC(20:2(11Z,14Z)/14:0)	PC(20:2(11Z,14Z)/14:0)	Lipids and lipid-like molecules	C42H80NO8P	758.569	758.566	-	-	4.00494	758.6,184.1,125,104.1,99,86.1,71.1,60.1	10/30/60	-	-	HMDB0008328	Biii
Serum_POS301	772.581	162.919	PC(20:2(11Z,14Z)/15:0)	PC(20:2(11Z,14Z)/15:0)	Lipids and lipid-like molecules	C43H82NO8P	772.585	772.581	-	-	5.82493	772.6,771.6,186.1,185.1,184.1,125,104.1,99,86.1,71.1,60.1	10/30/60	-	-	HMDB0008330	Biii
Serum_POS297	834.6	155.776	PC(20:2(11Z,14Z)/20:4(5Z,8Z,11Z,14Z))	PC(20:2(11Z,14Z)/20:4(5Z,8Z,11Z,14Z))	Lipids and lipid-like molecules	C48H84NO8P	834.601	834.599	-	-	2.68924	834.6,184.1,125,104.1,99,86.1,71.1,60.1	10/30/60	-	-	HMDB0008345	Biii
Serum_POS276	756.55	38.0543	PC(20:3(8Z,11Z,14Z)/14:0)	PC(20:3(8Z,11Z,14Z)/14:0)	Lipids and lipid-like molecules	C42H78NO8P	756.554	756.55	-	-	5.06998	756.5,511.7,190.4,186.1,185.1,184.1,125,104.1,99,86.1,71.1,60.1,58.1,56	10/30/60	-	-	HMDB0008394	Biii
Serum_POS185	838.626	85.3791	PC(20:3(8Z,11Z,14Z)/20:1(11Z))	PC(20:3(8Z,11Z,14Z)/20:1(11Z))	Lipids and lipid-like molecules	C48H88NO8P	838.632	838.628	-	-	4.29285	839.6,185.1,184.1,125,99,87.1,86.1,71.1,60.1	10/30/60	-	-	HMDB0011201	Biii
Serum_POS275	754.533	162.895	PC(20:4(5Z,8Z,11Z,14Z)/14:0)	PC(20:4(5Z,8Z,11Z,14Z)/14:0)	Lipids and lipid-like molecules	C42H76NO8P	754.538	754.533	-	-	7.29071	754.5,753.5,613.6,584.2,571.5,549.5,399.7,319.2,302.7,184.1,147,125,104.1,99,86.1,81.1,71.1,69.1,67.1,60.1,57.1,55.1	10/30/60	-	-	HMDB0008426	Biii
Serum_POS243	832.58	155.802	PC(20:4(8Z,11Z,14Z,17Z)/20:3(5Z,8Z,11Z))	PC(20:4(8Z,11Z,14Z,17Z)/20:3(5Z,8Z,11Z))	Lipids and lipid-like molecules	C48H82NO8P	832.585	832.58	-	-	5.59796	832.6,649.5,221.1,185.1,184.1,147,133.1,125,91.1,89.1,86.1,71.1,67.1,65.2,60.1	10/30/60	-	-	HMDB0008474	Biii
Serum_POS270	794.604	37.1585	PC(20:4(8Z,11Z,14Z,17Z)/P-18:0)	PC(20:4(8Z,11Z,14Z,17Z)/P-18:0)	Lipids and lipid-like molecules	C46H84NO7P	794.606	794.602	-	-	4.42778	794.6,653.6,457.2,185.1,184.1,125,104.1,99,86.1,71.1,60.1	10/30/60	-	-	HMDB0008489	Biii
Serum_POS277	792.588	37.125	PC(20:5(5Z,8Z,11Z,14Z,17Z)/P-18:0)	PC(20:5(5Z,8Z,11Z,14Z,17Z)/P-18:0)	Lipids and lipid-like molecules	C46H82NO7P	792.59	792.587	-	-	4.13383	792.6,792,791.6,651.5,184.1,125,104.1,99,95.1,93.1,91.1,89.1,87.1,86.1,81.1,79.1,77,71.1,67.1,60.1,57.1,56.1	10/30/60	-	-	HMDB0008522	Biii
Serum_POS295	790.57	153.34	PC(20:5(5Z,8Z,11Z,14Z,17Z)/P-18:1(11Z))	PC(20:5(5Z,8Z,11Z,14Z,17Z)/P-18:1(11Z))	Lipids and lipid-like molecules	C46H80NO7P	790.575	790.57	-	-	5.55507	790.6,789.6,186.1,185.1,184.1,125,104.1,99,91.1,87.1,86.1,81.1,79.1,72.8,71.1,69.1,67.1,61.1,60.1,58.1,57.6,57.1,56,55.1	10/30/60	-	-	HMDB0008523	Biii
Serum_POS316	800.613	102.675	PC(22:2(13Z,16Z)/15:0)	PC(22:2(13Z,16Z)/15:0)	Lipids and lipid-like molecules	C45H86NO8P	800.616	800.613	-	-	4.225	800.6,185.1,184.1,125,110.3,107.3,104.1,99,86.1,71.1,60.1	10/30/60	-	-	HMDB0008592	Biii
Serum_POS313	780.549	160.239	PC(22:4(7Z,10Z,13Z,16Z)/14:1(9Z))	PC(22:4(7Z,10Z,13Z,16Z)/14:1(9Z))	Lipids and lipid-like molecules	C44H78NO8P	780.554	780.549	-	-	6.27004	780.6,763.4,639.6,526.3,484.3,420.3,392.3,389.3,388.3,361.3,327.9,322.3,253.9,203.2,184.1,175.1,155.1,147,133.1,129.1,125,121.1,119.1,117.1,111,107.1,105.1,104.1,99,95.1,93.1,91.1,89.1,87,86.1,83,81.1,79.1,71.1,69,67.1,60.1,57.1,56,55.1	10/30/60	-	-	HMDB0008624	Biii
Serum_POS262	810.596	156.723	PC(22:4(7Z,10Z,13Z,16Z)/16:0)	PC(22:4(7Z,10Z,13Z,16Z)/16:0)	Lipids and lipid-like molecules	C46H84NO8P	810.601	810.598	-	-	3.52182	810.6,184.1,125,104.1,99,86.1,71.1,60.1	10/30/60	-	-	HMDB0008626	Biii
Serum_POS283	822.632	154.055	PC(22:4(7Z,10Z,13Z,16Z)/P-18:0)	PC(22:4(7Z,10Z,13Z,16Z)/P-18:0)	Lipids and lipid-like molecules	C48H88NO7P	822.637	822.633	-	-	5.18716	822.6,821.6,196.1,186.1,185.1,184.1,125,104.1,99,87.1,86.1,71.1,60.1	10/30/60	-	-	HMDB0008653	Biii
Serum_POS249	854.567	152.251	PC(22:5(4Z,7Z,10Z,13Z,16Z)/20:5(5Z,8Z,11Z,14Z,17Z))	PC(22:5(4Z,7Z,10Z,13Z,16Z)/20:5(5Z,8Z,11Z,14Z,17Z))	Lipids and lipid-like molecules	C50H80NO8P	854.569	854.566	-	-	4.00133	854.6,853.7,186.1,185.1,184.1,147,126,125,104.1,99,87.1,86.1,71.1,60.1	10/30/60	-	-	HMDB0008675	Biii
Serum_POS293	820.618	37.1552	PC(22:5(4Z,7Z,10Z,13Z,16Z)/P-18:0)	PC(22:5(4Z,7Z,10Z,13Z,16Z)/P-18:0)	Lipids and lipid-like molecules	C48H86NO7P	820.621	820.618	-	-	4.7231	820.6,819.9,302.6,271.7,244.6,186.1,185.1,184.1,125,104.1,99,95,89.1,86.1,71.1,60.1	10/30/60	-	-	HMDB0008686	Biii
Serum_POS285	806.567	60.2345	PC(22:5(7Z,10Z,13Z,16Z,19Z)/16:1(9Z))	PC(22:5(7Z,10Z,13Z,16Z,19Z)/16:1(9Z))	Lipids and lipid-like molecules	C46H80NO8P	806.569	806.566	-	-	3.88766	806.6,184.1,125,104.1,99,86.1,71.1,60.1	10/30/60	-	-	HMDB0008693	Biii
Serum_POS322	862.628	154.03	PC(22:5(7Z,10Z,13Z,16Z,19Z)/20:1(11Z))	PC(22:5(7Z,10Z,13Z,16Z,19Z)/20:1(11Z))	Lipids and lipid-like molecules	C50H88NO8P	862.632	862.628	-	-	4.69837	862.6,185.1,184.1,125,104.1,99,89.1,86.1,71.1,60.1	10/30/60	-	-	HMDB0008702	Biii
Serum_POS334	858.597	154.039	PC(22:6(4Z,7Z,10Z,13Z,16Z,19Z)/20:2(11Z,14Z))	PC(22:6(4Z,7Z,10Z,13Z,16Z,19Z)/20:2(11Z,14Z))	Lipids and lipid-like molecules	C50H84NO8P	858.601	858.597	-	-	3.89363	858.6,857.7,675.5,185.1,184.1,147,125,104.1,99,95,91.1,89.1,87,86.1,71.1,60.1	10/30/60	-	-	HMDB0008736	Biii
Serum_POS347	894.689	151.338	PC(24:0/20:4(5Z,8Z,11Z,14Z))	PC(24:0/20:4(5Z,8Z,11Z,14Z))	Lipids and lipid-like molecules	C52H96NO8P	894.695	894.692	-	-	3.49803	894.7,894.1,184.1,133.1,125,99,89.1,87,86.1,71.1,67.1	10/30/60	-	-	HMDB0008772	Biii
Serum_POS199	814.624	160.281	PC(24:1(15Z)/14:1(9Z))	PC(24:1(15Z)/14:1(9Z))	Lipids and lipid-like molecules	C46H88NO8P	814.632	814.627	-	-	6.25968	815.6,185.1,184.1,131.7,125,104.1,99,97.8,87.1,86.1,71.1,60.1,57.6	10/30/60	-	-	HMDB0008789	Biii
Serum_POS307	866.659	153.847	PC(24:1(15Z)/18:3(6Z,9Z,12Z))	PC(24:1(15Z)/18:3(6Z,9Z,12Z))	Lipids and lipid-like molecules	C50H92NO8P	866.663	866.659	-	-	5.38159	866.6,865.7,185.1,184.1,125,104.1,99,95,86.1,71.1,60.1	10/30/60	-	-	HMDB0008797	Biii
Serum_POS340	864.643	154.888	PC(24:1(15Z)/18:4(6Z,9Z,12Z,15Z))	PC(24:1(15Z)/18:4(6Z,9Z,12Z,15Z))	Lipids and lipid-like molecules	C50H90NO8P	864.648	864.641	-	-	7.39217	864.6,221.1,184.1,125,99,86.1,71.1,68.4,60.1	10/30/60	-	-	HMDB0008799	Biii
Serum_POS328	744.588	162.15	PC(P-16:0/18:1(11Z))	PC(P-16:0/18:1(11Z))	Lipids and lipid-like molecules	C42H82NO7P	744.59	744.588	-	-	3.52025	744.6,603.5,263.2,185.1,184.1,151.1,137.1,135.1,125,123.1,109.1,104.1,99,97.1,95.1,86.1,83.1,81.1,71.1,69.1,67.1,60.1,57.1	10/30/60	-	-	HMDB0011209	Biii
Serum_POS323	738.542	154.917	PC(P-16:0/18:4(6Z,9Z,12Z,15Z))	PC(P-16:0/18:4(6Z,9Z,12Z,15Z))	Lipids and lipid-like molecules	C42H76NO7P	738.543	738.54	-	-	3.8176	738.5,378.3,361.3,280.3,203.2,184.1,133.1,121.1,119.1,117.1,109.1,107.1,105.1,95.1,93.1,91.1,89.1,87,81.1,79.1,69.1,67.1,55.8,55.1	10/30/60	-	-	HMDB0011214	Biii
Serum_POS254	824.649	154.882	PC(P-18:1(11Z)/22:2(13Z,16Z))	PC(P-18:1(11Z)/22:2(13Z,16Z))	Lipids and lipid-like molecules	C48H90NO7P	824.653	824.648	-	-	5.50093	824.7,823.7,807.4,186.1,185.1,184.1,177.1,175.1,173.1,155.1,137.1,133.1,131.1,129.1,127,125,111,104.1,99,89.1,87,86.1,83,73,71.1,69,60.1	10/30/60	-	-	HMDB0011291	Biii
Serum_POS286	820.616	154.03	PC(P-18:1(11Z)/22:4(7Z,10Z,13Z,16Z))	PC(P-18:1(11Z)/22:4(7Z,10Z,13Z,16Z))	Lipids and lipid-like molecules	C48H86NO7P	820.621	820.617	-	-	4.93782	820.6,185.1,184.1,163,125,86.1,71.1,60.1	10/30/60	-	-	HMDB0011292	Biii
Serum_POS308	818.601	76.0076	PC(P-18:1(11Z)/22:5(4Z,7Z,10Z,13Z,16Z))	PC(P-18:1(11Z)/22:5(4Z,7Z,10Z,13Z,16Z))	Lipids and lipid-like molecules	C48H84NO7P	818.606	818.601	-	-	6.12118	818.6,268.4,225,185.1,184.1,147,145,133.1,125,104.1,99,95,89.1,87,86.1,77,73,71.1,69.1,60.1,59,57	10/30/60	-	-	HMDB0011293	Biii
Serum_POS320	816.587	151.359	PC(P-18:1(11Z)/22:6(4Z,7Z,10Z,13Z,16Z,19Z))	PC(P-18:1(11Z)/22:6(4Z,7Z,10Z,13Z,16Z,19Z))	Lipids and lipid-like molecules	C48H82NO7P	816.59	816.586	-	-	5.68643	816.6,815.7,186.1,185.1,184.1,147,125,104.1,99,87.1,86.1,83.1,81.1,77,71.1,69.1,67.1,60.1,57.1	10/30/60	-	-	HMDB0011295	Biii
Serum_POS227	740.522	164.654	PE(16:0/20:4(5Z,8Z,11Z,14Z))	PE(16:0/20:4(5Z,8Z,11Z,14Z))	Lipids and lipid-like molecules	C41H74NO8P	740.522	740.52	-	-	3.30287	740.5,723.4,599.5,313.3,184.1,133.1,125,95.1,91.1,89.1,87,86.1,81.1,79.1,71.1,70.9,69.1,67.1,57.1	10/30/60	-	-	HMDB0008937	Biii
Serum_POS330	750.539	85.1011	PE(20:5(5Z,8Z,11Z,14Z,17Z)/P-18:0)	PE(20:5(5Z,8Z,11Z,14Z,17Z)/P-18:0)	Lipids and lipid-like molecules	C43H76NO7P	750.543	750.539	-	-	4.98581	750.5,609.5,392.3,390.3,387.3,364.3,361.3,359.3,292.3,203.2,184.1,161.1,157.1,149.1,147.1,145.1,143.1,135.1,133.1,131.1,129.8,129.1,121.1,119.1,117.1,109.1,107.1,105.1,97.1,95.1,93.1,91.1,81.1,79.1,71.1,69.1,67.1,57,55.1	10/30/60	-	-	HMDB0009478	Biii
Serum_POS350	776.555	153.255	PE(22:6(4Z,7Z,10Z,13Z,16Z,19Z)/P-18:0)	PE(22:6(4Z,7Z,10Z,13Z,16Z,19Z)/P-18:0)	Lipids and lipid-like molecules	C45H78NO7P	776.559	776.555	-	-	4.95499	776.6,635.5,508.3,416.3,392.3,390.3,387.3,385.3,307.3,294.3,292.3,226.5,189.6,185.1,184.1,181.1,173.1,171.1,169.1,161.1,159.1,157.1,155.1,149.1,147.1,145.1,143.1,141.1,135.1,133.1,131.1,129.1,125,121.1,119.1,117.1,109.1,107.1,105.1,95.1,93.1,91.1,86.1,83.1,81.1,79.1,69.1,67.1,65,57,55.1	10/30/60	-	-	HMDB0009709	Biii
Serum_POS338	726.539	160.24	PE(P-18:1(11Z)/18:2(9Z,12Z))	PE(P-18:1(11Z)/18:2(9Z,12Z))	Lipids and lipid-like molecules	C41H76NO7P	726.543	726.537	-	-	7.93444	726.5,585.5,390.3,337.3,191.1,184.1,147,136.3,109.1,95,93.1,91.1,89.1,86.1,85.1,83.1,82.4,81.1,77,76.1,71.1,69.1,67.1,57.1,55.1,51.1	10/30/60	-	-	HMDB0011409	Biii
Serum_POS79	265.117	237.304	Phenylacetylglutamine	Phenylacetylglutamine	Organic acids and derivatives	C13H16N2O4	265.118	265.118	-	-	0.197808	265.1,248.1,224.3,147.1,136.1,130,129.1,101.1,91.1,84,83.1	10/30/60	-	-	HMDB0006344	Bii
Serum_POS271	223.107	277.195	Phenylalanyl-Glycine	Phenylalanyl-Glycine	Organic acids and derivatives	C11H14N2O3	223.108	223.108	-	-	0.313251	223.1,177.1,166.1,149,135,120.1,117,99,93.1,89.1,73,58.7,58.5,55.6	10/30/60	-	-	HMDB0028995	Biii
Serum_POS108	253.117	248.388	Phenylalanyl-Serine	Phenylalanyl-Serine	Organic acids and derivatives	C12H16N2O4	253.118	253.118	-	-	0.593527	253.1,225.8,120.1,115.7,106.1,103.1,101,70.2,64.5,63.1,50.1	10/30/60	-	-	HMDB0029004	Bii
Serum_POS34	184.073	207.437	Phosphorylcholine	Phosphorylcholine	Organic nitrogen compounds	C5H15NO4P	184.073	184.073	-	-	2.36188	184.1,125,99,86.1,71.1,60.1,58.1,56	10/30/60	-	-	HMDB0001565	Bii
Serum_POS74	144.113	299.717	Proline betaine	Proline betaine	Organic acids and derivatives	C7H13NO2	144.102	144.102	-	-	1.45409	145.1,144.1,122,98.1,85.1,84.1,67.1,62.9,60.1,58.1,57.1	10/30/60	-	-	HMDB0004827	Bii
Serum_POS101	215.138	335.058	Prolyl-Valine	Prolyl-Valine	Organic acids and derivatives	C10H18N2O3	215.139	215.139	-	-	0.980774	226.2,215.1,169.1,116.1,91.8,84.1,74.1,72.1,58.1,52.8	10/30/60	-	-	HMDB0029030	Bii
Serum_POS47	218.138	296.074	Propionylcarnitine	Propionylcarnitine	Lipids and lipid-like molecules	C10H19NO4	218.139	218.138	-	-	2.73056	218.1,159.1,85,60.1,57	10/30/60	-	-	HMDB0000824	Bii
Serum_POS92	81.0449	143.229	Pyrimidine	Pyrimidine	Organoheterocyclic compounds	C4H4N2	81.0447	81.0453	-	-	6.66234	81,79.1,54	10/30/60	-	-	HMDB0003361	Bi
Serum_POS43	130.05	237.391	Pyroglutamic acid	Pyroglutamic acid	Organic acids and derivatives	C5H7NO3	130.05	130.05	-	-	1.38369	130,84,70.1,56.1	10/30/60	-	-	HMDB0000267	Bii
Serum_POS66	150.058	297.89	Racemethionine	Racemethionine	Organic acids and derivatives	C5H11NO2S	150.058	150.058	-	-	2.7454	150.1,133,104.1,102.1,87,74.1,61,56	10/30/60	-	-	HMDB0033951	Bii
Serum_POS118	187.057	295.988	Rhamnose	Rhamnose	Organic oxygen compounds	C6H12O5	187.058	187.057	-	-	3.69341	187.1,142.1,135.3,105,88,83.1,73.1,56.5,55.1	10/30/60	-	-	HMDB0000849	Bii
Serum_POS246	785.648	198.064	SM(d16:1/24:1(15Z))	SM(d16:1/24:1(15Z))	Organic nitrogen compounds	C45H90N2O6P	785.653	785.648	-	-	6.25848	785.6,184.1,125,86.1,60.1	10/30/60	-	-	HMDB0011694	Biii
Serum_POS269	799.666	197.175	SM(d17:1/24:1(15Z))	SM(d17:1/24:1(15Z))	Organic nitrogen compounds	C46H92N2O6P	799.669	799.666	-	-	3.35534	799.7,184.1,125,104.1,99,86.1,71.1,70.1,69.5,64.5,60.1,58.1,56	10/30/60	-	-	HMDB0011696	Biii
Serum_POS268	675.542	187.03	SM(d18:1/14:0)	SM(d18:1/14:0)	Lipids and lipid-like molecules	C37H75N2O6P	675.544	675.542	-	-	2.61356	675.5,184.1,125,104.1,99,86.1,71.1,60.1	10/30/60	-	-	HMDB0012097	Biii
Serum_POS263	759.631	199.522	SM(d18:1/20:0)	SM(d18:1/20:0)	Lipids and lipid-like molecules	C43H87N2O6P	759.637	759.632	-	-	7.26271	759.6,185.1,184.1,125,104.1,99,89.1,87.1,86.1,71.1,60.1	10/30/60	-	-	HMDB0012102	Biii
Serum_POS305	787.66	198.074	SM(d18:1/22:0)	SM(d18:1/22:0)	Lipids and lipid-like molecules	C45H91N2O6P	787.669	787.666	-	-	3.19347	788,787.7,787,185.1,184.1,125,105.1,104.1,99,89.1,86.1,72.1,71.1,67.1,60.1,59.8	10/30/60	-	-	HMDB0012103	Biii
Serum_POS87	302.304	56.6319	Sphinganine	Sphinganine	Organic nitrogen compounds	C18H39NO2	302.305	302.305	-	-	1.13517	302.3,285.2,106.1,102.1,91.1,90.1,89.1,88.1,70.1,67,57.1	10/30/60	-	-	HMDB0000269	Bii
Serum_POS220	357.281	206.018	Tetracosahexaenoic acid	Tetracosahexaenoic acid	Lipids and lipid-like molecules	C24H36O2	357.279	357.279	-	-	0.819467	357.3,339.3,275.2,261.2,249.2,247.2,245.9,223.1,221.2,215.2,147.5,147.1,135.1,133.1,131.1,119.1,109.1,107.1,105.1,95.1,93.1,91.1,81.1,67.1,66.5,56.6	10/30/60	-	-	HMDB0002007	Biii
Serum_POS170	372.31	201.702	Tetradecanoylcarnitine	Tetradecanoylcarnitine	Lipids and lipid-like molecules	C21H41NO4	372.311	372.311	-	-	0.391699	372.3,313.2,222.7,130.5,114.2,85.4,85,60.1,50.8	10/30/60	-	-	HMDB0005066	Bii
Serum_POS57	76.0759	346.933	Trimethylamine N-oxide	Trimethylamine N-oxide	Organic nitrogen compounds	C3H9NO	76.0757	76.0762	-	-	6.72189	76.1,59.1,58.1	10/30/60	-	-	HMDB0000925	Bii
Serum_POS187	342.155	298.877	Tryptophyl-Histidine	Tryptophyl-Histidine	Organic acids and derivatives	C17H19N5O3	342.156	342.156	-	-	0.415052	342.3,342.2,341.3,324.1,226.1,156.1,110.1,87,85.5,84.1,83.1,58.1	10/30/60	-	-	HMDB0029085	Biii
Serum_POS54	160.096	306.996	Turicine	Turicine	Organic acids and derivatives	C7H13NO3	160.097	160.096	-	-	2.88683	161.1,160.1,116.1,114.1,102.1,100.1,88.1,85,75.7,73,70.1,69,58.1	10/30/60	-	-	HMDB0029409	Bii
Serum_POS13	113.034	170.904	Uracil	Uracil	Organoheterocyclic compounds	C4H4N2O2	113.035	113.035	-	-	1.3415	113,96,95,70	10/30/60	-	-	HMDB0000300	Bii
Serum_POS45	245.076	170.849	Uridine	Uridine	Nucleosides, nucleotides, and analogues	C9H12N2O6	245.077	245.077	-	-	0.285317	245.2,222.8,133,115,113,96,85,73,70,69,57,56.3,55	10/30/60	-	-	HMDB0000296	Bii
Serum_POS117	160.096	325.753	Valerylglycine	Valerylglycine	Organic acids and derivatives	C7H13NO3	160.097	160.096	-	-	4.41435	160.1,142.1,116.1,114.1,96.1,94.1,83,81.1,77.3,58.1	10/30/60	-	-	HMDB0000927	Bii
Serum_POS245	144.065	244.832	Vinylacetylglycine	Vinylacetylglycine	Organic acids and derivatives	C6H9NO3	144.066	144.065	-	-	1.29603	145,144.1,122,102.1,98.1,85.1,74.1,70.1,67.1,62.9,60.1,57,56.1,51.9	10/30/60	-	-	HMDB0000894	Biii
Serum_POS18	379.136	273.325	xi-3-Hydroxy-5-phenylpentanoic acid O-beta-D-Glucopyranoside	xi-3-Hydroxy-5-phenylpentanoic acid O-beta-D-Glucopyranoside	Lipids and lipid-like molecules	C17H24O8	379.136	379.137	-	-	0.940929	379.1,79.9,58.1	10/30/60	-	-	HMDB0031695	Bii
Serum_NEG69	203.082	277.08	(±)-Tryptophan	(±)-Tryptophan	Organoheterocyclic compounds	C11H12N2O2	-	-	203.083	203.083	0.574203	-	-	223.7,216.6,204.1,203.1,159.1,142.1,116,74,72,62,59	10/30/60	HMDB0030396	Bi
Serum_NEG59	311.222	68.4826	(10E,12Z)-(9S)-9-Hydroperoxyoctadeca-10,12-dienoic acid	(10E,12Z)-(9S)-9-Hydroperoxyoctadeca-10,12-dienoic acid	Lipids and lipid-like molecules	C18H32O4	-	-	311.223	311.223	1.53129	-	-	315.1,311.2,293.2,223.6,223.2,211.1,183,115.8,83.9,66.4	10/30/60	HMDB0062434	Bii
Serum_NEG53	295.227	91.5082	(10E,12Z)-9-HODE	(10E,12Z)-9-HODE	Lipids and lipid-like molecules	C18H32O3	-	-	295.228	295.228	1.9536	-	-	295.7,295.2,294.7,226.1,70.2,59.9,55.6	10/30/60	HMDB0062652	Bii
Serum_NEG151	243.196	65.9608	(R)-3-Hydroxy-tetradecanoic acid	(R)-3-Hydroxy-tetradecanoic acid	Lipids and lipid-like molecules	C14H28O3	-	-	243.197	243.197	1.50869	-	-	243.2,225.7,163.1,161.1,81,60,59.5,59,56.5,53.2	10/30/60	HMDB0010731	Bii
Serum_NEG149	243.159	271.178	1,11-Undecanedicarboxylic acid	1,11-Undecanedicarboxylic acid	Lipids and lipid-like molecules	C13H24O4	-	-	243.16	243.161	1.57005	-	-	243.2,242.9,225.1,224.8,181.2,158.9,137.6,99.9,68.3,65.1,62	10/30/60	HMDB0002327	Bii
Serum_NEG205	215.164	76.5209	12-Hydroxydodecanoic acid	12-Hydroxydodecanoic acid	Organic acids and derivatives	C12H24O3	-	-	215.165	215.165	0.574329	-	-	225.7,216.2,215.2,215,135,122,107,97,82.6,80,59	10/30/60	HMDB0002059	Biii
Serum_NEG43	271.227	36.6122	16-Hydroxy hexadecanoic acid	16-Hydroxy hexadecanoic acid	Lipids and lipid-like molecules	C16H32O3	-	-	271.228	271.228	0.76857	-	-	271.2,226.2,225.2,223.2,213,211,174.4,151,59	10/30/60	HMDB0006294	Bii
Serum_NEG207	343.228	49.1226	19(20)-EpDPE	19(20)-EpDPE	Lipids and lipid-like molecules	C22H32O3	-	-	343.228	343.228	0.436227	-	-	362,361,343.2,343,325.2,281.2,223.9,208.4,120,75,66.5	10/30/60	HMDB0013620	Biii
Serum_NEG26	144.045	36.7052	1H-Indole-3-carboxaldehyde	1H-Indole-3-carboxaldehyde	Organoheterocyclic compounds	C9H7NO	-	-	144.045	144.045	5.98702	-	-	145.1,144,125.6,116.1,112.8,101.1,83,81,66.3,64.1,58	10/30/60	HMDB0029737	Bii
Serum_NEG17	103.039	199.207	2-Hydroxybutyric acid	2-Hydroxybutyric acid	Organic acids and derivatives	C4H8O3	-	-	103.04	103.039	7.82356	-	-	103,57	10/30/60	HMDB0000008	Bii
Serum_NEG62	299.258	49.7404	2-Hydroxystearic acid	2-Hydroxystearic acid	Lipids and lipid-like molecules	C18H36O3	-	-	299.259	299.259	0.988633	-	-	299.3,299,283,253.3,251.2,223.6,209.3,151,97,67,59.9,59	10/30/60	HMDB0062549	Bii
Serum_NEG125	117.055	157.955	2-Hydroxyvaleric acid	2-Hydroxyvaleric acid	Lipids and lipid-like molecules	C5H10O3	-	-	117.056	117.055	6.77504	-	-	117.1,116.9,115,99.9,73,72.1,71	10/30/60	HMDB0001863	Bii
Serum_NEG210	101.023	311.234	2-Ketobutyric acid	2-Ketobutyric acid	Organic acids and derivatives	C4H6O3	-	-	101.024	101.024	7.6561	-	-	115.9,101,99.9,83,73,71,59,57,55	10/30/60	HMDB0000005	Biii
Serum_NEG131	115.039	54.1584	2-Oxovaleric acid	2-Oxovaleric acid	Organic acids and derivatives	C5H8O3	-	-	115.04	115.039	8.36669	-	-	115,114.9,87,71	10/30/60	HMDB0001865	Bii
Serum_NEG129	153.018	63.2715	2-Pyrocatechuic acid	2-Pyrocatechuic acid	Benzenoids	C7H6O4	-	-	153.019	153.019	4.01592	-	-	154,153,135,109,91,67,65	10/30/60	HMDB0000397	Bii
Serum_NEG108	102.055	349.804	3-Aminoisobutanoic acid	3-Aminoisobutanoic acid	Organic acids and derivatives	C4H9NO2	-	-	102.056	102.055	7.01005	-	-	103,102.1,73,59,57	10/30/60	HMDB0003911	Bii
Serum_NEG64	239.092	200.357	3-Carboxy-4-methyl-5-propyl-2-furanpropionic acid	3-Carboxy-4-methyl-5-propyl-2-furanpropionic acid	Lipids and lipid-like molecules	C12H16O5	-	-	239.092	239.093	0.936038	-	-	257.5,239.1,195.1,151.1,59	10/30/60	HMDB0061112	Bii
Serum_NEG126	137.023	36.6513	3-Hydroxybenzoic acid	3-Hydroxybenzoic acid	Benzenoids	C7H6O3	-	-	137.024	137.023	6.63951	-	-	137.9,137,111.9,110.9,94,93,81,80.5,80,78,73,65.3,65,59,50.6	10/30/60	HMDB0002466	Bii
Serum_NEG136	187.133	94.1049	3-Hydroxycapric acid	3-Hydroxycapric acid	Organic acids and derivatives	C10H20O3	-	-	187.134	187.133	6.40971	-	-	188.1,187.1,169.1,142.1,141.1,125.1,116,107,80,59	10/30/60	HMDB0002203	Bii
Serum_NEG137	179.071	82.6599	3-Methoxybenzenepropanoic acid	3-Methoxybenzenepropanoic acid	Phenylpropanoids and polyketides	C10H12O3	-	-	179.071	179.07	6.48776	-	-	180,179.1,152,151.1,136,135,133.1,121,119,107,106.4,104.2,96.1,91.1,89,87,80,79.8,71,69,66,59	10/30/60	HMDB0011751	Bii
Serum_NEG19	129.055	37.3413	3-Methyl-2-oxovaleric acid	3-Methyl-2-oxovaleric acid	Organic acids and derivatives	C6H10O3	-	-	129.056	129.055	7.80044	-	-	129.1,85.1,69.3,54.8	10/30/60	HMDB0000491	Bii
Serum_NEG44	373.274	60.8988	3b-Hydroxy-5-cholenoic acid	3b-Hydroxy-5-cholenoic acid	Lipids and lipid-like molecules	C24H38O3	-	-	373.275	373.275	0.281221	-	-	373.3,230.2,143,97,52.1	10/30/60	HMDB0000308	Bii
Serum_NEG41	130.05	357.287	4-Hydroxyproline	4-Hydroxyproline	Organic acids and derivatives	C5H9NO3	-	-	130.051	130.05	6.87677	-	-	130.1,128,87,85,84,73,71,69.2,68,66,63.3	10/30/60	HMDB0000725	Bii
Serum_NEG187	256.093	213.399	5-Methylcytidine	5-Methylcytidine	Nucleosides, nucleotides, and analogues	C10H15N3O5	-	-	256.094	256.094	0.363316	-	-	256.2,255.8,255.2,220.8,219.8,184.9,142.1,131.9,122.4,116.1,75.5,74.7,50.7	10/30/60	HMDB0000982	Biii
Serum_NEG191	349.238	171.18	5a-Tetrahydrocorticosterone	5a-Tetrahydrocorticosterone	Lipids and lipid-like molecules	C21H34O4	-	-	349.238	349.239	1.52966	-	-	349.2,311.1,226.2,167.8,151.7,131.7	10/30/60	HMDB0000449	Biii
Serum_NEG90	169.122	36.8684	9-Decenoic acid	9-Decenoic acid	Lipids and lipid-like molecules	C10H18O2	-	-	169.123	169.122	6.32124	-	-	170.1,169.1,151,142.1,125.1,112.9,97,93,80,77,75,59,57	10/30/60	HMDB0031003	Bii
Serum_NEG67	293.211	48.5036	9-OxoODE	9-OxoODE	Lipids and lipid-like molecules	C18H30O3	-	-	293.212	293.212	0.709328	-	-	293.2,275.2,236.1,235.2,224.2,221.2,220.1,197.2,97,80.9,80,78.9,71,59,55.3	10/30/60	HMDB0004669	Bii
Serum_NEG24	313.238	90.4678	9,10-DHOME	9,10-DHOME	Lipids and lipid-like molecules	C18H34O4	-	-	313.238	313.239	1.7337	-	-	313.2,295.2,277.2,223.3,201.1,185.1,171.1,99.1,91	10/30/60	HMDB0004704	Bii
Serum_NEG60	295.227	48.3403	9,10-Epoxyoctadecenoic acid	9,10-Epoxyoctadecenoic acid	Lipids and lipid-like molecules	C18H32O3	-	-	295.228	295.228	0.846637	-	-	295.2,294.6,277.2,222.5,195.1,181.1,129.1,80,68.1,59,56.1	10/30/60	HMDB0004701	Bii
Serum_NEG177	326.087	315.21	Acetaminophen glucuronide	Acetaminophen glucuronide	Organic oxygen compounds	C14H17NO8	-	-	326.088	326.088	0.260205	-	-	326.2,326.1,280.2,224,222,175,150.1,113,107,99,95,87,85,71,69.6,59	10/30/60	HMDB0010316	Biii
Serum_NEG150	157.036	193.751	Allantoin	Allantoin	Organoheterocyclic compounds	C4H6N4O3	-	-	157.037	157.036	6.14251	-	-	158.1,157,156.9,114,112.9,109,97,77.7,72,71,67,62,59,52.5	10/30/60	HMDB0000462	Bii
Serum_NEG142	407.28	197.45	Allocholic acid	Allocholic acid	Lipids and lipid-like molecules	C24H40O5	-	-	407.28	407.281	2.69365	-	-	407.3,222.5,127.1	10/30/60	HMDB0000505	Bii
Serum_NEG98	295.227	316.904	Alpha-dimorphecolic acid	Alpha-dimorphecolic acid	Lipids and lipid-like molecules	C18H32O3	-	-	295.228	295.228	0.722275	-	-	295.2,277.2,223.7,155.4,116.1,68.6,62.7	10/30/60	HMDB0004670	Bii
Serum_NEG10	277.217	44.7527	Alpha-Linolenic acid	Alpha-Linolenic acid	Lipids and lipid-like molecules	C18H30O2	-	-	277.217	277.217	0.0487221	-	-	277.2,259.2,233.2,223.4,207.5,121,59.8,59,51.5	10/30/60	HMDB0001388	Bii
Serum_NEG179	429.374	30.5963	alpha-Tocopherol	alpha-Tocopherol	Lipids and lipid-like molecules	C29H50O2	-	-	429.374	429.375	1.73431	-	-	429.4,429.2,222.1,163.1,135.1,99,97,81,80,59,55.6	10/30/60	HMDB0001893	Biii
Serum_NEG133	369.173	28.7377	Androsterone sulfate	Androsterone sulfate	Lipids and lipid-like molecules	C19H30O5S	-	-	369.174	369.174	0.480322	-	-	369.2,224.9,122.1,99,97,80	10/30/60	HMDB0002759	Bii
Serum_NEG20	303.233	36.8875	Arachidonic acid	Arachidonic acid	Lipids and lipid-like molecules	C20H32O2	-	-	303.233	303.233	0.931471	-	-	303.2,285,269,259.2,224,205.2,164.9,140.7,140.1,79,59	10/30/60	HMDB0001043	Bii
Serum_NEG202	175.024	88.3012	Ascorbic acid	Ascorbic acid	Organoheterocyclic compounds	C6H8O6	-	-	175.025	175.024	4.98415	-	-	175,127,115,87,85,83,73,71,59,55	10/30/60	HMDB0000044	Biii
Serum_NEG13	121.028	113.785	Benzoic acid	Benzoic acid	Benzenoids	C7H6O2	-	-	121.029	121.028	8.2221	-	-	122,121,98.1,93,77,70.9,67.1	10/30/60	HMDB0001870	Bii
Serum_NEG82	88.0394	358.197	beta-Alanine	beta-Alanine	Organic acids and derivatives	C3H7NO2	-	-	88.0404	88.0396	8.85649	-	-	89,88,87,71,59,58.5	10/30/60	HMDB0000056	Bii
Serum_NEG65	179.055	341.593	Beta-D-Galactose	Beta-D-Galactose	Organic oxygen compounds	C6H12O6	-	-	179.056	179.055	6.45873	-	-	180,179.1,151.1,119,89,71,59	10/30/60	HMDB0003449	Bii
Serum_NEG25	279.232	91.3996	Bovinic acid	Bovinic acid	Lipids and lipid-like molecules	C18H32O2	-	-	279.233	279.233	1.50806	-	-	279.6,279.2,224.8,129.8,101,97,81,80,61.5,58	10/30/60	HMDB0003797	Bii
Serum_NEG11	143.107	47.9659	Caprylic acid	Caprylic acid	Lipids and lipid-like molecules	C8H16O2	-	-	143.108	143.107	6.94935	-	-	144143	10/30/60	HMDB0000482	Bii
Serum_NEG119	465.304	25.1558	Cholesterol sulfate	Cholesterol sulfate	Lipids and lipid-like molecules	C27H46O4S	-	-	465.304	465.304	1.38185	-	-	465.3,222,122.3,97,80	10/30/60	HMDB0000653	Bii
Serum_NEG122	407.28	236.639	Cholic acid	Cholic acid	Lipids and lipid-like molecules	C24H40O5	-	-	407.28	407.281	2.62107	-	-	407.3,363.3,239.9,222.5,194.7,183.3,135.4,124,105.3,104,80	10/30/60	HMDB0000619	Bii
Serum_NEG194	191.019	92.9976	Citric acid	Citric acid	Organic acids and derivatives	C6H8O7	-	-	191.02	191.02	0.891612	-	-	192.1,191.1,190.9,148.1,131,129,99,85,81,80,71,59,57	10/30/60	HMDB0000094	Biii
Serum_NEG30	174.088	403.45	Citrulline	Citrulline	Organic acids and derivatives	C6H13N3O3	-	-	174.088	174.087	5.63645	-	-	175,174.1,133,132.1,131.1,59	10/30/60	HMDB0000904	Bii
Serum_NEG198	199.969	315.829	Cysteine-S-sulfate	Cysteine-S-sulfate	Organic acids and derivatives	C3H7NO5S2	-	-	199.969	199.969	0.365861	-	-	201,200.1,200,199.1,136,81,74,59	10/30/60	HMDB0000731	Biii
Serum_NEG66	105.018	312.288	D-2,3-Dihydroxypropanoic acid	D-2,3-Dihydroxypropanoic acid	Organic oxygen compounds	C3H6O4	-	-	105.019	105.018	7.83331	-	-	105,75,73,59	10/30/60	HMDB0031818	Bii
Serum_NEG211	88.0395	262.388	D-Alanine	D-Alanine	Organic acids and derivatives	C3H7NO2	-	-	88.0404	88.0397	7.86117	-	-	89,87,71	10/30/60	HMDB0001310	Biii
Serum_NEG97	145.061	384.888	D-Glutamine	D-Glutamine	Organic acids and derivatives	C5H10N2O3	-	-	145.062	145.061	6.08199	-	-	152.4,145.1,128,127,125,109,101.1,99.1,97,86,84,82,74,72,63.7,58	10/30/60	HMDB0003423	Bii
Serum_NEG78	179.055	307.438	D-Mannose	D-Mannose	Organic oxygen compounds	C6H12O6	-	-	179.056	179.055	6.45544	-	-	179.1,119,113,101,89,87,85,73,71,62.6,59.4,59,58	10/30/60	HMDB0000169	Bii
Serum_NEG54	114.055	363.715	D-Proline	D-Proline	Organic acids and derivatives	C5H9NO2	-	-	114.056	114.055	6.73107	-	-	114.9,114.1,97.9,71,70,60.9	10/30/60	HMDB0003411	Bii
Serum_NEG28	367.158	27.8461	Dehydroepiandrosterone sulfate	Dehydroepiandrosterone sulfate	Lipids and lipid-like molecules	C19H28O5S	-	-	367.158	367.158	0.389684	-	-	367.2,97	10/30/60	HMDB0001032	Bii
Serum_NEG51	391.285	133.032	Deoxycholic acid	Deoxycholic acid	Lipids and lipid-like molecules	C24H40O4	-	-	391.285	391.285	0.120817	-	-	391.3,347.3,345.3,343.3,329.3,222.4,67,59	10/30/60	HMDB0000626	Bii
Serum_NEG215	165.055	90.0746	Desaminotyrosine	Desaminotyrosine	Phenylpropanoids and polyketides	C9H10O3	-	-	165.056	165.055	7.14801	-	-	166,165.1,149,147,136,121,119,93,92.1,81,73,56.5,52	10/30/60	HMDB0002199	Biii
Serum_NEG46	327.232	40.6048	Docosahexaenoic acid	Docosahexaenoic acid	Lipids and lipid-like molecules	C22H32O2	-	-	327.233	327.233	0.940562	-	-	327.2,283.2,229.2,223.5,191.2,177.2,135.1,121.1,113.1,78.9,59	10/30/60	HMDB0002183	Bii
Serum_NEG138	229.144	293.868	Dodecanedioic acid	Dodecanedioic acid	Lipids and lipid-like molecules	C12H22O4	-	-	229.145	229.145	1.01002	-	-	229.1,211.1,167.1,119.9,114.1,82.6,62	10/30/60	HMDB0000623	Bi
Serum_NEG5	199.17	47.2595	Dodecanoic acid	Dodecanoic acid	Lipids and lipid-like molecules	C12H24O2	-	-	199.17	199.17	0.24466	-	-	199.2,119	10/30/60	HMDB0000638	Bii
Serum_NEG203	221.066	93.6364	Ethyl glucuronide	Ethyl glucuronide	Organic oxygen compounds	C8H14O7	-	-	221.067	221.067	1.68139	-	-	222,221.2,178.1,161,155.3,143.5,81,70.2,59,57.9,54.1	10/30/60	HMDB0010325	Biii
Serum_NEG75	164.034	80.025	Formylanthranilic acid	Formylanthranilic acid	Benzenoids	C8H7NO3	-	-	164.035	164.034	6.12266	-	-	165.1,164,149,138,137,136,120,93.1,92	10/30/60	HMDB0004089	Bii
Serum_NEG47	102.055	336.527	gamma-Aminobutyric acid	gamma-Aminobutyric acid	Organic acids and derivatives	C4H9NO2	-	-	102.056	102.055	8.05664	-	-	103,102.1,101.9,73,59,57	10/30/60	HMDB0000112	Bii
Serum_NEG96	263.128	80.1321	gamma-CEHC	gamma-CEHC	Organoheterocyclic compounds	C15H20O4	-	-	263.129	263.129	2.06675	-	-	263.1,222.9,219.1,149.1,80.3	10/30/60	HMDB0001931	Bii
Serum_NEG111	131.034	393.964	Glutaric acid	Glutaric acid	Organic acids and derivatives	C5H8O4	-	-	131.035	131.034	7.18659	-	-	131,114,113,89,87,85,70,69.9,69,62.5	10/30/60	HMDB0000661	Bii
Serum_NEG114	464.302	268.962	Glycocholic acid	Glycocholic acid	Lipids and lipid-like molecules	C26H43NO6	-	-	464.302	464.302	1.59157	-	-	464.3,222,92.8,74,68.6,66.8,60.7	10/30/60	HMDB0000138	Bii
Serum_NEG15	75.0078	93.1099	Glycolic acid	Glycolic acid	Organic acids and derivatives	C2H4O3	-	-	75.0087	75.008	9.97727	-	-	75,73,64.8	10/30/60	HMDB0000115	Bii
Serum_NEG76	131.045	363.738	Glycyl-glycine	Glycyl-glycine	Organic acids and derivatives	C4H8N2O3	-	-	131.046	131.045	7.61444	-	-	131,87.1,85.1,74,58,53.1	10/30/60	HMDB0011733	Bii
Serum_NEG147	173.092	315.857	Glycyl-Valine	Glycyl-Valine	Organic acids and derivatives	C7H14N2O3	-	-	173.093	173.092	5.95256	-	-	174.1,173.1,130.1,129.1,117.1,116.1,111.1,105.8,102.9,100.1,86.1,85.8,76,73,59	10/30/60	HMDB0028854	Bii
Serum_NEG81	285.206	198.914	Hexadecanedioic acid	Hexadecanedioic acid	Lipids and lipid-like molecules	C16H30O4	-	-	285.207	285.207	0.934303	-	-	285.2,226.2,223.2,208.9	10/30/60	HMDB0000672	Bii
Serum_NEG91	178.05	203.436	Hippuric acid	Hippuric acid	Benzenoids	C9H9NO3	-	-	178.051	178.05	5.66415	-	-	179.1,178.1,135.1,134.1,132,102,77,59,56	10/30/60	HMDB0000714	Bi
Serum_NEG39	131.07	133.934	Hydroxyisocaproic acid	Hydroxyisocaproic acid	Lipids and lipid-like molecules	C6H12O3	-	-	131.071	131.07	7.63882	-	-	132.1,131.1,130.9,129.1,113.1,91.3,87,86.1,85.1,83,73,71,69,58.8,57,55	10/30/60	HMDB0000746	Bi
Serum_NEG167	159.102	90.817	Hydroxyoctanoic acid	Hydroxyoctanoic acid	Lipids and lipid-like molecules	C8H16O3	-	-	159.103	159.102	6.30089	-	-	160.1,159.1,158.9,141.1,116.9,114.9,114.1,113.1,99.9,87,85,59	10/30/60	HMDB0000711	Biii
Serum_NEG8	253.217	40.3186	Hypogeic acid	Hypogeic acid	Lipids and lipid-like molecules	C16H30O2	-	-	253.217	253.217	0.858532	-	-	253.2,223.5,147.6,128.1,127.8,113.5,97,56.1,56	10/30/60	HMDB0002186	Bii
Serum_NEG22	135.03	174.127	Hypoxanthine	Hypoxanthine	Organoheterocyclic compounds	C5H4N4O	-	-	135.031	135.03	6.59111	-	-	136,135,134.9,106,99.9,92,81,66,65	10/30/60	HMDB0000157	Bii
Serum_NEG135	188.071	92.1816	Indole-3-propionic acid	Indole-3-propionic acid	Organoheterocyclic compounds	C11H11NO2	-	-	188.072	188.071	4.35167	-	-	189.1,188.1,144.1,142.1,116,60,59	10/30/60	HMDB0002302	Bii
Serum_NEG104	174.055	133.527	Indoleacetic acid	Indoleacetic acid	Organoheterocyclic compounds	C10H9NO2	-	-	174.056	174.055	7.51275	-	-	174.1,159,156.9,155.9,135.2,130.1,128.1,127,59	10/30/60	HMDB0000197	Bii
Serum_NEG63	186.055	217.85	Indoleacrylic acid	Indoleacrylic acid	Organoheterocyclic compounds	C11H9NO2	-	-	186.056	186.055	6.03653	-	-	187.1,186.1,143.1,142.1,125.1,59	10/30/60	HMDB0000734	Bii
Serum_NEG116	204.066	174.82	Indolelactic acid	Indolelactic acid	Organoheterocyclic compounds	C11H11NO3	-	-	204.067	204.066	1.76142	-	-	204.1,194.5,186.1,173,158.1,142.1,130.1,128.1,116,114.9,73	10/30/60	HMDB0000671	Bi
Serum_NEG33	212.002	27.8582	Indoxyl sulfate	Indoxyl sulfate	Organic acids and derivatives	C8H7NO4S	-	-	212.002	212.002	0.591333	-	-	213,212,132,92.1,81,80	10/30/60	HMDB0000682	Bii
Serum_NEG107	267.072	227.609	Inosine	Inosine	Nucleosides, nucleotides, and analogues	C10H12N4O5	-	-	267.073	267.074	0.958385	-	-	267.1,226.2,149,135,126,125.9,108,92,53.7	10/30/60	HMDB0000195	Bii
Serum_NEG188	144.066	218.588	Isobutyrylglycine	Isobutyrylglycine	Organic acids and derivatives	C6H11NO3	-	-	144.067	144.065	7.86581	-	-	161.9,145,144.1,143.9,101.1,100.1,99.9,83	10/30/60	HMDB0000730	Biii
Serum_NEG7	255.232	40.3186	Isopalmitic acid	Isopalmitic acid	Lipids and lipid-like molecules	C16H32O2	-	-	255.233	255.232	2.02704	-	-	255.2,254.2,224.6,198.2,137.2,121.5,96.2,84.8	10/30/60	HMDB0031068	Bii
Serum_NEG70	165.055	113.487	L-3-Phenyllactic acid	L-3-Phenyllactic acid	Phenylpropanoids and polyketides	C9H10O3	-	-	165.056	165.055	6.35637	-	-	178.2,166,165.1,147,121,119,108,73	10/30/60	HMDB0000748	Bii
Serum_NEG124	177.039	75.5354	L-Gulonolactone	L-Gulonolactone	Organoheterocyclic compounds	C6H10O6	-	-	177.04	177.039	6.56307	-	-	178.1,177.1,150,134.1,131,117,113,99,89,87,85,73,71,64,63,60,59,58,57,52.4	10/30/60	HMDB0003466	Bii
Serum_NEG9	89.0233	227.644	L-Lactic acid	L-Lactic acid	Organic acids and derivatives	C3H6O3	-	-	89.0244	89.0236	8.9452	-	-	89,87,78.2,71,59	10/30/60	HMDB0000190	Bii
Serum_NEG117	164.071	273.371	L-Phenylalanine	L-Phenylalanine	Organic acids and derivatives	C9H11NO2	-	-	164.072	164.071	6.19845	-	-	164.8,164.1,147,122,103.1,91.1,72,51.3	10/30/60	HMDB0000159	Bii
Serum_NEG36	114.055	322.381	L-Proline	L-Proline	Organic acids and derivatives	C5H9NO2	-	-	114.056	114.055	6.55063	-	-	114.9,114.1,99.9,97.9,71,66	10/30/60	HMDB0000162	Bii
Serum_NEG103	104.034	388.456	L-Serine	L-Serine	Organic acids and derivatives	C3H7NO3	-	-	104.035	104.034	8.20872	-	-	104,74,72	10/30/60	HMDB0000187	Bii
Serum_NEG168	118.05	364.583	L-Threonine	L-Threonine	Organic acids and derivatives	C4H9NO3	-	-	118.051	118.05	7.38183	-	-	118.9,118,117.9,100.9,74,72,59	10/30/60	HMDB0000167	Biii
Serum_NEG159	180.066	316.147	L-Tyrosine	L-Tyrosine	Organic acids and derivatives	C9H11NO3	-	-	180.067	180.066	5.72486	-	-	181,180.1,163,138,119.1,102,93,90,89,79,72,71,60,59	10/30/60	HMDB0000158	Bii
Serum_NEG209	116.071	313.068	L-Valine	L-Valine	Organic acids and derivatives	C5H11NO2	-	-	116.072	116.071	7.36547	-	-	116.9,116.1,99.9,99,98,89,73,72,71,70,56.7	10/30/60	HMDB0000883	Biii
Serum_NEG42	131.07	154.52	Leucinic acid	Leucinic acid	Lipids and lipid-like molecules	C6H12O3	-	-	131.071	131.07	7.22186	-	-	132.1,131.1,130.9,129.1,113.1,88.6,87,86.1,85.1,73,71,69,64.2,57	10/30/60	HMDB0000665	Bii
Serum_NEG4	279.232	64.88	Linoelaidic acid	Linoelaidic acid	Lipids and lipid-like molecules	C18H32O2	-	-	279.233	279.233	1.03915	-	-	280.2,279.2,261.2,224.1,140.4,97,96.6,59	10/30/60	HMDB0006270	Bii
Serum_NEG6	279.232	42.3908	Linoleic acid	Linoleic acid	Lipids and lipid-like molecules	C18H32O2	-	-	279.233	279.233	1.35606	-	-	279.2,261.2,223.6,125.7,62.4,59,57.5,52.8,50.2	10/30/60	HMDB0000673	Bii
Serum_NEG183	409.235	216.963	LysoPA(16:0/0:0)	LysoPA(16:0/0:0)	Lipids and lipid-like molecules	C19H39O7P	-	-	409.236	409.236	0.829971	-	-	409.2,221.8,153,97,95.4,84.6,79,68.4,51.9	10/30/60	HMDB0007853	Biii
Serum_NEG164	435.252	216.858	LysoPA(18:1(9Z)/0:0)	LysoPA(18:1(9Z)/0:0)	Lipids and lipid-like molecules	C21H41O7P	-	-	435.252	435.252	1.57742	-	-	435.3,255.2,222.4,156.5,153,81.3,79	10/30/60	HMDB0007855	Bii
Serum_NEG204	478.294	219.61	LysoPE(18:1(9Z)/0:0)	LysoPE(18:1(9Z)/0:0)	Lipids and lipid-like molecules	C23H46NO7P	-	-	478.294	478.294	0.954954	-	-	478.3,281.2,253.2,224.1,168,153,140,79	10/30/60	HMDB0011506	Biii
Serum_NEG208	103.003	99.521	Malonic acid	Malonic acid	Organic acids and derivatives	C3H4O4	-	-	103.004	103.003	7.15079	-	-	103,91,59,57	10/30/60	HMDB0000691	Biii
Serum_NEG86	131.034	198.606	Methylsuccinic acid	Methylsuccinic acid	Lipids and lipid-like molecules	C5H8O4	-	-	131.035	131.034	7.01766	-	-	131,130.9,113,87,85.1,69,59	10/30/60	HMDB0001844	Bii
Serum_NEG120	179.055	400.627	myo-Inositol	myo-Inositol	Organic oxygen compounds	C6H12O6	-	-	179.056	179.055	6.30153	-	-	180.1,179.1,178.8,177,161,159,141,125,117,113,101,99,97,89,87,85,83,73,71,69,59,57	10/30/60	HMDB0000211	Bii
Serum_NEG123	190.05	202.306	N-Acetyl-L-methionine	N-Acetyl-L-methionine	Organic acids and derivatives	C7H13NO3S	-	-	190.054	190.054	3.40162	-	-	190.1,148,143.9,142.1,129,112,98.1,86,84,83.9,59	10/30/60	HMDB0011745	Bi
Serum_NEG173	146.045	306.91	N-Acetylserine	N-Acetylserine	Organic acids and derivatives	C5H9NO4	-	-	146.046	146.045	8.18436	-	-	146,116,104,101.9,98,84,74,72,70,57	10/30/60	HMDB0002931	Biii
Serum_NEG216	158.081	200.428	N-Acetylvaline	N-Acetylvaline	Organic acids and derivatives	C7H13NO3	-	-	158.082	158.081	6.98802	-	-	159.1,158.8,158.1,130.1,128.1,116.9,116.1,115.1,114.9,114.1,112,110,99.9,99,97.1,95,86.1,85,74.1,61.5,59	10/30/60	HMDB0011757	Biii
Serum_NEG178	310.115	202.525	N2,N2-Dimethylguanosine	N2,N2-Dimethylguanosine	Nucleosides, nucleotides, and analogues	C12H17N5O5	-	-	310.116	310.116	2.04453	-	-	310.1,309.2,292.2,266.2,265.2,223.2,178.1,149.9,133,52.1	10/30/60	HMDB0004824	Biii
Serum_NEG189	284.088	170.82	N4-Acetylcytidine	N4-Acetylcytidine	Nucleosides, nucleotides, and analogues	C11H15N3O6	-	-	284.089	284.089	0.13091	-	-	284.1,283.3,241.1,223.3,222.1,194.1,152,151,150,109,108,75.7	10/30/60	HMDB0005923	Bi
Serum_NEG3	281.248	40.2212	Oleic acid	Oleic acid	Lipids and lipid-like molecules	C18H34O2	-	-	281.249	281.248	2.57905	-	-	282.3,281.2,280.6,224,126.7,82.4,51.3	10/30/60	HMDB0000207	Bii
Serum_NEG35	131.082	402.926	Ornithine	Ornithine	Organic acids and derivatives	C5H12N2O2	-	-	131.083	131.082	7.49502	-	-	132.1,131.1,114,87,85.1,83.1,62	10/30/60	HMDB0000214	Bii
Serum_NEG217	187.006	24.769	p-Cresol sulfate	p-Cresol sulfate	Organic acids and derivatives	C7H8O4S	-	-	187.007	187.006	4.9246	-	-	188,187,107,80	10/30/60	HMDB0011635	Biii
Serum_NEG199	204.123	63.5814	Pantothenol	Pantothenol	Lipids and lipid-like molecules	C9H19NO4	-	-	204.124	204.124	0.578445	-	-	205,204.1,204,203.9,187.6,185.2,162,144,142.8,132,128.5,125,114.9,102.1,89.9,74.1,72,71,66,59,50.9	10/30/60	HMDB0004231	Biii
Serum_NEG169	241.216	46.1314	Pentadecanoic acid	Pentadecanoic acid	Lipids and lipid-like molecules	C15H30O2	-	-	241.217	241.217	0.892485	-	-	242.2,242,241.6,241.2,241,240.6,225,223,197.2,184,167.1,153,151,149,121,99,97,93,91,80,75,64.4,59	10/30/60	HMDB0000826	Biii
Serum_NEG89	263.103	237.459	Phenylacetylglutamine	Phenylacetylglutamine	Organic acids and derivatives	C13H16N2O4	-	-	263.104	263.104	0.779305	-	-	281,263.2,263.1,262.6,245.9,245.1,145.1,128,127.1,125,119.1,109,101.1,99.1,84,74	10/30/60	HMDB0006344	Bii
Serum_NEG112	165.055	132.187	Phenyllactic acid	Phenyllactic acid	Phenylpropanoids and polyketides	C9H10O3	-	-	165.056	165.055	6.78946	-	-	166,165.1,147,121,119,108,103.1,93,87.2,87,80.6,73	10/30/60	HMDB0000779	Bii
Serum_NEG158	243.062	252.948	Pseudouridine	Pseudouridine	Nucleosides, nucleotides, and analogues	C9H12N2O6	-	-	243.062	243.063	1.15798	-	-	243.9,243.1,197.9,183,153,140,113,111,110,99.9,96,82,62,51.6	10/30/60	HMDB0000767	Bii
Serum_NEG61	128.034	309.548	Pyroglutamic acid	Pyroglutamic acid	Organic acids and derivatives	C5H7NO3	-	-	128.035	128.034	7.38507	-	-	129,128,127.9,84,82,80	10/30/60	HMDB0000267	Bii
Serum_NEG16	87.0078	157.588	Pyruvic acid	Pyruvic acid	Organic acids and derivatives	C3H4O3	-	-	87.0087	87.0079	9.3904	-	-	87,59	10/30/60	HMDB0000243	Bii
Serum_NEG127	148.043	297.818	Racemethionine	Racemethionine	Organic acids and derivatives	C5H11NO2S	-	-	148.044	148.043	6.54656	-	-	149,148,104,100,50.9	10/30/60	HMDB0033951	Bii
Serum_NEG100	163.06	204.245	Rhamnose	Rhamnose	Organic oxygen compounds	C6H12O5	-	-	163.061	163.06	6.27579	-	-	163.8,163.1,162.8,131,119,113,101,85,83,73,71,59,57,55	10/30/60	HMDB0000849	Bii
Serum_NEG176	257.077	142.02	Ribothymidine	Ribothymidine	Nucleosides, nucleotides, and analogues	C10H14N2O6	-	-	257.078	257.078	0.391691	-	-	257.1,256.2,167,125,124,96,64.8,51.9	10/30/60	HMDB0000884	Biii
Serum_NEG128	236.078	133.95	Sepiapterin	Sepiapterin	Organoheterocyclic compounds	C9H11N5O3	-	-	236.079	236.079	1.99814	-	-	236.1,193.1,192.1,177.1,166,155.1,150,139.2,132.4,59	10/30/60	HMDB0000238	Bii
Serum_NEG80	117.018	395.015	Succinic acid	Succinic acid	Organic acids and derivatives	C4H6O4	-	-	117.019	117.018	7.61681	-	-	117.9,116.9,100.9,99.9,99,73,71,59	10/30/60	HMDB0000254	Bii
Serum_NEG140	101.023	208.966	Succinic acid semialdehyde	Succinic acid semialdehyde	Lipids and lipid-like molecules	C4H6O3	-	-	101.024	101.024	7.6561	-	-	101,73,71,59,57,55	10/30/60	HMDB0001259	Bii
Serum_NEG165	99.0078	90.0591	Succinic anhydride	Succinic anhydride	Organoheterocyclic compounds	C4H4O3	-	-	99.0087	99.0078	9.87055	-	-	99.9,99,71	10/30/60	HMDB0032523	Biii
Serum_NEG148	124.006	307.785	Taurine	Taurine	Organic acids and derivatives	C2H7NO3S	-	-	124.007	124.006	7.88889	-	-	124,123.9,80	10/30/60	HMDB0000251	Bii
Serum_NEG34	498.289	146.466	Tauroursodeoxycholic acid	Tauroursodeoxycholic acid	Lipids and lipid-like molecules	C26H45NO6S	-	-	498.289	498.29	1.43436	-	-	498.3,222.3,130.2,107,103.3,80	10/30/60	HMDB0000874	Bii
Serum_NEG175	135.029	360.027	Threonic acid	Threonic acid	Organic oxygen compounds	C4H8O5	-	-	135.03	135.029	7.09444	-	-	136,135,134.9,92,90.9,89,86.6,81,77.8,75,73,59	10/30/60	HMDB0000943	Biii
Serum_NEG85	111.019	165.031	Uracil	Uracil	Organoheterocyclic compounds	C4H4N2O2	-	-	111.02	111.019	6.21743	-	-	117.3,112,111,84,83,80,68,52.9	10/30/60	HMDB0000300	Bii
Serum_NEG71	243.062	164.258	Uridine	Uridine	Nucleosides, nucleotides, and analogues	C9H12N2O6	-	-	243.062	243.062	0.698604	-	-	243.1,200.1,153,152,140,122,117,111,110,108,96,94,83,82,80,71,68,66	10/30/60	HMDB0000296	Bii
Serum_NEG185	167.034	44.4427	Vanillic acid	Vanillic acid	Benzenoids	C8H8O4	-	-	167.035	167.033	9.77963	-	-	168.1,167.9,167.1,151,149,124,123,108,99.1,95,83,78.9,69,59	10/30/60	HMDB0000484	Biii
Serum_NEG31	151.025	222.731	Xanthine	Xanthine	Organoheterocyclic compounds	C5H4N4O2	-	-	151.026	151.025	7.35178	-	-	152,151,126,108,107,86.4,79,69.5,64.4,63.2,59,56.4,50.2	10/30/60	HMDB0000292	Bii
Urine_POS105	205.096	277.281	(±)-Tryptophan	(±)-Tryptophan	Organoheterocyclic compounds	C11H12N2O2	205.097	205.097	-	-	1.02643	205.1,188.1,170.1,159.1,146.1,144.1,143.1,142.1,132.1,130.1,118.1,117.1,115.1	10/30/60	-	-	HMDB0030396	Bi
Urine_POS261	100.076	275.517	(2R)-2-Hydroxy-2-methylbutanenitrile	(2R)-2-Hydroxy-2-methylbutanenitrile	Organic oxygen compounds	C5H9NO	100.076	100.076	-	-	2.8227	100.1,83.1,82.1,80,72.1,67,59.1,56,55.1	10/30/60	-	-	HMDB0060309	Bii
Urine_POS141	174.143	252.089	(2S,4R,5S)-Muscarine	(2S,4R,5S)-Muscarine	Organic oxygen compounds	C9H20NO2	174.149	174.148	-	-	5.16715	175.1,174.2,156.1,146.1,132.1,130.1,128.1,115.1,114.1,85,69.1,60.1,59.1,58.1	10/30/60	-	-	HMDB0029936	Bii
Urine_POS146	135.044	22.7275	(R)-mandelic Acid	(R)-mandelic Acid	Benzenoids	C8H8O3	135.045	135.044	-	-	5.74759	135,105,95.1,79.1,77,53	10/30/60	-	-	HMDB0062635	Bii
Urine_POS290	257.112	166.65	1-(beta-D-Ribofuranosyl)-1,4-dihydronicotinamide	1-(beta-D-Ribofuranosyl)-1,4-dihydronicotinamide	Organic oxygen compounds	C11H16N2O5	257.113	257.112	-	-	4.58061	257.1,240.1,149,126.1,125.1,111.1,109.1,108,98.1,97,96,85,82.1,81.1,80,73,69,60.1,57,56	10/30/60	-	-	HMDB0011648	Bii
Urine_POS214	76.0759	57.3044	1-Amino-propan-2-ol	1-Amino-propan-2-ol	Organic nitrogen compounds	C3H9NO	76.0757	76.0762	-	-	6.12008	76.1,59.1,58.1	10/30/60	-	-	HMDB0012136	Bii
Urine_POS297	298.113	243.263	1-Methylguanosine	1-Methylguanosine	Nucleosides, nucleotides, and analogues	C11H15N5O5	298.115	298.114	-	-	2.23397	298.1,167.1,166.1,149,136.1,110,87,85,75,71.2,61,60.1,58.1,53.1	10/30/60	-	-	HMDB0001563	Bii
Urine_POS118	126.102	361.134	1-Methylhistamine	1-Methylhistamine	Organic nitrogen compounds	C6H11N3	126.103	126.102	-	-	1.82078	127.1,126.1,109.1,98.1,97.1,96.1,84.1,82.1,81,70.1,68.1,67.9,64	10/30/60	-	-	HMDB0000898	Bii
Urine_POS275	170.092	449.579	1-Methylhistidine	1-Methylhistidine	Organic acids and derivatives	C7H11N3O2	170.092	170.092	-	-	2.41429	170.1,126.1,125.1,124.1,109.1,97.1,96.1,93,83.1,82.1,81,68.1,59.1,56	10/30/60	-	-	HMDB0000001	Bii
Urine_POS88	151.061	90.7324	1-Methylhypoxanthine	1-Methylhypoxanthine	Organoheterocyclic compounds	C6H6N4O	151.06	151.061	-	-	5.28961	152.1,151.1,128,124.1,110,94,89,61	10/30/60	-	-	HMDB0013141	Bii
Urine_POS11	137.07	325.479	1-Methylnicotinamide	1-Methylnicotinamide	Organoheterocyclic compounds	C7H9N2O	137.071	137.07	-	-	6.24283	137.1,96,94.1,92,60.8	10/30/60	-	-	HMDB0000699	Bii
Urine_POS434	183.039	193.855	1-Methyluric acid	1-Methyluric acid	Organoheterocyclic compounds	C6H6N4O3	183.051	183.051	-	-	0.77911	184,183.1,166.1,165,155.1,142,141.1,140.1,139.1,138.1,137,124.1,123.1,114.1,110.1,109,108,101.1,100.1,95.1,87.1,86.1,84.1,83.1,82.1,81.1,74.1,73.1,72.1,71,70.1,69.1,68,67.6,59.1,58.1,56,55.6,55.1	10/30/60	-	-	HMDB0003099	Biii
Urine_POS3	70.0654	72.0307	1-Pyrroline	1-Pyrroline	Organoheterocyclic compounds	C4H7N	70.0651	70.0656	-	-	7.05174	70.1,53	10/30/60	-	-	HMDB0012497	Bii
Urine_POS308	141.065	73.6696	1,3-Dimethyluracil	1,3-Dimethyluracil	Organoheterocyclic compounds	C6H8N2O2	141.066	141.065	-	-	3.0664	141.1,123.1,113.1,112.1,100,99.1,98.1,96.1,95.1,85.1,82.1,81,77,71.1,68,65,63,61,60.5,58.9,58.1,54	10/30/60	-	-	HMDB0002144	Bii
Urine_POS350	282.118	125.235	2'-O-Methyladenosine	2'-O-Methyladenosine	Nucleosides, nucleotides, and analogues	C11H15N5O4	282.12	282.119	-	-	1.56078	282.3,282.1,265.2,264.2,247.2,236.1,226.1,196.1,150.1,136.1,135.1,130.1,105.1,101.1,100.1,97.1,95.1,87,86.1,83.1,81.1,79.1,73,72.1,71.1,69.1,67.1,57.1,55.1	10/30/60	-	-	HMDB0004326	Bii
Urine_POS70	88.0395	353.613	2-Aminoacrylic acid	2-Aminoacrylic acid	Organic acids and derivatives	C3H5NO2	88.0393	88.0397	-	-	4.6923	88.1,71.1,70.1,63.7,61,57	10/30/60	-	-	HMDB0003609	Bii
Urine_POS34	104.071	312.103	2-Aminoisobutyric acid	2-Aminoisobutyric acid	Organic acids and derivatives	C4H9NO2	104.071	104.071	-	-	1.50845	105.1,104.1,60.1,58.1	10/30/60	-	-	HMDB0001906	Bii
Urine_POS229	511.162	454.918	2-Fucosyllactose	2-Fucosyllactose	Organic oxygen compounds	C18H32O15	511.163	511.164	-	-	1.44999	511.2,365.1,221.7,169.2,93.1,71.9,58.5	10/30/60	-	-	HMDB0002098	Bii
Urine_POS38	298.113	207.736	2-Methylguanosine	2-Methylguanosine	Nucleosides, nucleotides, and analogues	C11H15N5O5	298.115	298.114	-	-	2.36319	298.1,167.1,166.1,149,136.1,135,128,110,109.1,85,69,66.6,61,57	10/30/60	-	-	HMDB0005862	Bii
Urine_POS204	126.066	262.216	2-O-Methylcytosine	2-O-Methylcytosine	Organoheterocyclic compounds	C5H7N3O	126.066	126.066	-	-	0.922387	127.1,126.1,110.1,109,95,85.1,84.1,83.1,82.1,81,69,68,59.5,58.7,57.5,57,56	10/30/60	-	-	HMDB0004339	Bii
Urine_POS326	174.087	357.248	2-Oxoarginine	2-Oxoarginine	Organic acids and derivatives	C6H11N3O3	174.087	174.087	-	-	3.41792	174.1,143.1,130.1,114.1,104.1,88.1,87,86.1,85.1,71.1,70.1,69,67.1,58.1,57	10/30/60	-	-	HMDB0004225	Bii
Urine_POS26	136.075	236.719	2-Phenylacetamide	2-Phenylacetamide	Benzenoids	C8H9NO	136.076	136.075	-	-	1.63251	137,136.1,119,118.1,110,94,92.1,91.1,52.9	10/30/60	-	-	HMDB0010715	Bii
Urine_POS1	86.0601	96.9629	2-Pyrrolidinone	2-Pyrrolidinone	Organoheterocyclic compounds	C4H7NO	86.0601	86.0604	-	-	4.28113	102.8,87.1,86.1	10/30/60	-	-	HMDB0002039	Bii
Urine_POS302	180.101	253.054	2(N)-Methyl-norsalsolinol	2(N)-Methyl-norsalsolinol	Organoheterocyclic compounds	C10H13NO2	180.102	180.101	-	-	3.72168	180.1,165.1,153.1,151.1,149.1,148.1,147.1,140,138.1,137.1,136.1,135,134.1,133.1,125,124.1,121.1,120.1,119.1,117,107,105,99,96,91.1,85.1,67.1,57.1	10/30/60	-	-	HMDB0001189	Bii
Urine_POS638	233.01	24.4728	2,4-Dihydroxyacetophenone 5-sulfate	2,4-Dihydroxyacetophenone 5-sulfate	Organic oxygen compounds	C8H8O6S	233.011	233.011	-	-	0.115513	233,225.3,216,204.6,203.1,192,187.1,173.1,157.1,153.1,149,135,134.1,129.1,111.1,98.9,96.2,80.4,78	10/30/60	-	-	HMDB0041646	Biii
Urine_POS238	656.2	438.142	3'-Sialyllactose	3'-Sialyllactose	Organic oxygen compounds	C23H39NO19	656.201	656.2	-	-	0.685111	656.2,365.1,347.1,332.1,314.1,305.1,100.4,68.4	10/30/60	-	-	HMDB0000825	Bii
Urine_POS432	132.101	348.784	3-Aminocaproic acid	3-Aminocaproic acid	Organic acids and derivatives	C6H13NO2	132.102	132.102	-	-	1.03922	132.1,130.1,115.1,114.1,96.1,90.1,87,86.1,70.1,58.1	10/30/60	-	-	HMDB0029168	Biii
Urine_POS110	160.096	307.228	3-Dehydrocarnitine	3-Dehydrocarnitine	Organic acids and derivatives	C7H13NO3	160.097	160.096	-	-	2.38307	160.1,116,114.1,102.1,100.1,98.1,88.1,70.1,58.1	10/30/60	-	-	HMDB0012154	Bii
Urine_POS287	146.117	391.349	3-Dehydroxycarnitine	3-Dehydroxycarnitine	Lipids and lipid-like molecules	C7H15NO2	146.118	146.117	-	-	1.88921	147.1,146.1,130.1,103,100.1,87,60.1	10/30/60	-	-	HMDB0006831	Bii
Urine_POS61	162.055	50.1693	3-Formyl-6-hydroxyindole	3-Formyl-6-hydroxyindole	Organoheterocyclic compounds	C9H7NO2	162.055	162.055	-	-	2.86632	163.1,162.1,148,145,144,134.1,127,119.6,116,107,95.1	10/30/60	-	-	HMDB0031172	Bii
Urine_POS101	166.072	197.344	3-Methylguanine	3-Methylguanine	Organoheterocyclic compounds	C6H7N5O	166.072	166.072	-	-	2.66059	166.1,149,142.1,124.1,121.1,107,96.1,94,91.8,91.4,79,69,55	10/30/60	-	-	HMDB0001566	Bii
Urine_POS364	170.092	403.942	3-Methylhistidine	3-Methylhistidine	Organic acids and derivatives	C7H11N3O2	170.092	170.092	-	-	2.80895	170.1,153.1,126.1,125.1,124.1,112,109.1,97.1,96.1,83.1,81,74,68.1,59.1,56.1	10/30/60	-	-	HMDB0000479	Bii
Urine_POS633	675.242	433.393	3-Sialyl-N-acetyllactosamine	3-Sialyl-N-acetyllactosamine	Organic oxygen compounds	C25H42N2O19	675.245	675.244	-	-	2.72802	675.2,657.2,384.2,366.1,292.1,274.1,222.1,204.1,186.1,168.1,138.1,126.1,121,96,90.8,84,80.3,55.7	10/30/60	-	-	HMDB0006581	Biii
Urine_POS215	153.054	36.3173	3,4-Dihydroxyphenylglycol	3,4-Dihydroxyphenylglycol	Benzenoids	C8H10O4	153.055	153.054	-	-	5.46353	154.1,153.1,135,123,117,111,110,109,108.1,107,105,97.1,95,93.1,91.1,89,81.1,79.1,77,69.1,53	10/30/60	-	-	HMDB0000318	Bii
Urine_POS546	146.081	120.017	4-Acetamidobutanoic acid	4-Acetamidobutanoic acid	Organic acids and derivatives	C6H11NO3	146.081	146.081	-	-	3.27234	146.1,128.1,100.1,84.1,82.1,72,71.1,70.1,69,68.1,60,56.1	10/30/60	-	-	HMDB0003681	Biii
Urine_POS203	116.071	151.821	4-Amino-2-methylenebutanoic acid	4-Amino-2-methylenebutanoic acid	Organic acids and derivatives	C5H9NO2	116.071	116.071	-	-	1.26931	116.1,98.1,72,70.1,56,55	10/30/60	-	-	HMDB0030409	Bii
Urine_POS41	88.0758	12.3525	4-Aminobutyraldehyde	4-Aminobutyraldehyde	Organic oxygen compounds	C4H9NO	88.0757	88.076	-	-	3.6404	88.1,70.1	10/30/60	-	-	HMDB0001080	Bii
Urine_POS140	195.076	205.994	4-Aminohippuric acid	4-Aminohippuric acid	Benzenoids	C9H10N2O3	195.076	195.076	-	-	4.16303	195.1,177.1,166.1,149.1,149,145,135.1,133.1,120,107.1,93.1,92,89.1,86.1,83,81.1,79.1,70,69.1,65,63	10/30/60	-	-	HMDB0001867	Bii
Urine_POS48	110.06	287.883	4-Aminophenol	4-Aminophenol	Benzenoids	C6H7NO	110.06	110.06	-	-	1.19683	112,111.1,110.1,83.1,82.1,80,70,67,65,55.1	10/30/60	-	-	HMDB0001169	Bii
Urine_POS131	123.044	24.3188	4-Hydroxybenzaldehyde	4-Hydroxybenzaldehyde	Organic oxygen compounds	C7H6O2	123.044	123.044	-	-	0.512946	123,105,95,90.6,79.1,77,67.1,65,62.5,61.9,55,53,51	10/30/60	-	-	HMDB0011718	Bii
Urine_POS226	184.06	40.7523	4-Pyridoxic acid	4-Pyridoxic acid	Organoheterocyclic compounds	C8H9NO4	184.06	184.06	-	-	2.13282	184.1,166,148,138.1,110.1,102,92,65,61	10/30/60	-	-	HMDB0000017	Bii
Urine_POS127	298.095	87.676	5'-Methylthioadenosine	5'-Methylthioadenosine	Nucleosides, nucleotides, and analogues	C11H15N5O3S	298.097	298.096	-	-	2.39857	298.1,163,145,136.1,97,75,69,61	10/30/60	-	-	HMDB0001173	Bii
Urine_POS220	102.091	334.344	5-Aminopentanal	5-Aminopentanal	Organic oxygen compounds	C5H11NO	102.091	102.091	-	-	0.190373	102.1,85.1,84.1,74.1,67.1,60,59.1,58.1,57,56.1	10/30/60	-	-	HMDB0012815	Bii
Urine_POS24	118.086	285.235	5-Aminopentanoic acid	5-Aminopentanoic acid	Organic acids and derivatives	C5H11NO2	118.086	118.086	-	-	0.858803	119.1,118.1,72.1,60.1,59.1,58.1	10/30/60	-	-	HMDB0003355	Bii
Urine_POS247	258.107	262.292	5-Methylcytidine	5-Methylcytidine	Nucleosides, nucleotides, and analogues	C10H15N3O5	258.108	258.108	-	-	1.10782	258.2,257.3,199.1,126.1,109,97.1,85,83.1,73,70,60.8,60.1,58.1,57,55	10/30/60	-	-	HMDB0000982	Bii
Urine_POS309	126.074	83.6724	5-Methylcytosine	5-Methylcytosine	Organoheterocyclic compounds	C5H7N3O	126.066	126.066	-	-	3.118	127.1,126.1,109.1,108.1,98.1,97.1,84.1,70.1,69,68.1,58.1,57,56	10/30/60	-	-	HMDB0002894	Bii
Urine_POS560	181.052	168.406	5-Methylthioribose	5-Methylthioribose	Organic oxygen compounds	C6H12O4S	181.053	181.052	-	-	4.88404	181.1,163,158,153.1,145,140,135,133,117,111.1,110.1,99,88.5,85.1,81,71,69,61,60.7,57	10/30/60	-	-	HMDB0001087	Biii
Urine_POS241	139.05	199.043	5-Oxo-2(5H)-isoxazolepropanenitrile	5-Oxo-2(5H)-isoxazolepropanenitrile	Organoheterocyclic compounds	C6H6N2O2	139.05	139.05	-	-	3.04033	140.1,139.1,122,121,112,110.1,98.1,96.1,95.1,94.1,93,83.1,82.1,79.1,78,70.1,69,62.1,56	10/30/60	-	-	HMDB0031338	Bii
Urine_POS117	166.049	42.8948	5-Pyridoxolactone	5-Pyridoxolactone	Organoheterocyclic compounds	C8H7NO3	166.05	166.049	-	-	4.06926	166.1,148,143,142,138.1,136,135,133.1,124,122.1,121.1,120,119,110.1,109.1,107,106.1,102,95,94.1,93.1,92,82.1,79.1,69.8,67.1,65	10/30/60	-	-	HMDB0004291	Bii
Urine_POS180	150.054	34.1564	5,6-Dihydroxyindole	5,6-Dihydroxyindole	Organoheterocyclic compounds	C8H7NO2	150.055	150.055	-	-	1.79488	150.1,132,122.1,121,109.1,105,95.1,94.1,89.1,86.1,81.1,80,62,53.7	10/30/60	-	-	HMDB0004058	Bii
Urine_POS169	303.085	27.1408	5,7,3'-Trihydroxy-4'-methoxyflavanone	5,7,3'-Trihydroxy-4'-methoxyflavanone	Phenylpropanoids and polyketides	C16H14O6	303.086	303.086	-	-	0.921605	303.1,226.1,179,177.1,171,153,137.1,123,117,93,91.1,89,69,68,59.2,51.4,50.8	10/30/60	-	-	HMDB0030746	Bii
Urine_POS338	340.101	282.339	6-Hydroxy-5-methoxyindole glucuronide	6-Hydroxy-5-methoxyindole glucuronide	Organic oxygen compounds	C15H17NO8	340.103	340.103	-	-	0.293488	340.1,318,226.2,164.1,113,103,92.4,91,85,82.8,73	10/30/60	-	-	HMDB0010362	Bii
Urine_POS445	151.086	28.0129	6-Methylnicotinamide	6-Methylnicotinamide	Organoheterocyclic compounds	C8H10N2O	151.087	151.086	-	-	4.47063	152.1,151.1,134.1,123,110.1,106.1,105,102.8,101.4,92,89.1,79.1	10/30/60	-	-	HMDB0013704	Biii
Urine_POS610	263.235	34.2169	6,10,14-Trimethyl-5,9,13-pentadecatrien-2-one	6,10,14-Trimethyl-5,9,13-pentadecatrien-2-one	Lipids and lipid-like molecules	C18H30O	263.237	263.237	-	-	0.983572	263.2,245.2,207.2,203.2,193.2,189.2,183.1,182.1,179.2,175.1,165.2,165.1,163.1,161.1,151.1,149.1,147.1,137.1,135.1,133.1,123.1,121.1,119.1,113.1,111.1,109.1,108,107.1,105.1,99.1,97.1,95.1,93.1,91.1,85.1,83.1,81.1,79.1,71.1,69.1,67.1,57.1,55.1	10/30/60	-	-	HMDB0034495	Biii
Urine_POS32	283.103	147.774	7-Methylinosine	7-Methylinosine	Nucleosides, nucleotides, and analogues	C11H15N4O5	283.104	283.103	-	-	1.77682	283.1,170.1,151.1,137,110,94,83.1,81.3,78.4,72,71,69,61,57,55	10/30/60	-	-	HMDB0003950	Bii
Urine_POS332	256.103	257.098	7,8-Dihydroneopterin	7,8-Dihydroneopterin	Organoheterocyclic compounds	C9H13N5O4	256.104	256.104	-	-	0.103283	256.3,256.1,238.1,224,213.1,198.1,188.1,180.1,156,152.1,147.2,137,133.1,114,112,111,109.1,89.1,86,85,84,83,82.1,71.9,71.1,60.1,57.1,55.1	10/30/60	-	-	HMDB0002275	Bii
Urine_POS195	182.067	221.354	8-Hydroxy-7-methylguanine	8-Hydroxy-7-methylguanine	Organoheterocyclic compounds	C6H7N5O2	182.067	182.067	-	-	2.63979	182.1,154.1,137,135,127.1,126.1,118.1,117,113,112.1,109.1,99,97.1,86,84.1,71.1,70.1,69,57	10/30/60	-	-	HMDB0006037	Bii
Urine_POS345	146.117	216.502	Acetylcholine	Acetylcholine	Organic nitrogen compounds	C7H16NO2	146.118	146.117	-	-	2.97268	146.1,124,118.1,100.1,91.1,87,84,82.1,64.9,60.1	10/30/60	-	-	HMDB0000895	Bii
Urine_POS166	164.045	168.406	Acetylcysteine	Acetylcysteine	Organic acids and derivatives	C5H9NO3S	164.038	164.038	-	-	0.656834	165,164.1,137,122,121,119,100.1,96.1,94,92,87,76,69,59	10/30/60	-	-	HMDB0001890	Bii
Urine_POS80	136.061	204.155	Adenine	Adenine	Organoheterocyclic compounds	C5H5N5	136.062	136.061	-	-	2.53705	137,136.1,119,110,108,94,92,91.1,88.1,83.9,80,67	10/30/60	-	-	HMDB0000034	Bi
Urine_POS40	268.103	248.03	Adenosine	Adenosine	Nucleosides, nucleotides, and analogues	C10H13N5O4	268.104	268.104	-	-	0.739099	268.1,136.1,133,115,113,109,105.1,85,73,69,57,55	10/30/60	-	-	HMDB0000050	Bi
Urine_POS377	259.103	208.56	AICA-riboside	AICA-riboside	Nucleosides, nucleotides, and analogues	C9H14N4O5	259.104	259.104	-	-	0.717641	260.1,259.1,254,242.1,236.1,224.1,223.1,218.1,210,206.1,205.1,170.1,169.1,152,133.1,128,127.1,118.1,115,110,97,85,82,73,71,69,61,59,57,55	10/30/60	-	-	HMDB0062179	Bii
Urine_POS400	246.155	539.922	Alanyl-Arginine	Alanyl-Arginine	Organic acids and derivatives	C9H19N5O3	246.156	246.156	-	-	0.297902	246.2,229.1,224.7,175.1,116.1,114.1,84.1,72.1,70.1,50.1	10/30/60	-	-	HMDB0028681	Biii
Urine_POS539	301.219	224.471	all-trans-Retinoic acid	all-trans-Retinoic acid	Lipids and lipid-like molecules	C20H28O2	301.216	301.215	-	-	2.63462	301.1,300.8,284.2,283.1,255,237,227.2,224.2,223.6,207.1,206.2,199.1,188.2,187.1,185.1,175.1,171.1,169.1,168.1,165.1,164.2,163.1,159.1,157.1,152.1,151.1,145.1,143.1,140.1,134.1,133.1,131.1,126.1,124.1,121.1,119.1,117.1,113.1,112.1,110.1,109.1,108.1,107.1,106.1,105.1,99,98.1,96.1,95.1,93.1,91.1,85,84,83,82.1,81.1,79.1,76.1,73,71.1,70.5,70,69.1,67.1,59.1,58.1,57,55.1	10/30/60	-	-	HMDB0001852	Biii
Urine_POS459	177.061	366.535	Allantoic acid	Allantoic acid	Organic acids and derivatives	C4H8N4O4	177.062	177.061	-	-	4.11171	177.1,176.9,154.1,141,134.1,133.1,129,117,113,97,95,85,74,73,70.6,69,61,58.9,57	10/30/60	-	-	HMDB0001209	Biii
Urine_POS19	349.088	362.603	alpha-(1,2-Dihydroxyethyl)-1,2,3,4-tetrahydro-7-hydroxy-9-methoxy-3,4-dioxocyclopenta[c][1]benzopyran-6-acetaldehyde	alpha-(1,2-Dihydroxyethyl)-1,2,3,4-tetrahydro-7-hydroxy-9-methoxy-3,4-dioxocyclopenta[c][1]benzopyran-6-acetaldehyde	Phenylpropanoids and polyketides	C17H16O8	349.092	349.089	-	-	6.67229	349.1,241,225.2,196,183,171.1,130.1,85,57.1,53.3	10/30/60	-	-	HMDB0062442	Bii
Urine_POS468	119.085	35.0857	alpha-Methylstyrene	alpha-Methylstyrene	Benzenoids	C9H10	119.086	119.086	-	-	0.0478589	119.1,117.1,109.1,104.1,103.1,96.1,95,93.1,91.1,79.1,65,53	10/30/60	-	-	HMDB0059899	Biii
Urine_POS527	74.0603	362.618	Aminoacetone	Aminoacetone	Organic oxygen compounds	C3H7NO	74.0601	74.0604	-	-	4.97681	75,74.1,57,56.1	10/30/60	-	-	HMDB0002134	Biii
Urine_POS406	162.075	197.274	Aminoadipic acid	Aminoadipic acid	Organic acids and derivatives	C6H11NO4	162.076	162.075	-	-	4.94377	163.1,162.1,145.1,144.1,121,116,101.1,100.1,98.1,82.1,74,69,68.1,60.1,56.2	10/30/60	-	-	HMDB0000510	Biii
Urine_POS123	241.129	426.115	Anserine	Anserine	Organic acids and derivatives	C10H16N4O3	241.13	241.129	-	-	2.9043	241.1,224.1,212.1,197.1,194.1,180.1,179.1,170.1,168.1,153.1,150.1,135.1,126.1,125.1,124.1,111.1,109.1,97.1,96.1,95.1,83.1,82.1,72,68.1,59.1,58.1	10/30/60	-	-	HMDB0000194	Bii
Urine_POS355	176.102	387.874	Argininic acid	Argininic acid	Organic acids and derivatives	C6H13N3O3	176.103	176.102	-	-	4.04101	176.1,134.1,130.1,117.1,99,85.1,71,70.1,60.1	10/30/60	-	-	HMDB0003148	Bii
Urine_POS286	179.004	293.147	Arsenobetaine	Arsenobetaine	Organometallic compounds	C5H11AsO2	179.005	179.004	-	-	4.40185	179,161,146,137,123,120,119,117,105,103,73	10/30/60	-	-	HMDB0033206	Bii
Urine_POS67	177.039	37.7787	Ascorbic acid	Ascorbic acid	Organoheterocyclic compounds	C6H8O6	177.039	177.039	-	-	1.96843	177.1,160,159,154,145,141,134.1,131.1,129,115.1,113,112,111,101,97,95,85,73,69,67,59,57,55	10/30/60	-	-	HMDB0000044	Bii
Urine_POS206	290.144	496.379	Aspartyl-Arginine	Aspartyl-Arginine	Organic acids and derivatives	C10H19N5O5	290.146	290.146	-	-	0.0492916	290.3,290.1,273.1,175.1,158.1,116.1,115.1,114.1,72.1,71,70.1	10/30/60	-	-	HMDB0028747	Bii
Urine_POS628	263.086	466.463	Aspartyl-Glutamate	Aspartyl-Glutamate	Organic acids and derivatives	C9H14N2O7	263.087	263.087	-	-	0.19954	263.1,245.1,227.1,223.7,217.1,148.1,130.1,102.1,88,84,74,70	10/30/60	-	-	HMDB0028752	Biii
Urine_POS488	191.067	147.288	Aspartyl-Glycine	Aspartyl-Glycine	Organic acids and derivatives	C6H10N2O5	191.066	191.068	-	-	7.40651	191.1,174,173.1,159.1,151.1,150,149,148.1,146.1,145.1,137,133.1,127,123.1,122,121,119.4,94	10/30/60	-	-	HMDB0028753	Biii
Urine_POS489	271.102	435.136	Aspartyl-Histidine	Aspartyl-Histidine	Organic acids and derivatives	C10H14N4O5	271.104	271.104	-	-	0.203622	271.1,254.1,253.1,225.4,225.1,208.1,164.1,156.1,110.1,95.1,83.1,74,70.1	10/30/60	-	-	HMDB0028755	Biii
Urine_POS564	247.139	364.718	Aspartyl-Leucine	Aspartyl-Leucine	Organic acids and derivatives	C10H18N2O5	247.129	247.129	-	-	1.12974	247.1,230.1,229.1,213.1,212.1,201.1,188.1,187.1,175.1,166.1,158.1,144.1,142.1,132.1,130.1,116.1,115.1,114.1,113.1,112.1,95.1,90.1,88.1,86.1,74,72.1,71,70.1,69.1,60.1,55.1	10/30/60	-	-	HMDB0028757	Biii
Urine_POS268	203.149	537.15	Asymmetric dimethylarginine	Asymmetric dimethylarginine	Organic acids and derivatives	C8H18N4O2	203.15	203.149	-	-	4.60296	222.6,203.1,172.1,158.1,133.1,116.1,115.1,88.1,72.1,71.1,70.1	10/30/60	-	-	HMDB0001539	Bii
Urine_POS486	241.129	413.692	Balenine	Balenine	Organic acids and derivatives	C10H16N4O3	241.13	241.129	-	-	1.24414	241.1,224.1,206.1,195.1,194.1,178.1,170.1,166.1,160.1,152.1,136.1,126.1,124.1,109.1,95.1,83.1,82.9,70.1,68.1,60.8,58.1,55,52.6	10/30/60	-	-	HMDB0005769	Biii
Urine_POS14	90.0551	358.7	beta-Alanine	beta-Alanine	Organic acids and derivatives	C3H7NO2	90.055	90.0553	-	-	3.03827	90.1,72.1	10/30/60	-	-	HMDB0000056	Bii
Urine_POS75	71.0607	274.416	Beta-Aminopropionitrile	Beta-Aminopropionitrile	Organic nitrogen compounds	C3H6N2	71.0604	71.0608	-	-	5.74261	71.1,56,55	10/30/60	-	-	HMDB0004101	Bii
Urine_POS157	180.087	203.436	beta-D-Glucosamine	beta-D-Glucosamine	Organooxygen compounds	C6H13NO5	180.087	180.087	-	-	4.01767	181.1,180.1,165.1,163.1,162.1,153,137.1,135,110,105,99,82,71.1,55	10/30/60	-	-	HMDB0030091	Bii
Urine_POS524	118.086	57.331	Betaine	Betaine	Organic acids and derivatives	C5H11NO2	118.086	118.086	-	-	0.858803	118.1,105,100.1,95.1,91.1,77,76.1,72.1,58.1,53	10/30/60	-	-	HMDB0000043	Biii
Urine_POS126	102.091	401.45	Betaine aldehyde	Betaine aldehyde	Organic nitrogen compounds	C5H12NO	102.091	102.092	-	-	2.96985	102.1,85.1,84,60,59.1,58.1,57,56	10/30/60	-	-	HMDB0001252	Bii
Urine_POS392	245.094	207.681	Biotin	Biotin	Organoheterocyclic compounds	C10H16N2O3S	245.095	245.095	-	-	0.107811	245.1,227.1,222,217.1,214.1,204,196,186.1,185.1,168,156,155.1,150,142,140,132,130.1,125,124.1,114.1,113.1,110.1,100.1,99,97,96.1,95.1,93.1,92,88,87,86.1,84.1,83.5,83,82.1,79.1,70,68,59	10/30/60	-	-	HMDB0000030	Biii
Urine_POS349	232.153	276.517	Butyrylcarnitine	Butyrylcarnitine	Lipids and lipid-like molecules	C11H21NO4	232.154	232.153	-	-	5.22435	232.2,173.1,85,60.1,57	10/30/60	-	-	HMDB0002013	Bii
Urine_POS205	227.113	432.598	Carnosine	Carnosine	Organic acids and derivatives	C9H14N4O3	227.114	227.113	-	-	3.24357	227.1,210.1,209.1,198.1,192.1,184.1,181.1,180.1,164.1,156.1,152.1,122.1,114.1,110.1,95.1,93,86.1,83.1,70.1,68.1	10/30/60	-	-	HMDB0000033	Bii
Urine_POS410	540.534	30.6806	Cer(d18:0/16:0)	Cer(d18:0/16:0)	Lipids and lipid-like molecules	C34H69NO3	540.535	540.535	-	-	0.762788	540.5,356.1,311.3,300.1,299.1,284.3,283.3,274.3,256.3,225,224.1,223.1,221.4,128.2,102.1,101.1,95.1,91.1,88.1,85.1,81.1,73,71.1,70.1,69.1,67.1,62.1,59,58.1,57.1,55.1	10/30/60	-	-	HMDB0011760	Biii
Urine_POS23	104.107	288.961	Choline	Choline	Organic nitrogen compounds	C5H14NO	104.107	104.107	-	-	3.11771	105.1,104.1,60.1,58.1	10/30/60	-	-	HMDB0000097	Bii
Urine_POS256	143.033	40.3783	cis,cis-Muconic acid	cis,cis-Muconic acid	Lipids and lipid-like molecules	C6H6O4	143.034	143.033	-	-	3.75931	143,125,97,90.4,71.3,53.4	10/30/60	-	-	HMDB0006331	Bii
Urine_POS130	347.22	266.027	Corticosterone	Corticosterone	Lipids and lipid-like molecules	C21H30O4	347.222	347.222	-	-	0.0778396	348.1,347.2,329.2,311.2,299.2,281.2,271.2,269.2,243.2,225.2,224,173.1,169.1,161.1,159.1,149.1,147.1,145.1,143.1,133.1,131.1,121.1,119.1,108.3,107.1,105.1,95.1,93.1,91.3,91.1,85,83.2,81.1,79.1,67.1	10/30/60	-	-	HMDB0001547	Bii
Urine_POS267	191.117	292.428	Cotinine methonium ion	Cotinine methonium ion	Organoheterocyclic compounds	C11H15N2O	191.118	191.118	-	-	0.716544	191.1,146.1,131.1,118.1,98.1,94.1,87,79,64.2	10/30/60	-	-	HMDB0001365	Bii
Urine_POS158	193.096	413.112	Cotinine N-oxide	Cotinine N-oxide	Organoheterocyclic compounds	C10H12N2O2	193.097	193.097	-	-	0.77885	193.1,149.6,148.1,147.1,134.1,124.3,116,91.2,87,72.3,70.8	10/30/60	-	-	HMDB0001411	Bii
Urine_POS104	132.076	361.163	Creatine	Creatine	Organic acids and derivatives	C4H9N3O2	132.077	132.076	-	-	3.60287	132.1,115,114.1,91.1,90.1,87.1,86.1	10/30/60	-	-	HMDB0000064	Bii
Urine_POS5	114.066	203.495	Creatinine	Creatinine	Organic acids and derivatives	C4H7N3O	114.066	114.066	-	-	0.810646	114.1,86.1,72	10/30/60	-	-	HMDB0000562	Bi
Urine_POS196	330.058	298.91	Cyclic AMP	Cyclic AMP	Nucleosides, nucleotides, and analogues	C10H12N5O6P	330.06	330.06	-	-	0.905384	330.1,241.1,232.1,224.5,214.1,204.1,177,156.8,154.1,140.8,137,136.1,119,99,97,85,84.4,70.1,69,59.3	10/30/60	-	-	HMDB0000058	Bii
Urine_POS278	346.053	332.008	Cyclic GMP	Cyclic GMP	Nucleosides, nucleotides, and analogues	C10H12N5O7P	346.055	346.055	-	-	0.0122097	346.2,346.1,153,152.1,135,110,102.7,87.8,85,82.6,62.5,57.4	10/30/60	-	-	HMDB0001314	Bii
Urine_POS207	201.983	314.514	Cysteine-S-sulfate	Cysteine-S-sulfate	Organic acids and derivatives	C3H7NO5S2	201.984	201.984	-	-	0.0372199	202.1,202,156,122,120,92,88.1,74,71.1,70.1,58.1	10/30/60	-	-	HMDB0000731	Bii
Urine_POS78	112.058	161.61	Cytosine	Cytosine	Organoheterocyclic compounds	C4H5N3O	112.051	112.051	-	-	1.61807	112,95,94,84.1,83.1,82.1,71,70,69,68,67,58.1,57.1	10/30/60	-	-	HMDB0000630	Bi
Urine_POS172	128.07	229.719	D-1-Piperideine-2-carboxylic acid	D-1-Piperideine-2-carboxylic acid	Organoheterocyclic compounds	C6H9NO2	128.071	128.07	-	-	3.88242	129.1,128.1,100.1,84.1,83.1,82.1,80,71.9,70.1,69,67,63.8,57,55.1	10/30/60	-	-	HMDB0001084	Bii
Urine_POS602	90.0551	138.693	D-Alanine	D-Alanine	Organic acids and derivatives	C3H7NO2	90.055	90.0553	-	-	3.67367	91.1,90.1,72.1,60	10/30/60	-	-	HMDB0001310	Biii
Urine_POS375	134.044	451.408	D-Aspartic acid	D-Aspartic acid	Organic acids and derivatives	C4H7NO4	134.045	134.044	-	-	2.3357	134.1,116,115.5,88,83.1,74,59.6,51.9,51.5	10/30/60	-	-	HMDB0006483	Bii
Urine_POS578	194.044	484.838	D-Dopachrome	D-Dopachrome	Organic acids and derivatives	C9H7NO4	194.045	194.045	-	-	0.887403	194.2,194,176,166.1,150.1,138.1,122.1,120,111,105,95,94.1,84,82,79.1,69,67,57.1,56.1	10/30/60	-	-	HMDB0011622	Biii
Urine_POS294	147.076	384.895	D-Glutamine	D-Glutamine	Organic acids and derivatives	C5H10N2O3	147.076	147.076	-	-	2.08738	147.1,130,103,102.1,101.1,85,84,56	10/30/60	-	-	HMDB0003423	Bii
Urine_POS310	116.07	76.38	D-Proline	D-Proline	Organic acids and derivatives	C5H9NO2	116.071	116.071	-	-	0.357226	117.1,116.1,99,98.1,81.1,72,71,70.1,69,57,56,55	10/30/60	-	-	HMDB0003411	Bi
Urine_POS86	106.05	426.193	D-Serine	D-Serine	Organic acids and derivatives	C3H7NO3	106.05	106.05	-	-	3.48285	106.1,88,70.1,60,58.1	10/30/60	-	-	HMDB0003406	Bii
Urine_POS163	431.095	262.892	Daidzein 4'-O-glucuronide	Daidzein 4'-O-glucuronide	Phenylpropanoids and polyketides	C21H18O10	431.097	431.097	-	-	0.105308	431.1,302.6,255.1,227.1,221.4,199.1,145,137,125.8,62.6,50.9	10/30/60	-	-	HMDB0041717	Bii
Urine_POS394	316.246	213.069	Decanoylcarnitine	Decanoylcarnitine	Lipids and lipid-like molecules	C17H33NO4	316.248	316.247	-	-	3.09893	317.3,316.2,257.2,155.1,144.1,137.1,127.1,95.1,86,85,84.1,81.1,71.1,60.1,57	10/30/60	-	-	HMDB0000651	Biii
Urine_POS532	252.108	141.386	Deoxyadenosine	Deoxyadenosine	Nucleosides, nucleotides, and analogues	C10H13N5O3	252.109	252.109	-	-	0.0939094	252.1,234.1,138,137,136.1,117.1,114.1,89.4,86.1,84.1,81.1,68.8,54.5	10/30/60	-	-	HMDB0000101	Biii
Urine_POS122	253.092	143.483	Deoxyinosine	Deoxyinosine	Nucleosides, nucleotides, and analogues	C10H12N4O4	253.093	253.093	-	-	0.301386	253.1,137,136.1,133.1,119.1,117.1,89.1,84.8,84.1,81.1,73,71.1,59	10/30/60	-	-	HMDB0000071	Bii
Urine_POS317	215.138	198.989	Dethiobiotin	Dethiobiotin	Lipids and lipid-like molecules	C10H18N2O3	215.139	215.139	-	-	0.544442	223.5,216.1,215.1,197.1,179.1,167.1,151.1,137.1,124.1,123.1,95.1,86.5,83.1,74.1,72.1,70.1,67.1,61,59.7,54.2	10/30/60	-	-	HMDB0003581	Bii
Urine_POS167	240.108	289.765	Dihydrobiopterin	Dihydrobiopterin	Organoheterocyclic compounds	C9H13N5O3	240.109	240.109	-	-	1.4297	240.1,222.1,196.1,195.1,180.1,179.1,178.1,168.1,166.1,165.1,154.1,140.1,127.1,125,121,113,109,108.1,97.1,96.1,90.6,89.1,86,85,84,83.1,73,69.3,60.1	10/30/60	-	-	HMDB0000038	Bii
Urine_POS114	336.068	207.799	Dihydroneopterin phosphate	Dihydroneopterin phosphate	Organoheterocyclic compounds	C9H14N5O7P	336.07	336.071	-	-	1.16671	336.2,336.1,222.4,204,170.1,169.1,168.2,115.1,100.1,85,68.3,65.9	10/30/60	-	-	HMDB0006824	Bii
Urine_POS71	115.05	167.535	Dihydrouracil	Dihydrouracil	Organoheterocyclic compounds	C4H6N2O2	115.05	115.05	-	-	0.159814	115,98,73,72,70.1,69,61,55	10/30/60	-	-	HMDB0000076	Bii
Urine_POS305	344.278	206.738	Dodecanoylcarnitine	Dodecanoylcarnitine	Lipids and lipid-like molecules	C19H37NO4	344.28	344.28	-	-	0.965811	344.3,344.1,326.1,308,296,285.2,265.2,248,246,227.2,199.2,183.2,177.1,165.2,144.1,86.1,85,60.1,57.1	10/30/60	-	-	HMDB0002250	Bii
Urine_POS523	234.042	165.712	Dopamine 3-O-sulfate	Dopamine 3-O-sulfate	Organic acids and derivatives	C8H11NO5S	234.043	234.043	-	-	0.270625	234,217,137.1,121.1,119,91.1	10/30/60	-	-	HMDB0006275	Bi
Urine_POS288	238.092	266.308	Dyspropterin	Dyspropterin	Organoheterocyclic compounds	C9H11N5O3	238.093	238.093	-	-	0.776158	238.1,220.1,202.1,194.1,193.1,192.1,178.1,177.1,151.1,149.5,149,147.1,126.1,124.1,122.1,80,70.1,50.4	10/30/60	-	-	HMDB0001195	Bii
Urine_POS490	200.127	252.837	Ecgonine methyl ester	Ecgonine methyl ester	Alkaloids and derivatives	C10H17NO3	200.128	200.128	-	-	1.06691	200.1,182.1,177,159,154.1,140,135,121,117,112.1,99,84.1,81.1,74.1,71,70.1,67.1,65.1,57	10/30/60	-	-	HMDB0006406	Biii
Urine_POS466	299.126	202.404	Enterolactone	Enterolactone	Lignans, neolignans and related compounds	C18H18O4	299.128	299.127	-	-	1.2189	299.1,281.1,263.1,253.1,248.1,245.1,236,235.1,224.5,220.1,217.1,207.1,192,168.1,167.1,166.1,161.1,159.1,149.1,147.1,145.1,137.1,136.1,133.1,131,130.1,129.1,121.1,107,105.1,103.1,95,91.1,84,83.1,79.1,69.1,61,58.1,57,55,53	10/30/60	-	-	HMDB0006101	Biii
Urine_POS471	193.122	204.163	Ethyl 4-phenylbutanoate	Ethyl 4-phenylbutanoate	Lipids and lipid-like molecules	C12H16O2	193.122	193.123	-	-	1.47979	193.1,175.1,147.1,133.1,119.1,107.1,105.1,95.1,93.1,91.1,81.1,79.1,72.6,67.1	10/30/60	-	-	HMDB0031618	Biii
Urine_POS232	180.087	140.506	Fructosamine	Fructosamine	Organic oxygen compounds	C6H13NO5	180.087	180.087	-	-	2.56899	181.1,180.1,163.1,158,149,145.1,142.1,140,138.1,135,124,120.1,117,111.1,107,102.1,99,96.1,88,84.1,82.1,81,70.1,69,68,67.1,62.3,60,57.5,57	10/30/60	-	-	HMDB0002030	Bii
Urine_POS577	325.159	542.773	Galactosylhydroxylysine	Galactosylhydroxylysine	Organic acids and derivatives	C12H24N2O8	325.161	325.161	-	-	0.128154	325.2,307.2,226.2,163.1,145.1,128.1,100.1,87,82.1,72.7,51.9	10/30/60	-	-	HMDB0000600	Biii
Urine_POS240	261.143	369.242	gamma-Glutamylleucine	gamma-Glutamylleucine	Organic acids and derivatives	C11H20N2O5	261.145	261.144	-	-	0.561354	261.1,244.1,198.1,132.1,130.1,86.1,84,69.1,56	10/30/60	-	-	HMDB0011171	Bii
Urine_POS407	447.091	273.5	Genistein 4'-O-glucuronide	Genistein 4'-O-glucuronide	Phenylpropanoids and polyketides	C21H18O11	205.082	205.082	-	-	0.0673892	205.1,188.1,187.1,170.1,159.1,149,146.1,120.1,102.1,90.1,74	10/30/60	-	-	HMDB0041737	Biii
Urine_POS521	295.128	356.697	Glutamylphenylalanine	Glutamylphenylalanine	Organic acids and derivatives	C14H18N2O5	295.129	295.129	-	-	0.0708411	295.1,294.9,278.1,232.1,226.2,186.1,166.1,120.1,84	10/30/60	-	-	HMDB0029156	Biii
Urine_POS346	258.108	411.656	Glycerophosphocholine	Glycerophosphocholine	Lipids and lipid-like molecules	C8H20NO6P	258.11	258.11	-	-	1.2582	258.3,258.1,257.3,224.1,184.1,126.1,125,104.1,99,86.1,78.8,70.1,63.7,60.1,58.1	10/30/60	-	-	HMDB0000086	Bii
Urine_POS518	461.106	260.947	Glycitein 4'-O-glucuronide	Glycitein 4'-O-glucuronide	Phenylpropanoids and polyketides	C22H20O11	461.108	461.108	-	-	0.430747	461.4,461.1,460.4,285.1,270.1,242.1,222.4,211.1,144,140.1,123,79.3,72.6,68.1,58.1	10/30/60	-	-	HMDB0041740	Biii
Urine_POS584	176.066	412.567	Guanidinosuccinic acid	Guanidinosuccinic acid	Organic acids and derivatives	C5H9N3O4	176.067	176.066	-	-	2.65248	176.1,158.1,134,131,130.1,116,112.1,98,88,86.1,74,70,60.1	10/30/60	-	-	HMDB0003157	Biii
Urine_POS43	152.056	212.149	Guanine	Guanine	Organoheterocyclic compounds	C5H5N5O	152.057	152.056	-	-	3.31289	166.9,153,152.1,135,111.1,110,109.1,96,95.1,82,70.1,59.1,57.1,56.3	10/30/60	-	-	HMDB0000132	Bii
Urine_POS405	383.042	27.1395	hesperetin 3'-O-sulfate	hesperetin 3'-O-sulfate	Phenylpropanoids and polyketides	C16H14O9S	383.043	383.043	-	-	0.307805	383,303.1,179,177.1,171,163,153,151,149.1,145,137.1,135,134,125.1,123,122,121.1,119,117,111,109.1,97,91.1,89,69,67	10/30/60	-	-	HMDB0029202	Biii
Urine_POS340	112.087	399.401	Histamine	Histamine	Organic nitrogen compounds	C5H9N3	112.087	112.087	-	-	1.88158	113.1,112.1,96.1,95.1,84.1,83.1,82.1,71,70.1,69,68,57,51.7	10/30/60	-	-	HMDB0000870	Bii
Urine_POS387	269.123	338.191	Histidinyl-Hydroxyproline	Histidinyl-Hydroxyproline	Organic acids and derivatives	C11H16N4O4	269.124	269.124	-	-	0.129509	269.1,211.1,205.1,170.1,169.3,153.1,126.1,123.1,122.1,112.1,110.1,109.1,96.1,95.1,85,81.1,67.1,55	10/30/60	-	-	HMDB0028886	Biii
Urine_POS283	189.134	534.485	Homo-L-arginine	Homo-L-arginine	Organic acids and derivatives	C7H16N4O2	189.135	189.134	-	-	4.74648	189.1,144.1,130.1,126.1,106.9,102.1,101.1,100.1,86.1,85.1,84.1,74.1,72.1,70.1,60.1	10/30/60	-	-	HMDB0000670	Bii
Urine_POS245	190.118	392.921	Homocitrulline	Homocitrulline	Organic acids and derivatives	C7H15N3O3	190.119	190.118	-	-	4.0154	190.1,173.1,149,147.1,145.1,144.1,130.1,128.1,127.1,110.1,100.1,98.1,84.1,82.1,67.1,60.1,56.1,52.9	10/30/60	-	-	HMDB0000679	Bii
Urine_POS484	288.165	475.631	Hydroxyprolyl-Arginine	Hydroxyprolyl-Arginine	Organic acids and derivatives	C11H21N5O4	288.167	288.167	-	-	0.0206525	288.2,271.1,247.4,229.1,193.2,175.1,156.1,132.1,123.9,112.1,110.1,87.8,70.1,67.8,60.1,51.7	10/30/60	-	-	HMDB0028857	Biii
Urine_POS221	245.159	353.493	Hydroxyprolyl-Isoleucine	Hydroxyprolyl-Isoleucine	Organic acids and derivatives	C11H20N2O4	245.15	245.149	-	-	1.62501	246.1,245.1,223,215.1,186.1,175.1,158.1,157.1,140.1,116.1,114.1,100.1,85,70.1,60.1,59.1,58.1	10/30/60	-	-	HMDB0028866	Bii
Urine_POS264	245.148	330.257	Hydroxyprolyl-Leucine	Hydroxyprolyl-Leucine	Organic acids and derivatives	C11H20N2O4	245.15	245.149	-	-	1.16104	245.1,132.1,100.1,86.1,85,84.1,81.8,70.1,62.7,60.1,58.1	10/30/60	-	-	HMDB0028867	Bii
Urine_POS18	137.045	125.201	Hypoxanthine	Hypoxanthine	Organoheterocyclic compounds	C5H4N4O	137.046	137.045	-	-	3.36841	138,137,119,110,95.1,94,91.1,83.1,82,69.5,69.4,67,55	10/30/60	-	-	HMDB0000157	Bii
Urine_POS442	111.055	136.629	Imidazole-4-acetaldehyde	Imidazole-4-acetaldehyde	Organoheterocyclic compounds	C5H6N2O	111.055	111.055	-	-	0.0240698	111.1,83.1,82.1,81,70,69,65,56,55.1	10/30/60	-	-	HMDB0003905	Biii
Urine_POS605	127.05	330.262	Imidazoleacetic acid	Imidazoleacetic acid	Organoheterocyclic compounds	C5H6N2O2	127.05	127.05	-	-	0.335573	127.1,99.1,84.1,82.1,81,73.8,70.2,70.1,58.1,57,55.1,54,51.9	10/30/60	-	-	HMDB0002024	Biii
Urine_POS178	259.091	359.382	Imidazoleacetic acid riboside	Imidazoleacetic acid riboside	Nucleosides, nucleotides, and analogues	C10H14N2O6	259.092	259.092	-	-	2.05011	259.1,133,127,85,81,73,71,69,61,57,55	10/30/60	-	-	HMDB0002331	Bii
Urine_POS525	118.065	34.0879	Indole	Indole	Organoheterocyclic compounds	C8H7N	118.065	118.065	-	-	0.178411	119.1,118.1,105,95,91.1,77,72.1,58.1,53	10/30/60	-	-	HMDB0000738	Biii
Urine_POS269	160.075	259.753	Indoleacetaldehyde	Indoleacetaldehyde	Organoheterocyclic compounds	C10H9NO	160.076	160.075	-	-	1.67013	160.1,132.1,117.1,115.1,114.1,105.1,102.1,101.1,100.1,96.1,86.1,83,79.1,71.1,70.1,67,61.1,60.4,60.1,59.1,58.1,55.1	10/30/60	-	-	HMDB0001190	Bii
Urine_POS74	134.06	28.0132	Indoxyl	Indoxyl	Organoheterocyclic compounds	C8H7NO	134.06	134.06	-	-	3.46944	135.1,134.1,116,107,106.1,105,79.1,77	10/30/60	-	-	HMDB0004094	Bii
Urine_POS181	214.016	28.0122	Indoxyl sulfate	Indoxyl sulfate	Organic acids and derivatives	C8H7NO4S	214.017	214.017	-	-	0.434155	214,134.1,132,127.4,107,106.1,105,104,100.6,79.1	10/30/60	-	-	HMDB0000682	Bii
Urine_POS200	89.0599	37.1946	Isobutyric acid	Isobutyric acid	Organic acids and derivatives	C4H8O2	89.0597	89.0601	-	-	4.63757	89.1,72,71.1,66.7	10/30/60	-	-	HMDB0001873	Bii
Urine_POS153	203.138	263.075	Isoleucyl-Alanine	Isoleucyl-Alanine	Organic acids and derivatives	C9H18N2O3	203.139	203.139	-	-	0.18534	203.1,186.1,161,157.1,144.1,140.1,138.1,126.1,114.6,96,93.1,86.1,84.1,75.7,71.1,70.1,69.4,59.1,55.1	10/30/60	-	-	HMDB0028900	Bii
Urine_POS542	232.117	391.12	Isovalerylglutamic acid	Isovalerylglutamic acid	Organic acids and derivatives	C10H17NO5	232.118	232.118	-	-	2.00433	232.1,184.1,178.1,174.1,166.1,150,130.1,129.1,111,98.1,87,86.1,85,84.1,83,81,70.1,69,61.2	10/30/60	-	-	HMDB0000726	Biii
Urine_POS49	190.049	197.694	Kynurenic acid	Kynurenic acid	Organoheterocyclic compounds	C10H7NO3	190.05	190.049	-	-	2.56241	190.1,162.1,148,144,116,89	10/30/60	-	-	HMDB0000715	Bii
Urine_POS108	204.122	319.69	L-Acetylcarnitine	L-Acetylcarnitine	Lipids and lipid-like molecules	C9H17NO4	204.123	204.122	-	-	5.0442	204.1,145,144.1,85,60.1	10/30/60	-	-	HMDB0000201	Bii
Urine_POS135	175.118	530.572	L-Arginine	L-Arginine	Organic acids and derivatives	C6H14N4O2	175.119	175.118	-	-	3.01521	175.1,158.1,130.1,116.1,112.1,72.1,70.1,60.1	10/30/60	-	-	HMDB0000517	Bii
Urine_POS176	133.06	387.502	L-Asparagine	L-Asparagine	Organic acids and derivatives	C4H8N2O3	133.061	133.06	-	-	3.44865	134.1,133.1,132.9,116,105.1,91.1,88,87.1,74,70,54.4	10/30/60	-	-	HMDB0000168	Bii
Urine_POS529	205.081	421.69	L-beta-aspartyl-L-alanine	L-beta-aspartyl-L-alanine	Organic acids and derivatives	C7H12N2O5	205.082	205.082	-	-	0.26614	205.1,159.1,149,145,142.1,141.1,116,113.1,99,91.5,90.1,88,85,74,70	10/30/60	-	-	HMDB0011162	Biii
Urine_POS566	249.07	467.603	L-beta-aspartyl-L-aspartic acid	L-beta-aspartyl-L-aspartic acid	Organic acids and derivatives	C8H12N2O7	249.072	249.072	-	-	0.899451	249.1,231.1,214,213.1,196,189,185.1,171,168,150,134,88,74	10/30/60	-	-	HMDB0011163	Biii
Urine_POS218	191.066	429.297	L-beta-aspartyl-L-glycine	L-beta-aspartyl-L-glycine	Organic acids and derivatives	C6H10N2O5	191.066	191.065	-	-	4.25934	191.1,148.1,145.1,116,88,76,74,70	10/30/60	-	-	HMDB0011165	Bii
Urine_POS654	221.076	441.21	L-beta-aspartyl-L-serine	L-beta-aspartyl-L-serine	Organic acids and derivatives	C7H12N2O6	221.077	221.076	-	-	1.74181	224.5,221.1,203.1,186,175.1,130.1,123.1,106.1,102.1,88,84,74,70	10/30/60	-	-	HMDB0011168	Biii
Urine_POS28	162.112	366.269	L-Carnitine	L-Carnitine	Organic nitrogen compounds	C7H15NO3	162.112	162.112	-	-	3.43041	162.1,103,102.1,85,60.1	10/30/60	-	-	HMDB0000062	Bii
Urine_POS320	241.03	439.212	L-Cystine	L-Cystine	Organic acids and derivatives	C6H12N2O4S2	241.031	241.031	-	-	1.36799	241,195,178,170.1,154,153.1,152,122,120,109.1,74,73,58.1	10/30/60	-	-	HMDB0000192	Bii
Urine_POS472	255.132	302.888	L-Furosine	L-Furosine	Organic acids and derivatives	C12H18N2O4	255.134	255.134	-	-	0.768056	255.1,237.1,213.1,209.1,167.1,150.1,149.1,144.1,132.1,126.1,124.1,122.1,98.1,97,84.1,82.1	10/30/60	-	-	HMDB0029390	Biii
Urine_POS208	148.06	447.233	L-Glutamic acid	L-Glutamic acid	Organic acids and derivatives	C5H9NO4	148.06	148.06	-	-	1.87165	149,148.1,130.1,121,102.1,84,75.1,65,56	10/30/60	-	-	HMDB0000148	Bii
Urine_POS404	147.076	442.437	L-Glutamine	L-Glutamine	Organic acids and derivatives	C5H10N2O3	147.076	147.076	-	-	3.36616	148.1,147.1,130,124,112.1,102.1,101,100.1,94.1,87,86.1,85.1,84,82.1,70.1,68,64.9,62.1,59.4,59,56,55.1	10/30/60	-	-	HMDB0000641	Biii
Urine_POS79	156.076	388.241	L-Histidine	L-Histidine	Organic acids and derivatives	C6H9N3O2	156.077	156.076	-	-	3.3209	156.1,111.1,110.1,95.1,93,83.1,82.1	10/30/60	-	-	HMDB0000177	Bii
Urine_POS129	209.091	278.958	L-Kynurenine	L-Kynurenine	Organic oxygen compounds	C10H12N2O3	209.092	209.092	-	-	0.450838	209.1,192.1,174.1,164.1,163.1,150.1,146.1,136.1,132,120,118.1,104,99,94.1,88,74,57.1	10/30/60	-	-	HMDB0000684	Bi
Urine_POS144	147.112	537.829	L-Lysine	L-Lysine	Organic acids and derivatives	C6H14N2O2	147.113	147.112	-	-	2.49911	148.1,147.1,130.1,124,101.1,84.1,64.9,54.6	10/30/60	-	-	HMDB0000182	Bii
Urine_POS330	166.085	274.552	L-Phenylalanine	L-Phenylalanine	Organic acids and derivatives	C9H11NO2	166.086	166.086	-	-	1.65824	166.1,161,149,148.1,144,143,142,138.1,131,125,124.1,121,120.1,119,107,103.1,102,96.1,93.1,91.1,86,84,81,80.6,79.1,70.1,69	10/30/60	-	-	HMDB0000159	Bii
Urine_POS441	116.07	174.788	L-Proline	L-Proline	Organic acids and derivatives	C5H9NO2	116.071	116.071	-	-	0.750803	116.1,115.1,99.1,98.1,88.1,86.1,71.1,70.1,54.5	10/30/60	-	-	HMDB0000162	Biii
Urine_POS263	213.123	424.1	L-prolyl-L-proline	L-prolyl-L-proline	Organic acids and derivatives	C10H16N2O3	213.123	213.123	-	-	0.466614	213.1,116.1,70.1	10/30/60	-	-	HMDB0011180	Bii
Urine_POS97	106.05	387.715	L-Serine	L-Serine	Organic acids and derivatives	C3H7NO3	106.05	106.05	-	-	0.749177	106.1,95.8,88,70.1,63,60,58.1,53.6	10/30/60	-	-	HMDB0000187	Bii
Urine_POS81	120.065	406.171	L-Threonine	L-Threonine	Organic acids and derivatives	C4H9NO3	120.066	120.066	-	-	0.273719	120.1,102.1,74.1,58.1,57,56	10/30/60	-	-	HMDB0000167	Bii
Urine_POS183	182.081	315.961	L-Tyrosine	L-Tyrosine	Organic acids and derivatives	C9H11NO3	182.081	182.081	-	-	2.80332	182.1,165.1,147,136.1,123,119,118.1,117,109.1,108,107,103.1,100,99,95,91.1,56.1	10/30/60	-	-	HMDB0000158	Bii
Urine_POS323	245.148	315.95	Leucyl-Hydroxyproline	Leucyl-Hydroxyproline	Organic acids and derivatives	C11H20N2O4	245.15	245.149	-	-	1.2225	245.1,201.1,142.1,141,140.1,132.1,116.1,114.1,100.1,86.1,70.1,60.1,59.1,58.1	10/30/60	-	-	HMDB0028930	Bii
Urine_POS570	280.262	34.2106	Linoleamide	Linoleamide	Lipids and lipid-like molecules	C18H33NO	280.264	280.263	-	-	1.57646	299.1,281.3,280.3,263.2,245.2,219.2,217.2,210.2,207.2,205.2,203.2,198.2,196.2,193.2,189.2,184.2,181.2,179.2,177.2,175.1,170.2,167.1,165.2,163.1,161.1,156.1,153.1,151.1,149.1,147.1,142.1,139.1,137.1,135.1,133.1,128.1,125.1,123.1,121.1,119.1,114.1,111.1,109.1,107.1,105.1,101.1,100.1,99.1,97.1,95.1,93.1,91.1,86.1,85.1,83.1,81.1,79.1,72.1,71.1,69.1,67.1,65,58.1,57.1,55.1	10/30/60	-	-	HMDB0062656	Biii
Urine_POS599	411.247	230.848	LysoPA(0:0/16:0)	LysoPA(0:0/16:0)	Lipids and lipid-like molecules	C19H39O7P	411.251	411.249	-	-	4.00751	411.3,393.2,169.1,100.1	10/30/60	-	-	HMDB0007849	Biii
Urine_POS636	262.139	502.647	Lysyl-Aspartate	Lysyl-Aspartate	Organic acids and derivatives	C10H19N3O5	262.14	262.14	-	-	0.0579519	262.1,245.1,244.9,244.1,226.4,226.2,216.1,199.1,164.9,147.1,130.1,129.1,100.1,97.3,85,84.1,74,70.1	10/30/60	-	-	HMDB0028947	Biii
Urine_POS412	246.18	84.9882	Lysyl-Valine	Lysyl-Valine	Organic acids and derivatives	C11H23N3O3	246.181	246.181	-	-	2.03614	246.1,228.1,204.1,183.1,124.1,104,100.1,96.1,84.1,83.1,56	10/30/60	-	-	HMDB0028964	Biii
Urine_POS515	74.0716	279.992	Methylguanidine	Methylguanidine	Organic nitrogen compounds	C2H7N3	74.0713	74.0718	-	-	6.89386	74.1,57	10/30/60	-	-	HMDB0001522	Biii
Urine_POS347	193.096	70.8533	N'-Hydroxymethylnorcotinine	N'-Hydroxymethylnorcotinine	Organoheterocyclic compounds	C10H12N2O2	193.097	193.096	-	-	4.65918	193.1,175.1,163.1,122.1,118.1,116,114.1,113,96,80,75.7,54,50.2	10/30/60	-	-	HMDB0001324	Bii
Urine_POS354	217.129	384.404	N-a-Acetyl-L-arginine	N-a-Acetyl-L-arginine	Organic acids and derivatives	C8H16N4O3	217.13	217.129	-	-	1.22966	217.1,200.1,175.1,158.1,157.1,130.1,116.1,115.1,114.1,113.1,112.1,111.1,98.1,97.1,95.1,88.1,74,72.1,71.1,70.1,60.1	10/30/60	-	-	HMDB0004620	Bii
Urine_POS438	208.096	53.578	N-Acetyl-L-phenylalanine	N-Acetyl-L-phenylalanine	Organic acids and derivatives	C11H13NO3	208.097	208.097	-	-	0.199567	208.1,166.1,150.1,148.1,147,138.1,137.1,133.1,132.1,128.1,123.1,122.1,119,116,91.1,90,83,81.1,79.1,67.1,66.6	10/30/60	-	-	HMDB0000512	Biii
Urine_POS282	145.133	328.364	N-Acetylcadaverine	N-Acetylcadaverine	Organic acids and derivatives	C7H16N2O	145.134	145.133	-	-	1.22944	146.1,145.1,128.1,122,100.1,99,90.1,86.1,84.1,82.1,72,69.1,62.9,60,57	10/30/60	-	-	HMDB0002284	Bii
Urine_POS601	196.096	389.295	N-Acetyldopamine	N-Acetyldopamine	Benzenoids	C10H13NO3	196.097	196.097	-	-	0.811756	196.1,101.1,96,87,83,70.1,59,55.1	10/30/60	-	-	HMDB0041943	Biii
Urine_POS374	189.086	320.619	N-Acetylglutamine	N-Acetylglutamine	Organic acids and derivatives	C7H12N2O4	189.087	189.086	-	-	2.84959	189.1,172.1,171.1,147.1,145.1,143.1,130.1,129.1,102.1,101.1,86.1,85.1,84,83.1,68.1,67.1,61.1,60.1,58,57,56	10/30/60	-	-	HMDB0006029	Bii
Urine_POS92	154.097	147.525	N-Acetylhistamine	N-Acetylhistamine	Organic acids and derivatives	C7H11N3O	154.098	154.097	-	-	4.90851	154.1,137.1,136.1,113,112.1,96.1,95.1,94,91.1,84.1,83.1	10/30/60	-	-	HMDB0013253	Bii
Urine_POS113	198.087	325.562	N-Acetylhistidine	N-Acetylhistidine	Organic acids and derivatives	C8H11N3O3	198.087	198.087	-	-	0.657391	198.1,180.1,156.1,152.1,110.1,95.1,93,85.2,85.1,83.1,70.1	10/30/60	-	-	HMDB0032055	Bii
Urine_POS98	131.117	353.534	N-Acetylputrescine	N-Acetylputrescine	Organic acids and derivatives	C6H14N2O	131.118	131.118	-	-	1.97696	131.1,114.1,72.1,60,55.1	10/30/60	-	-	HMDB0002064	Bii
Urine_POS260	254.101	107.105	N-Acetylvanilalanine	N-Acetylvanilalanine	Organic acids and derivatives	C12H15NO5	254.102	254.102	-	-	0.184302	254.1,248.2,236.1,226.1,190.1,176.1,174.1,164.1,160.1,146.1,122.1,114.1,87,72.1,63.7,62	10/30/60	-	-	HMDB0011716	Bii
Urine_POS632	104.071	61.5196	N-Ethylglycine	N-Ethylglycine	Organic acids and derivatives	C4H9NO2	104.071	104.071	-	-	2.68141	105,104.1,95.1,88,86.1,65,62.1,60.1,58.1,56	10/30/60	-	-	HMDB0041945	Biii
Urine_POS296	162.076	416.64	N-methyl-L-glutamic Acid	N-methyl-L-glutamic Acid	Organic acids and derivatives	C6H11NO4	162.076	162.076	-	-	1.90872	162.1,144.1,116.1,115.1,103,102.1,98.1,91.1,90.1,85,70.1,60.1,57,56.1,55	10/30/60	-	-	HMDB0062660	Bii
Urine_POS22	130.086	540.558	N-Methyl proline	N-Methyl proline	Organic acids and derivatives	C6H11NO2	130.086	130.086	-	-	1.17301	130.1,84.1,71.1,70.1,67.1,60.1,56	10/30/60	-	-	HMDB0094696	Bii
Urine_POS606	177.138	271.726	N-Methylnicotinium	N-Methylnicotinium	Organoheterocyclic compounds	C11H17N2	177.139	177.138	-	-	3.22789	177.1,134.1,131.1,120.1,113,108.1,94.1,89.1,84.1,74.8,61.7	10/30/60	-	-	HMDB0001009	Biii
Urine_POS186	194.117	162.643	N-Methylsalsolinol	N-Methylsalsolinol	Organoheterocyclic compounds	C11H15NO2	194.118	194.118	-	-	0.972406	194.1,179.1,176.1,167.1,164.1,163.1,162.1,151.1,150.1,149,138.1,137.1,136.1,134.1,71.1,70.1	10/30/60	-	-	HMDB0003892	Bii
Urine_POS253	101.071	215.221	N-Nitroso-pyrrolidine	N-Nitroso-pyrrolidine	Organoheterocyclic compounds	C4H8N2O	101.071	101.071	-	-	2.84987	102.1,101.1,84.1,83.1,74.1,73,72.1,69.1,68.1,59.1,58.1,57.1,56.1,55.1	10/30/60	-	-	HMDB0031642	Bii
Urine_POS363	288.118	427.104	N-Ribosylhistidine	N-Ribosylhistidine	Organic acids and derivatives	C11H17N3O6	288.119	288.119	-	-	0.416057	288.2,175.1,171.1,156.1,110.1,100.1,85,70.1	10/30/60	-	-	HMDB0002089	Bii
Urine_POS285	153.065	79.5061	N1-Methyl-4-pyridone-3-carboxamide	N1-Methyl-4-pyridone-3-carboxamide	Organoheterocyclic compounds	C7H8N2O2	153.066	153.065	-	-	3.13301	154.1,153.1,136,108,95,92,80	10/30/60	-	-	HMDB0004194	Bii
Urine_POS36	312.129	203.459	N2,N2-Dimethylguanosine	N2,N2-Dimethylguanosine	Nucleosides, nucleotides, and analogues	C12H17N5O5	312.13	312.13	-	-	0.102537	312.1,181.1,180.1,165.1,162.1,153,137.1,135,128,110,85,73,71.1,57,55,52.4	10/30/60	-	-	HMDB0004824	Bii
Urine_POS76	286.102	169.284	N4-Acetylcytidine	N4-Acetylcytidine	Nucleosides, nucleotides, and analogues	C11H15N3O6	286.103	286.103	-	-	0.156986	286.1,170.1,169.1,154.1,113,112,101.1,100.1,95,69,58.1,57	10/30/60	-	-	HMDB0005923	Bi
Urine_POS216	189.123	361.105	N6-Acetyl-L-lysine	N6-Acetyl-L-lysine	Organic acids and derivatives	C8H16N2O3	189.123	189.123	-	-	3.9561	189.1,143.1,130.1,126.1,100.1,92,85.1,84.1,76.1,72.1,60.1,56.1	10/30/60	-	-	HMDB0000206	Bii
Urine_POS506	254.087	340.723	Neopterin	Neopterin	Organoheterocyclic compounds	C9H11N5O4	254.088	254.088	-	-	0.17079	254.1,236.1,206.1,195.1,194.1,190.1,179.1,168.7,163.1,132.1,87,76.1,75.8,70.1	10/30/60	-	-	HMDB0000845	Biii
Urine_POS132	123.055	417.234	Niacinamide	Niacinamide	Organoheterocyclic compounds	C6H6N2O	123.055	123.055	-	-	1.48826	124.1,123.1,106,96,95.1,83.1,81,80,78,69,56,53	10/30/60	-	-	HMDB0001406	Bii
Urine_POS303	139.05	155.186	Nicotinamide N-oxide	Nicotinamide N-oxide	Organoheterocyclic compounds	C6H6N2O2	139.05	139.05	-	-	0.423489	139.1,137.1,122.1,121.1,113,112.1,111.1,110.1,109.1,106,105,98.1,96,95.1,94.1,83.1,82.1,81,79,70.1,69,68.1,67,66,58.1,57,56,54.6,53.9	10/30/60	-	-	HMDB0002730	Bii
Urine_POS352	179.117	335.486	Nicotine-1'-N-oxide	Nicotine-1'-N-oxide	Organoheterocyclic compounds	C10H14N2O	179.118	179.117	-	-	3.36107	179.1,162.1,161.1,156,134.1,132.1,130.1,117.1,106.1,93.1,92.1,84.1,76,73,72,70.1,60,58.1	10/30/60	-	-	HMDB0001497	Bii
Urine_POS235	339.153	392.666	Nicotine glucuronide	Nicotine glucuronide	Organic oxygen compounds	C16H22N2O6	339.155	339.155	-	-	0.587036	339.2,163.1,132.1,130.1,120.1,117.1,113,106.1,85,84.1,80.1,73,61.1,56.5	10/30/60	-	-	HMDB0001272	Bii
Urine_POS600	512.196	501.929	O-6-deoxy-a-L-galactopyranosyl-(1->2)-O-b-D-galactopyranosyl-(1->3)-2-(acetylamino)-1,5-anhydro-2-deoxy-D-arabino-Hex-1-enitol	O-6-deoxy-a-L-galactopyranosyl-(1->2)-O-b-D-galactopyranosyl-(1->3)-2-(acetylamino)-1,5-anhydro-2-deoxy-D-arabino-Hex-1-enitol	Organic oxygen compounds	C20H33NO14	512.197	512.198	-	-	1.81553	512.2,366.1,221.7,204.1,186.1,168.1,147.1,144.1,138.1,126.1,96,75	10/30/60	-	-	HMDB0002235	Biii
Urine_POS379	142.026	494.446	O-Phosphoethanolamine	O-Phosphoethanolamine	Organic acids and derivatives	C2H8NO4P	142.026	142.026	-	-	0.835241	142.1,114.1,113.1,112.1,96.1,86.1,83.1,82.1,70.1,68.1,58.7,51.1	10/30/60	-	-	HMDB0000224	Bii
Urine_POS391	282.278	33.3203	Oleamide	Oleamide	Lipids and lipid-like molecules	C18H35NO	282.279	282.278	-	-	2.48392	282.3,265.2,247.2,240.3,226.2,225.2,223.2,212.2,209.2,205.2,198.2,195.2,191.2,184.2,181.2,177.2,170.2,167.1,165.2,163.1,156.1,153.1,151.2,149.1,142.1,139.1,137.1,135.1,128.1,125.1,123.1,121.1,114.1,111.1,109.1,107.1,100.1,97.1,95.1,93.1,86.1,85.1,83.1,81.1,79.1,72.1,71.1,70.1,69.1,67.1,57.1,55.1	10/30/60	-	-	HMDB0002117	Biii
Urine_POS327	133.097	520.319	Ornithine	Ornithine	Organic acids and derivatives	C5H12N2O2	133.097	133.097	-	-	2.20545	134.1,133.1,116.1,113.8,102,88,75.1,70.1,57.6,55.6	10/30/60	-	-	HMDB0000214	Bii
Urine_POS147	256.262	33.3141	Palmitic amide	Palmitic amide	Lipids and lipid-like molecules	C16H33NO	256.264	256.263	-	-	1.29332	257.3,256.3,256.1,239.1,179.1,176.1,116.1,114.1,102.1,97.1,95.1,89.1,88.1,85.1,83.1,74.1,71.1,70.1,69.1,67.1,60.1,58.1,57.1,55.1,53	10/30/60	-	-	HMDB0012273	Bii
Urine_POS171	220.117	280.046	Pantothenic acid	Pantothenic acid	Organooxygen compounds	C9H17NO5	220.118	220.118	-	-	0.433811	226.2,220.1,202.1,184.1,124.1,116,103.1,98,95,90.1,88,85.1,84,72,71.1,70.1,69.1,59,57.1,55.8	10/30/60	-	-	HMDB0000210	Bii
Urine_POS519	206.138	63.5912	Pantothenol	Pantothenol	Lipids and lipid-like molecules	C9H19NO4	206.139	206.139	-	-	0.860571	207.1,206.1,188.1,178.1,170.1,165,142,132.1,126.1,119,118,116,102.1,95,90.7,86.1,84,81,79.1,76.1,74,71.5,69.1,67.1,59,58.1,57.1,56	10/30/60	-	-	HMDB0004231	Biii
Urine_POS276	181.071	57.1508	Paraxanthine	Paraxanthine	Organoheterocyclic compounds	C7H8N4O2	181.072	181.071	-	-	3.97944	181.1,163.1,158,153,142.1,140,138.1,135,124,117,99,97,96.1,91,70.1,69,67,57,55	10/30/60	-	-	HMDB0001860	Bii
Urine_POS623	760.582	164.542	PC(20:1(11Z)/14:0)	PC(20:1(11Z)/14:0)	Lipids and lipid-like molecules	C42H82NO8P	760.585	760.581	-	-	5.56616	760.6,184.1,125,104.1,99,86.1,71.1,60.1	10/30/60	-	-	HMDB0008295	Biii
Urine_POS621	758.565	164.873	PC(20:2(11Z,14Z)/14:0)	PC(20:2(11Z,14Z)/14:0)	Lipids and lipid-like molecules	C42H80NO8P	758.569	758.565	-	-	5.65202	758.6,184.1,125,86.1,78.5,60.1	10/30/60	-	-	HMDB0008328	Biii
Urine_POS648	784.581	162.507	PC(20:3(5Z,8Z,11Z)/16:0)	PC(20:3(5Z,8Z,11Z)/16:0)	Lipids and lipid-like molecules	C44H82NO8P	784.585	784.582	-	-	4.54017	784.6,184.1,125,104.1,89.1,86.1,77.7,75.7,71.1,60.1	10/30/60	-	-	HMDB0008364	Biii
Urine_POS609	786.597	162.284	PC(22:2(13Z,16Z)/14:0)	PC(22:2(13Z,16Z)/14:0)	Lipids and lipid-like molecules	C44H84NO8P	786.601	786.597	-	-	4.34612	786.6,184.1,125,86.1,60.2	10/30/60	-	-	HMDB0008590	Biii
Urine_POS624	782.566	161.346	PC(22:4(7Z,10Z,13Z,16Z)/14:0)	PC(22:4(7Z,10Z,13Z,16Z)/14:0)	Lipids and lipid-like molecules	C44H80NO8P	782.569	782.566	-	-	4.83181	782.6,184.1,147,125,86.1,71.1,63,60.1	10/30/60	-	-	HMDB0008623	Biii
Urine_POS334	293.062	331.854	Phenol glucuronide	Phenol glucuronide	Organic oxygen compounds	C12H14O7	293.063	293.063	-	-	0.627852	293.1,161.1,76.1,65.4,62.7	10/30/60	-	-	HMDB0060014	Bii
Urine_POS59	121.065	242.382	Phenylacetaldehyde	Phenylacetaldehyde	Benzenoids	C8H8O	121.065	121.065	-	-	1.71883	122.1,121.1,103.1,95,93.1,91.1,81,79.1,77,65,58.1,57.7,55,53,51	10/30/60	-	-	HMDB0006236	Bii
Urine_POS234	223.107	246.77	Phenylalanyl-Glycine	Phenylalanyl-Glycine	Organic acids and derivatives	C11H14N2O3	223.108	223.108	-	-	0.122339	223.1,163.1,149,137.1,131,120.1,117,114.9,103.1,99,93.1,89.1,73,70.1	10/30/60	-	-	HMDB0028995	Bii
Urine_POS187	253.115	248.993	Phenylalanyl-Serine	Phenylalanyl-Serine	Organic acids and derivatives	C12H16N2O4	253.118	253.116	-	-	9.68806	254.1,253.1,223.7,211.1,203.6,166.1,165.1,144.1,103,84.1,83.1,74.7,59	10/30/60	-	-	HMDB0029004	Bii
Urine_POS411	263.138	252.767	Phenylalanylproline	Phenylalanylproline	Organic acids and derivatives	C14H18N2O3	263.139	263.139	-	-	0.464027	263.1,204.1,176.1,158.1,132,130.1,120.1,116.1,70.1,60.1	10/30/60	-	-	HMDB0011177	Biii
Urine_POS55	184.073	514.581	Phosphorylcholine	Phosphorylcholine	Organic nitrogen compounds	C5H15NO4P	184.073	184.073	-	-	3.58178	184.1,125,99,86.1,71.1,60.1	10/30/60	-	-	HMDB0001565	Bii
Urine_POS239	141.054	34.1243	Pi-Methylimidazoleacetic acid	Pi-Methylimidazoleacetic acid	Organoheterocyclic compounds	C6H8N2O2	141.066	141.065	-	-	4.15155	142.1,141.1,126,112.1,109,98.1,97,95,85.1,81,72.1,71,69,67,58.9,58.1,57	10/30/60	-	-	HMDB0004988	Bii
Urine_POS6	86.0965	280.835	Piperidine	Piperidine	Organoheterocyclic compounds	C5H11N	86.0964	86.0966	-	-	2.29574	86.1,69.1	10/30/60	-	-	HMDB0034301	Bii
Urine_POS339	246.169	261.618	Pivaloylcarnitine	Pivaloylcarnitine	Lipids and lipid-like molecules	C12H23NO4	246.17	246.169	-	-	4.32381	246.2,187.1,114.1,85,60.1,57.1	10/30/60	-	-	HMDB0041993	Bii
Urine_POS94	144.101	284.019	Proline betaine	Proline betaine	Organic acids and derivatives	C7H13NO2	144.102	144.101	-	-	3.30353	145.1,144.1,102.1,99,98.1,85.1,84.1,83,72.1,71,70.1,67.1,60.1,58.1,55.1	10/30/60	-	-	HMDB0004827	Bii
Urine_POS573	272.17	465.137	Prolyl-Arginine	Prolyl-Arginine	Organic acids and derivatives	C11H21N5O3	272.172	272.172	-	-	0.40477	272.2,272,255.1,254.2,230,213.1,200,196.1,182,175.1,173,169,168,166,157,154.1,116.1,112.1,83.1,76.6,70.1,60.1,57.3	10/30/60	-	-	HMDB0029011	Biii
Urine_POS160	173.092	392.839	Prolylglycine	Prolylglycine	Organic acids and derivatives	C7H12N2O3	173.092	173.091	-	-	4.84364	173.1,156.1,132.1,127.1,116.1,114.1,100.2,90.1,86.1,84.1,71.1,70.1,69,66.6,60.1	10/30/60	-	-	HMDB0011178	Bii
Urine_POS82	229.117	431.201	Prolylhydroxyproline	Prolylhydroxyproline	Organic acids and derivatives	C10H16N2O4	229.118	229.117	-	-	3.6719	230.1,229.1,225.2,142.1,132.1,114.1,86.1,71.1,70.1,68.1,59.8,58.1	10/30/60	-	-	HMDB0006695	Bii
Urine_POS73	218.138	295.761	Propionylcarnitine	Propionylcarnitine	Lipids and lipid-like molecules	C10H19NO4	218.139	218.138	-	-	2.85603	218.1,159.1,144.1,85,84.1,60.1,58.1,57	10/30/60	-	-	HMDB0000824	Bii
Urine_POS653	168.073	47.9983	Pyridoxal	Pyridoxal	Organoheterocyclic compounds	C8H9NO3	168.066	168.065	-	-	3.11363	169.1,168.1,150.1,133,127,126.1,110.1,108,80.1	10/30/60	-	-	HMDB0001545	Biii
Urine_POS134	81.0449	98.5062	Pyrimidine	Pyrimidine	Organoheterocyclic compounds	C4H4N2	81.0447	81.0451	-	-	4.87372	99.1,82.1,81,54,53,52	10/30/60	-	-	HMDB0003361	Bi
Urine_POS62	130.049	236.653	Pyroglutamic acid	Pyroglutamic acid	Organic acids and derivatives	C5H7NO3	130.05	130.049	-	-	3.96496	130,102.1,85,84,70.1,61,60,57,56.1	10/30/60	-	-	HMDB0000267	Bii
Urine_POS2	72.081	297.237	Pyrrolidine	Pyrrolidine	Organoheterocyclic compounds	C4H9N	72.0808	72.0812	-	-	5.39452	73.1,72.1	10/30/60	-	-	HMDB0031641	Bii
Urine_POS102	130.049	384.899	Pyrrolidonecarboxylic acid	Pyrrolidonecarboxylic acid	Organic acids and derivatives	C5H7NO3	130.05	130.049	-	-	3.43273	131,130.1,102.1,85,84,71.1,70.1,63,60.1,56	10/30/60	-	-	HMDB0000805	Bii
Urine_POS96	377.144	229.314	Riboflavin	Riboflavin	Organoheterocyclic compounds	C17H20N4O6	377.146	377.146	-	-	0.0638025	377.1,243.1,223.4,216.1,214,200.1,198.1,172.1,170.7,145.1,132.6,130,117.1,99,81,73,71,69,61,59.8,58.6,57	10/30/60	-	-	HMDB0000244	Bii
Urine_POS231	385.127	394.692	S-Adenosylhomocysteine	S-Adenosylhomocysteine	Nucleosides, nucleotides, and analogues	C14H20N6O5S	385.129	385.129	-	-	0.984693	385.3,385.1,250.1,136.1,134,88,70.1	10/30/60	-	-	HMDB0000939	Bii
Urine_POS271	399.143	483.536	S-Adenosylmethionine	S-Adenosylmethionine	Nucleosides, nucleotides, and analogues	C15H23N6O5S	399.145	399.145	-	-	0.211455	399.1,298.1,250.1,136.1,102.1,97,56,54.2,52.2	10/30/60	-	-	HMDB0001185	Bii
Urine_POS212	277.138	456.998	Saccharopine	Saccharopine	Organic acids and derivatives	C11H20N2O6	277.139	277.139	-	-	0.166461	277.1,259.1,213.1,130.1,84.1	10/30/60	-	-	HMDB0000279	Bii
Urine_POS306	177.101	135.781	Serotonin	Serotonin	Organoheterocyclic compounds	C10H12N2O	177.102	177.101	-	-	5.35512	177.1,160.1,154.1,142.1,134.1,132.1,130.1,118.1,117.1,115.1,104,91.8,82.1,80,73.4,66.4,65.3,60.2,55.5	10/30/60	-	-	HMDB0000259	Bii
Urine_POS455	219.133	486.251	Serylisoleucine	Serylisoleucine	Organic acids and derivatives	C9H18N2O4	219.134	219.134	-	-	0.0321803	219.1,196,191,173,154.9,136.9,130.1,87,84.1,68.5	10/30/60	-	-	HMDB0029042	Biii
Urine_POS449	703.572	203.52	SM(d18:1/16:0)	SM(d18:1/16:0)	Lipids and lipid-like molecules	C39H80N2O6P	703.575	703.572	-	-	3.63233	703.6,184.1,125,86.1,60.1	10/30/60	-	-	HMDB0010169	Biii
Urine_POS115	302.304	57.7518	Sphinganine	Sphinganine	Organic nitrogen compounds	C18H39NO2	302.305	302.305	-	-	0.634109	302.3,284.3,106.1,102.1,88.1,85.1,71.1,70.1,57.1	10/30/60	-	-	HMDB0000269	Bii
Urine_POS44	689.208	510.082	Stachyose	Stachyose	Organic oxygen compounds	C24H42O21	689.211	689.21	-	-	1.63168	689.2,62.7	10/30/60	-	-	HMDB0003553	Bii
Urine_POS385	384.113	413.388	Succinyladenosine	Succinyladenosine	Nucleosides, nucleotides, and analogues	C14H17N5O8	384.115	384.115	-	-	0.273771	384.1,252.1,234.1,206.1,192.1,188.1,162.1,148.1,138.1,136.7,136.1,133,126.1,85,84,57.3,57,55	10/30/60	-	-	HMDB0000912	Biii
Urine_POS65	126.022	307.433	Taurine	Taurine	Organic acids and derivatives	C2H7NO3S	126.022	126.022	-	-	0.189102	127,126,109,108,98.1,97.1,96.1,84,81,70.1,60.4,57,56	10/30/60	-	-	HMDB0000251	Bii
Urine_POS553	225.097	261.355	Temurin	Temurin	Organoheterocyclic compounds	C9H12N4O3	225.098	225.098	-	-	0.144055	225.1,223.3,208.2,208.1,207.1,197.1,195.1,184,179.1,167.1,166.1,163,161,153.4,152.1,150.1,124,123.5,122,111.1,110.1,96.1,86,85,82.1,74	10/30/60	-	-	HMDB0004328	Biii
Urine_POS315	365.231	265.869	Tetrahydrocortisone	Tetrahydrocortisone	Lipids and lipid-like molecules	C21H32O5	365.232	365.232	-	-	0.035412	347.2,329.2,269.2,252.7,243.2,241.2,223.6,175.1,149.1,121.1,107.1,95.1,93.1	10/30/60	-	-	HMDB0000903	Bii
Urine_POS210	265.11	370.89	Thiamine	Thiamine	Organoheterocyclic compounds	C12H17N4OS	265.112	265.11	-	-	7.46703	144,129,122.1,81,63	10/30/60	-	-	HMDB0000235	Bii
Urine_POS311	127.05	142.917	Thymine	Thymine	Organoheterocyclic compounds	C5H6N2O2	127.05	127.05	-	-	3.14734	127.1,110,109,100.1,99.1,98.1,85.1,84.1,83.1,82.1,81,72.1,58.1,57,56,55.1,54	10/30/60	-	-	HMDB0000262	Bi
Urine_POS558	150.112	151.276	Triethanolamine	Triethanolamine	Organonitrogen compounds	C6H15NO3	150.112	150.112	-	-	3.61946	168.1,151.1,150.1,132.1,128,122.1,114.1,112,110,94,88.1,86.1,84.1,82,81,73,72,70.1,68.1,67.1,61,58.1,55	10/30/60	-	-	HMDB0032538	Biii
Urine_POS45	138.054	298.965	Trigonelline	Trigonelline	Alkaloids and derivatives	C7H7NO2	138.055	138.055	-	-	2.00494	154.1,139.1,138.1,110.1,96,94.1,93.1,92,78,67.1,65	10/30/60	-	-	HMDB0000875	Bii
Urine_POS90	76.0759	391.961	Trimethylamine N-oxide	Trimethylamine N-oxide	Organic nitrogen compounds	C3H9NO	76.0757	76.0762	-	-	6.42103	76.1,59.1,58.1	10/30/60	-	-	HMDB0000925	Bii
Urine_POS77	116.107	288.709	Trimethylaminoacetone	Trimethylaminoacetone	Organic oxygen compounds	C6H14NO	116.107	116.107	-	-	0.742672	116.1,101.1,98.1,88.1,71,70.1,59.1,58.1,57.1	10/30/60	-	-	HMDB0012296	Bii
Urine_POS164	138.091	242.658	Tyramine	Tyramine	Benzenoids	C8H11NO	138.091	138.091	-	-	1.99951	148.6,139.1,138.1,121.1,103.1,97.7,96,94.1,93.1,92,91.1,83.1,78,74.1,61.3	10/30/60	-	-	HMDB0000306	Bii
Urine_POS535	218.047	192.976	Tyramine-O-sulfate	Tyramine-O-sulfate	Organic acids and derivatives	C8H11NO4S	218.048	218.048	-	-	0.833226	223,218,201,145.1,121.1,103.1,93.1,91.1	10/30/60	-	-	HMDB0006409	Biii
Urine_POS640	269.112	307.816	Tyrosyl-Serine	Tyrosyl-Serine	Organic acids and derivatives	C12H16N2O5	269.113	269.113	-	-	2.45362	269.1,227.1,222.4,209.1,181.1,169.1,164.1,152.1,140.1,136.1,134.1,110.1,98.1,87.8,86.1,84.1,82.1,81,70.1	10/30/60	-	-	HMDB0029114	Biii
Urine_POS301	113.035	164.864	Uracil	Uracil	Organoheterocyclic compounds	C4H4N2O2	113.035	113.035	-	-	0.12657	114.1,113,96,95.1,86.1,85.1,84.1,83.1,82.1,72,70,68,58.1	10/30/60	-	-	HMDB0000300	Bii
Urine_POS594	133.06	329.137	Ureidopropionic acid	Ureidopropionic acid	Organic acids and derivatives	C4H8N2O3	133.061	133.061	-	-	0.467091	133.1,125,115,105.1,102.8,93.1,90.1,88.5,88,87.8,74,73,72,64.5,61.9	10/30/60	-	-	HMDB0000026	Biii
Urine_POS106	139.058	298.913	Urocanic acid	Urocanic acid	Organoheterocyclic compounds	C6H6N2O2	139.05	139.05	-	-	1.28704	139.1,121,111.1,110.1,95.1,94.1,93,88,83.1,79,70.1,68,67.1,66,57	10/30/60	-	-	HMDB0000301	Bii
Urine_POS370	326.036	202.762	Urothion	Urothion	Organoheterocyclic compounds	C11H11N5O3S2	326.038	326.037	-	-	0.426979	326,308,295,280,265,264,261,260,252,246,233,232,229,223.5,220,219,216,208,207,204,190,188,164,163,162,161,136.1,117.7,102.5,89.6,55,52.8	10/30/60	-	-	HMDB0002377	Bii
Urine_POS213	246.18	555.399	Valyl-Lysine	Valyl-Lysine	Organic acids and derivatives	C11H23N3O3	246.181	246.181	-	-	0.490326	246.2,117.1,100.1,84.1,70.1,58.1,57.5	10/30/60	-	-	HMDB0029132	Bii
Urine_POS179	215.138	319.164	Valyl-Proline	Valyl-Proline	Organic acids and derivatives	C10H18N2O3	215.139	215.139	-	-	2.2899	224.5,215.1,173.1,156.1,136.1,119.2,119,116.1,74.1,72.1,70.1	10/30/60	-	-	HMDB0029135	Bii
Urine_POS603	217.154	399.869	Valyl-Valine	Valyl-Valine	Organic acids and derivatives	C10H20N2O3	217.155	217.154	-	-	3.29451	217.2,199.1,175.1,172.1,171.1,130.1,129.1,126.1,114.1,98.1,86.1,85.1,84.1,74,72,69.1,67.1,60,58.1,56	10/30/60	-	-	HMDB0029140	Biii
Urine_POS58	153.04	320.314	Xanthine	Xanthine	Organoheterocyclic compounds	C5H4N4O2	153.041	153.04	-	-	2.1903	154,153,136,128,111.1,110,95.3,82,59,57.8,57.6,55	10/30/60	-	-	HMDB0000292	Bii
Urine_POS103	285.081	319.909	Xanthosine	Xanthosine	Nucleosides, nucleotides, and analogues	C10H12N4O6	285.083	285.083	-	-	1.18775	285.2,244,154,153,136,133,115,110,85,73,71,70.1,69,61,57,55	10/30/60	-	-	HMDB0000299	Bii
Urine_POS29	379.135	272.911	xi-3-Hydroxy-5-phenylpentanoic acid O-beta-D-Glucopyranoside	xi-3-Hydroxy-5-phenylpentanoic acid O-beta-D-Glucopyranoside	Lipids and lipid-like molecules	C17H24O8	379.136	379.136	-	-	0.68038	379.1,79.2,60.5	10/30/60	-	-	HMDB0031695	Bii
Urine_NEG195	203.081	277.865	(±)-Tryptophan	(±)-Tryptophan	Organoheterocyclic compounds	C11H12N2O2	-	-	203.083	203.082	0.698969	-	-	203.1,160,159.1,142.1,117.9,117.1,116.9,116,112.9,101.9,100.9,99.9,74,72,62,61,60,59,53.3	10/30/60	HMDB0030396	Bi
Urine_NEG238	132.029	424.387	1-deoxy-1-(N6-lysino)-D-fructose	1-deoxy-1-(N6-lysino)-D-fructose	Organic acids and derivatives	C4H7NO4	-	-	132.03	132.029	7.47649	-	-	133,132.9,132,115,88,87,75,73,72,71,62.6,59,55.9	10/30/60	HMDB0062186	Biii
Urine_NEG77	280.102	280.539	1-Methyladenosine	1-Methyladenosine	Nucleosides, nucleotides, and analogues	C11H15N5O4	-	-	280.105	280.105	0.967	-	-	281,280.1,263,226.5,180,164.6,148.1,134.9,107,97	10/30/60	HMDB0003331	Bii
Urine_NEG347	181.036	290.522	1-Methyluric acid	1-Methyluric acid	Organoheterocyclic compounds	C6H6N4O3	-	-	181.037	181.036	6.44962	-	-	182,181,166,156,139,138,123,112,111,110,101,96,89,83,71,69,59	10/30/60	HMDB0003099	Biii
Urine_NEG276	209.066	330.524	1,3,7-Trimethyluric acid	1,3,7-Trimethyluric acid	Organoheterocyclic compounds	C8H10N4O3	-	-	209.068	209.067	6.32516	-	-	209.1,159,129,87,85,71,59,57	10/30/60	HMDB0002123	Biii
Urine_NEG279	163.06	221.897	1,5-Anhydrosorbitol	1,5-Anhydrosorbitol	Organic oxygen compounds	C6H12O5	-	-	163.061	163.06	7.44712	-	-	164.1,163.1,162.8,120,119,101,89,85,83,75,73,71,64,59,58	10/30/60	HMDB0002712	Biii
Urine_NEG8	144.044	195.643	1H-Indole-3-carboxaldehyde	1H-Indole-3-carboxaldehyde	Organoheterocyclic compounds	C9H7NO	-	-	144.045	144.045	6.31431	-	-	145,144,143,116,102,101.1,83,71,66,65.7	10/30/60	HMDB0029737	Bii
Urine_NEG243	167.034	47.1285	2',4',6'-Trihydroxyacetophenone	2',4',6'-Trihydroxyacetophenone	Benzenoids	C8H8O4	-	-	167.035	167.034	7.30502	-	-	168,167.9,167,152,151,149,137,124,123,122,109,108,95,94,93,83,81,80,79.1,78.9,75,69	10/30/60	HMDB0029644	Biii
Urine_NEG22	111.008	441.487	2-Furoic acid	2-Furoic acid	Organoheterocyclic compounds	C5H4O3	-	-	111.009	111.008	7.63512	-	-	112.1,111,110,85,83,69,68,67,53.5	10/30/60	HMDB0000617	Bii
Urine_NEG147	168.029	210.681	2-Furoylglycine	2-Furoylglycine	Organic acids and derivatives	C7H7NO4	-	-	168.03	168.029	5.75392	-	-	169.1,168,125,124,100,97,95,81,69,68,67,66,59	10/30/60	HMDB0000439	Bii
Urine_NEG160	197.045	192.886	2-hydroxy-2-(4-hydroxy-3-methoxyphenyl)acetic acid	2-hydroxy-2-(4-hydroxy-3-methoxyphenyl)acetic acid	Benzenoids	C9H10O5	-	-	197.046	197.045	0.709983	-	-	198.1,197.8,197,162.8,160.8,154,153.1,138,137,136,127,126.1,122,121,116.1,111,110,97,83,74,72.9,66	10/30/60	HMDB0133489	Bii
Urine_NEG2	103.039	276.928	2-Hydroxybutyric acid	2-Hydroxybutyric acid	Organic acids and derivatives	C4H8O3	-	-	103.04	103.039	8.71208	-	-	103,57	10/30/60	HMDB0000008	Bii
Urine_NEG87	124.99	149.988	2-Hydroxyethanesulfonate	2-Hydroxyethanesulfonate	Organic acids and derivatives	C2H6O4S	-	-	124.991	124.99	7.14871	-	-	125.9,125,123,107,97,95,82,81,80,69,65,62.5,59	10/30/60	HMDB0003903	Bii
Urine_NEG217	117.055	153.176	2-Hydroxyvaleric acid	2-Hydroxyvaleric acid	Lipids and lipid-like molecules	C5H10O3	-	-	117.056	117.055	7.23128	-	-	117.1,116.9,99.9,99,73,72.1,71,59	10/30/60	HMDB0001863	Bii
Urine_NEG178	175.06	339.497	2-Isopropylmalic acid	2-Isopropylmalic acid	Lipids and lipid-like molecules	C7H12O5	-	-	175.061	175.06	5.49695	-	-	176.1,175.1,157,133,132.1,131.1,115,113.1,85.1,59	10/30/60	HMDB0000402	Bii
Urine_NEG328	177.039	305	2-Keto-3-deoxy-D-gluconic acid	2-Keto-3-deoxy-D-gluconic acid	Organic acids and derivatives	C6H10O6	-	-	177.04	177.039	6.39069	-	-	178.1,177,134.1,129,115,87,85,73,71,59,57	10/30/60	HMDB0001353	Biii
Urine_NEG229	101.023	389.213	2-Ketobutyric acid	2-Ketobutyric acid	Organic acids and derivatives	C4H6O3	-	-	101.024	101.024	8.56234	-	-	102.1,101,73,59,57	10/30/60	HMDB0000005	Biii
Urine_NEG278	145.05	226.393	2-Methylglutaric acid	2-Methylglutaric acid	Lipids and lipid-like molecules	C6H10O4	-	-	145.051	145.05	6.91122	-	-	146,145,128,127.1,118,109,101.1,99.1,84,83,73,71,59,50.3	10/30/60	HMDB0000422	Bi
Urine_NEG85	296.098	272.336	2-Methylguanosine	2-Methylguanosine	Nucleosides, nucleotides, and analogues	C11H15N5O5	-	-	296.1	296.1	0.89771	-	-	296.1,164.1,133,121.1,119,111.4,106,102.4,101,89,62	10/30/60	HMDB0005862	Bii
Urine_NEG56	192.069	208.529	2-Methylhippuric acid	2-Methylhippuric acid	Benzenoids	C10H11NO3	-	-	192.067	192.067	0.186597	-	-	192.1,148.1,124,120,114.1,113,103,101,92.1,89,85,79,74,73,71,66,64,59	10/30/60	HMDB0011723	Bii
Urine_NEG258	115.039	63.3055	2-Oxovaleric acid	2-Oxovaleric acid	Organic acids and derivatives	C5H8O3	-	-	115.04	115.039	7.6044	-	-	115,114.9,87,71,59	10/30/60	HMDB0001865	Biii
Urine_NEG48	341.196	370.469	2,3-Dinor-TXB2	2,3-Dinor-TXB2	Lipids and lipid-like molecules	C18H30O6	-	-	341.197	341.197	0.133875	-	-	341.2,226.3,71.2,61.9	10/30/60	HMDB0002904	Bii
Urine_NEG69	365.196	52.2326	20-Carboxy-leukotriene B4	20-Carboxy-leukotriene B4	Lipids and lipid-like molecules	C20H30O6	-	-	365.197	365.197	0.942309	-	-	365.2,346.9,337.2,321.2,303.2,301.2,285.2,285,283.3,275.2,273.2,257.1,255.2,245.2,244,243.2,235.6,224,217.2,191.1,168.8,137.1,137,113.1,109.8,109,97,87,81,80,78.9,73,69,59,58,57	10/30/60	HMDB0006059	Bii
Urine_NEG284	632.206	439.655	3'-Sialyllactose	3'-Sialyllactose	Organic oxygen compounds	C23H39NO19	-	-	632.204	632.206	1.89873	-	-	632.2,465.9,460.3,456.3,290.1,191.2,122.5,87.5,87	10/30/60	HMDB0000825	Biii
Urine_NEG86	102.055	350.18	3-Aminoisobutanoic acid	3-Aminoisobutanoic acid	Organic acids and derivatives	C4H9NO2	-	-	102.056	102.055	8.28092	-	-	103,102.1,74,73,59,58,57	10/30/60	HMDB0003911	Bii
Urine_NEG250	239.092	319.115	3-Carboxy-4-methyl-5-propyl-2-furanpropionic acid	3-Carboxy-4-methyl-5-propyl-2-furanpropionic acid	Lipids and lipid-like molecules	C12H16O5	-	-	239.092	239.093	0.362186	-	-	239.1,221.1,195.1,179.1,177.1,151.1,119,113,101,93,89,83,71,59	10/30/60	HMDB0061112	Biii
Urine_NEG7	111.008	555.371	3-Furoic acid	3-Furoic acid	Organoheterocyclic compounds	C5H4O3	-	-	111.009	111.008	7.23092	-	-	112.1,111,67	10/30/60	HMDB0000444	Bii
Urine_NEG65	137.023	247.909	3-Hydroxybenzoic acid	3-Hydroxybenzoic acid	Benzenoids	C7H6O3	-	-	137.024	137.023	7.01243	-	-	137,136.9,93	10/30/60	HMDB0002466	Bii
Urine_NEG121	123.044	23.7783	3-Hydroxybenzyl alcohol	3-Hydroxybenzyl alcohol	Benzenoids	C7H8O2	-	-	123.045	123.044	7.51581	-	-	124,123,122,105,96,95,80,67	10/30/60	HMDB0059712	Bii
Urine_NEG90	187.133	97.837	3-Hydroxycapric acid	3-Hydroxycapric acid	Organic acids and derivatives	C10H20O3	-	-	187.134	187.133	6.46954	-	-	188.1,188,187.1,164,145,144,143.1,141.1,129,126.1,125.1,116,113.1,112.9,107,99,97,96,87,85.1,83,81,80,76.5,73,71,59,57,51.2	10/30/60	HMDB0002203	Bii
Urine_NEG242	117.055	203.663	3-Hydroxyisovaleric acid	3-Hydroxyisovaleric acid	Lipids and lipid-like molecules	C5H10O3	-	-	117.056	117.055	7.36164	-	-	117.1,99,73,59	10/30/60	HMDB0000754	Biii
Urine_NEG274	161.045	393.74	3-Hydroxymethylglutaric acid	3-Hydroxymethylglutaric acid	Lipids and lipid-like molecules	C6H10O5	-	-	161.046	161.044	6.54886	-	-	161,143,117.1,115,101,99,97,87,85,73,71,59,57	10/30/60	HMDB0000355	Biii
Urine_NEG269	151.039	65.2117	3-Hydroxyphenylacetic acid	3-Hydroxyphenylacetic acid	Benzenoids	C8H8O3	-	-	151.04	151.039	7.34429	-	-	169,154,153,152,151.1,136,119.1,108,107,101,95,93,89,85,82,81,80,77,75,71,69,66,65,59,51.1	10/30/60	HMDB0000440	Biii
Urine_NEG301	117.055	262.971	3-Hydroxyvaleric acid	3-Hydroxyvaleric acid	Lipids and lipid-like molecules	C5H10O3	-	-	117.056	117.055	7.55717	-	-	117.1,116.9,115,99,87,81,73,72.1,71,59,57	10/30/60	HMDB0000531	Biii
Urine_NEG232	263.022	43.4495	3-Methoxy-4-hydroxyphenylethyleneglycol sulfate	3-Methoxy-4-hydroxyphenylethyleneglycol sulfate	Organic acids and derivatives	C9H12O7S	-	-	263.023	263.023	0.952541	-	-	263,203,183.1,165.1,150,121,97,80	10/30/60	HMDB0000559	Biii
Urine_NEG64	129.055	40.1538	3-Methyl-2-oxovaleric acid	3-Methyl-2-oxovaleric acid	Organic acids and derivatives	C6H10O3	-	-	129.056	129.055	7.09099	-	-	131.6,130.1,129.1,126.6,99,85,81,62,55	10/30/60	HMDB0000491	Bii
Urine_NEG191	159.065	305.994	3-Methyladipic acid	3-Methyladipic acid	Lipids and lipid-like molecules	C7H12O4	-	-	159.066	159.065	7.05684	-	-	160.1,159.1,158.9,141.1,115.1,114.9,113.1,97.1,95,85.1,74,71,59,57	10/30/60	HMDB0000555	Bii
Urine_NEG214	156.066	210.435	3-Methylcrotonylglycine	3-Methylcrotonylglycine	Organic acids and derivatives	C7H11NO3	-	-	156.067	156.066	6.86868	-	-	157.1,156.1,113.1,112.9,112.1,111.1,110.1,96,95,84,82,75,74,70,66,59,56.3	10/30/60	HMDB0000459	Bii
Urine_NEG53	168.077	387.413	3-Methylhistidine	3-Methylhistidine	Organic acids and derivatives	C7H11N3O2	-	-	168.078	168.077	5.9575	-	-	169.1,168.1,152.1,151,150.1,107.1,93,72	10/30/60	HMDB0000479	Bii
Urine_NEG246	130.065	126.469	3-Methylindole	3-Methylindole	Organoheterocyclic compounds	C9H9N	-	-	130.066	130.065	8.02871	-	-	131.1,130.1,128,87,86,85.1,81.2,81,80,69,68.2,59,58,57,53.4	10/30/60	HMDB0000466	Biii
Urine_NEG71	165.041	113.363	3-Methylxanthine	3-Methylxanthine	Organoheterocyclic compounds	C6H6N4O2	-	-	165.042	165.041	6.14011	-	-	167.1,166,165,150,147,126,122,119.1,110.1,108,94,92,82,81,80,73,68.5,66	10/30/60	HMDB0001886	Bii
Urine_NEG161	225.053	349.379	3-Nitrotyrosine	3-Nitrotyrosine	Organic acids and derivatives	C9H10N2O5	-	-	225.052	225.054	8.5584	-	-	225.2,225.1,224.2,130.1,51	10/30/60	HMDB0001904	Bii
Urine_NEG154	673.231	434.412	3-Sialyl-N-acetyllactosamine	3-Sialyl-N-acetyllactosamine	Organic oxygen compounds	C25H42N2O19	-	-	673.231	673.232	2.20292	-	-	673.2,459.2,290.1,87,85.4,51.5	10/30/60	HMDB0006581	Bii
Urine_NEG312	183.029	88.1938	3,4-Dihydroxymandelic acid	3,4-Dihydroxymandelic acid	Benzenoids	C8H8O5	-	-	183.03	183.029	5.81748	-	-	183.1,168,165.1,151,142.1,141,139.1,137.1,124,121.1,119.1,115,113,112,111,109,107,100,99,97,95,94,84,83,81,80.8,80,73,71,69,65,59,57	10/30/60	HMDB0001866	Bi
Urine_NEG130	195.051	229.04	3,7-Dimethyluric acid	3,7-Dimethyluric acid	Organoheterocyclic compounds	C7H8N4O3	-	-	195.052	195.051	5.54397	-	-	195.8,195.1,181,180,177,160.8,156,153,152.1,151.1,138,137,136.1,135.1,124,123,111,110,89,83,75,59	10/30/60	HMDB0001982	Bi
Urine_NEG239	144.066	291.628	4-Acetamidobutanoic acid	4-Acetamidobutanoic acid	Organic acids and derivatives	C6H11NO3	-	-	144.067	144.066	6.48757	-	-	144.1,126,102.1,100.1,98.1,84,82,72,58	10/30/60	HMDB0003681	Biii
Urine_NEG260	137.023	185.655	4-Hydroxybenzoic acid	4-Hydroxybenzoic acid	Benzenoids	C7H6O3	-	-	137.024	137.023	7.18107	-	-	138.1,137,136.9,94,93,81,80,76.3,68,67,66,54	10/30/60	HMDB0000500	Biii
Urine_NEG68	194.045	250.591	4-Hydroxyhippuric acid	4-Hydroxyhippuric acid	Benzenoids	C9H9NO4	-	-	194.046	194.045	5.13758	-	-	195.1,194,150.1,148,132,124,123,101,100,94,93,74,59	10/30/60	HMDB0013678	Bii
Urine_NEG240	369.066	294.713	4-O-alpha-D-Galactopyranuronosyl-D-galacturonic acid	4-O-alpha-D-Galactopyranuronosyl-D-galacturonic acid	Organic oxygen compounds	C12H18O13	-	-	369.067	369.066	3.46255	-	-	369.1,305.1,262,224.6,217.1,199.7,188.2,157.6,77.4,62.2	10/30/60	HMDB0039721	Biii
Urine_NEG157	182.045	38.3526	4-Pyridoxic acid	4-Pyridoxic acid	Organoheterocyclic compounds	C8H9NO4	-	-	182.046	182.045	5.73298	-	-	183.1,182,139.1,138.1,122,120,110.1,109,108,97,94,92	10/30/60	HMDB0000017	Bii
Urine_NEG112	296.081	86.6999	5'-Methylthioadenosine	5'-Methylthioadenosine	Nucleosides, nucleotides, and analogues	C11H15N5O3S	-	-	296.082	296.083	1.47845	-	-	296.1,224,222.5,216.1,214,134,119,107,97,95.3,92,90.7,82.2,81,80,78.9,75.6,62,59	10/30/60	HMDB0001173	Bii
Urine_NEG306	130.05	315.231	5-Aminolevulinic acid	5-Aminolevulinic acid	Organic acids and derivatives	C5H9NO3	-	-	130.051	130.05	8.51938	-	-	131.1,130.1,112,88,87,86.1,85.2,85.1,84,75,73,59,58,57	10/30/60	HMDB0001149	Biii
Urine_NEG101	190.05	229.078	5-Hydroxyindoleacetic acid	5-Hydroxyindoleacetic acid	Organoheterocyclic compounds	C10H9NO3	-	-	190.051	190.05	5.44085	-	-	191.1,190.1,178.1,161,160,159,148,147.1,146.1,145,144,133,132,131,129,122.1,120,116,112,99,94,85,71,59,57	10/30/60	HMDB0000763	Bii
Urine_NEG57	164.057	195.116	7-Methylguanine	7-Methylguanine	Organoheterocyclic compounds	C6H7N5O	-	-	164.058	164.057	5.89468	-	-	165.1,164.8,164.1,149,148,147,146,140,128,122,121.1,106,92,85,78.3,78,73,72,71,67,66,59	10/30/60	HMDB0000897	Bi
Urine_NEG60	296.099	206.089	7-Methylguanosine	7-Methylguanosine	Nucleosides, nucleotides, and analogues	C11H16N5O5	-	-	296.1	296.096	11.9988	-	-	296.1,236.1,167.1,166,165,152.1,133,122,97.9	10/30/60	HMDB0001107	Bii
Urine_NEG116	169.122	218.397	9-Decenoic acid	9-Decenoic acid	Lipids and lipid-like molecules	C10H18O2	-	-	169.123	169.122	7.28661	-	-	170.1,169.1,151,141.1,139,125.1,124,123.1,111,98,97,82.1,74,71,68,67,59,50.5	10/30/60	HMDB0031003	Bii
Urine_NEG234	326.088	315.483	Acetaminophen glucuronide	Acetaminophen glucuronide	Organic oxygen compounds	C14H17NO8	-	-	326.088	326.088	0.285321	-	-	326.1,175,150.1,129,117,115,113,107,103,99,95,87,85,75,73,71,59,57	10/30/60	HMDB0010316	Biii
Urine_NEG296	162.022	192.935	Acetylcysteine	Acetylcysteine	Organic acids and derivatives	C5H9NO3S	-	-	162.023	162.022	5.8822	-	-	162.8,162,161.8,119,118,87,84,82,75,59,57	10/30/60	HMDB0001890	Biii
Urine_NEG114	116.034	276.084	Acetylglycine	Acetylglycine	Organic acids and derivatives	C4H7NO3	-	-	116.035	116.034	7.82006	-	-	116.9,116,102,101,99,98,89,87,74,73,72,71,59	10/30/60	HMDB0000532	Bii
Urine_NEG20	134.046	86.2197	Adenine	Adenine	Organoheterocyclic compounds	C5H5N5	-	-	134.047	134.046	8.96182	-	-	135,134.9,134,107,106.1,92,81,80,75,72.3,70.9,68,65,58,56.7	10/30/60	HMDB0000034	Bi
Urine_NEG259	145.05	297.346	Adipic acid	Adipic acid	Lipids and lipid-like molecules	C6H10O4	-	-	145.051	145.049	8.4808	-	-	146,145,118,101.1,99.1,88,83	10/30/60	HMDB0000448	Biii
Urine_NEG146	257.088	207.596	AICA-riboside	AICA-riboside	Nucleosides, nucleotides, and analogues	C9H14N4O5	-	-	257.089	257.089	0.952738	-	-	257.1,256.6,256.2,221.8,221.1,197.1,177.1,133.1,126,125,124.1,121,108,107.8,107,102.3,99,97,82,74,59	10/30/60	HMDB0062179	Bii
Urine_NEG344	201.124	367.242	Alanyl-Leucine	Alanyl-Leucine	Organic acids and derivatives	C9H18N2O3	-	-	201.124	201.124	0.476477	-	-	201.1,183.1,171.1,159.1,158,157.1,141.1,139.1,86,84,59,58	10/30/60	HMDB0028691	Biii
Urine_NEG216	149.045	342.174	Aldehydo-D-xylose	Aldehydo-D-xylose	Organic oxygen compounds	C5H10O5	-	-	149.046	149.045	5.67401	-	-	149,131,89,85,82.8,75,73,71,69,63.3,59	10/30/60	HMDB0060254	Bii
Urine_NEG52	157.036	191.177	Allantoin	Allantoin	Organoheterocyclic compounds	C4H6N4O3	-	-	157.037	157.036	6.18667	-	-	157,140,114,97,71,59	10/30/60	HMDB0000462	Bii
Urine_NEG82	407.28	231.065	Allocholic acid	Allocholic acid	Lipids and lipid-like molecules	C24H40O5	-	-	407.28	407.281	2.06535	-	-	407.3,222.5,147.2,113,85,71,69,62.4	10/30/60	HMDB0000505	Bii
Urine_NEG226	115.039	108.337	alpha-Ketoisovaleric acid	alpha-Ketoisovaleric acid	Organic acids and derivatives	C5H8O3	-	-	115.04	115.039	7.92298	-	-	115,114.9,97,71,69	10/30/60	HMDB0000019	Biii
Urine_NEG129	160.06	418.011	Aminoadipic acid	Aminoadipic acid	Organic acids and derivatives	C6H11NO4	-	-	160.062	160.06	7.48231	-	-	161,160.9,160.1,142.1,116.1,101,99,98.1,96,85,83,78,73,71.2,71,59,57	10/30/60	HMDB0000510	Bii
Urine_NEG171	369.173	29.3312	Androsterone sulfate	Androsterone sulfate	Lipids and lipid-like molecules	C19H30O5S	-	-	369.174	369.174	1.55496	-	-	369.2,99,97,80	10/30/60	HMDB0002759	Bii
Urine_NEG282	239.114	426.957	Anserine	Anserine	Organic acids and derivatives	C10H16N4O3	-	-	239.115	239.115	0.355907	-	-	239.1,168.1,166.1,154.1,151,137,116.9,93,89.9,87.1,68.4,62,59,58	10/30/60	HMDB0000194	Biii
Urine_NEG169	289.114	478.613	Argininosuccinic acid	Argininosuccinic acid	Organic acids and derivatives	C10H18N4O6	-	-	289.115	289.115	0.113929	-	-	289.1,271.1,227.1,211.1,210.1,173.1,156.1,132,131.1,115,113,112,98,96,95,88,71.6,71,70,63.1	10/30/60	HMDB0000052	Bii
Urine_NEG213	261.072	468.113	Aspartyl-Glutamate	Aspartyl-Glutamate	Organic acids and derivatives	C9H14N2O7	-	-	261.073	261.073	0.708161	-	-	243.1,201.1,146,128,113,106.3,102.1,101.5,96	10/30/60	HMDB0028752	Bii
Urine_NEG158	187.096	337.718	Azelaic acid	Azelaic acid	Lipids and lipid-like molecules	C9H16O4	-	-	187.098	187.096	6.28685	-	-	187.1,169.1,143.1,126.1,125.1,123.1,97.1,59,57	10/30/60	HMDB0000784	Bi
Urine_NEG63	125.023	98.181	benzene-1,2,4-triol	benzene-1,2,4-triol	Benzenoids	C6H6O3	-	-	125.024	125.023	7.65097	-	-	126,125.9,125,97,82,81,69,67,64,55	10/30/60	HMDB0124831	Bii
Urine_NEG16	121.028	204.554	Benzoic acid	Benzoic acid	Benzenoids	C7H6O2	-	-	121.029	121.029	7.37085	-	-	122,121,94,93,92,91,80,71,65,59	10/30/60	HMDB0001870	Bi
Urine_NEG36	88.0394	329.601	beta-Alanine	beta-Alanine	Organic acids and derivatives	C3H7NO2	-	-	88.0404	88.0395	9.48783	-	-	89,88,85.8,71,62.9,59	10/30/60	HMDB0000056	Bii
Urine_NEG350	214.047	406.725	beta-D-Glucosamine	beta-D-Glucosamine	Organooxygen compounds	C6H13NO5	-	-	214.049	214.049	0.47264	-	-	215.1,214,173.1,153,145.1,142,140,127,121.7,119.9,112.6,79	10/30/60	HMDB0030091	Biii
Urine_NEG42	130.086	287.499	Beta-Leucine	Beta-Leucine	Organic acids and derivatives	C6H13NO2	-	-	130.087	130.086	7.40971	-	-	131.1,130.1,88,87,86.1,85.1,84.1,77.6,71,69,59,58,57	10/30/60	HMDB0003640	Bii
Urine_NEG198	236.078	266.671	Biopterin	Biopterin	Organoheterocyclic compounds	C9H11N5O3	-	-	236.079	236.079	1.01474	-	-	236.1,192.1,191,190,162,147,122,119,59,51	10/30/60	HMDB0000468	Bii
Urine_NEG288	279.232	15.656	Bovinic acid	Bovinic acid	Lipids and lipid-like molecules	C18H32O2	-	-	279.233	279.233	0.172509	-	-	279.2,278.9,242.3,232.9,226.2,223.4,197,179,87.1,84,59,51.6	10/30/60	HMDB0003797	Biii
Urine_NEG74	225.098	434.323	Carnosine	Carnosine	Organic acids and derivatives	C9H14N4O3	-	-	225.099	225.099	0.294192	-	-	240.7,226.2,225.1,208.8,181.1,163.1,154.1,137,110.1,88,67,61.4	10/30/60	HMDB0000033	Bii
Urine_NEG123	204.066	195.992	Cinnamoylglycine	Cinnamoylglycine	Organic acids and derivatives	C11H11NO3	-	-	204.067	204.066	1.12614	-	-	205.1,204.1,160.1,130.1,128,119,117.1,116,103.1,82,52	10/30/60	HMDB0011621	Bii
Urine_NEG59	173.008	441.57	cis-Aconitic acid	cis-Aconitic acid	Organic acids and derivatives	C6H6O6	-	-	173.009	173.008	6.39663	-	-	173,130,129,111,86,85	10/30/60	HMDB0000072	Bii
Urine_NEG345	141.018	90.3147	cis,cis-Muconic acid	cis,cis-Muconic acid	Lipids and lipid-like molecules	C6H6O4	-	-	141.019	141.018	6.61425	-	-	158,142,141.9,141,123,98,97,95,80,79,69,59,50.3	10/30/60	HMDB0006331	Biii
Urine_NEG151	129.018	126.087	Citraconic acid	Citraconic acid	Lipids and lipid-like molecules	C5H6O4	-	-	129.019	129.018	9.84106	-	-	129.9,128.9,99,86,85,84,81,67,57	10/30/60	HMDB0000634	Bii
Urine_NEG98	147.029	427.089	Citramalic acid	Citramalic acid	Lipids and lipid-like molecules	C5H8O5	-	-	147.03	147.029	6.45599	-	-	147,129,103,87,85,59,57	10/30/60	HMDB0000426	Bii
Urine_NEG272	130.061	361.953	Creatine	Creatine	Organic acids and derivatives	C4H9N3O2	-	-	130.062	130.061	7.3679	-	-	131,130.1,112,88,87,86.1,85.1,73,71,70,69,51.4	10/30/60	HMDB0000064	Biii
Urine_NEG76	328.044	299.602	Cyclic AMP	Cyclic AMP	Nucleosides, nucleotides, and analogues	C10H12N5O6P	-	-	328.045	328.046	0.946534	-	-	328,226.1,217.3,193,175,152.1,135,134,113,107,97,83.4,79	10/30/60	HMDB0000058	Bii
Urine_NEG225	344.039	333.133	Cyclic GMP	Cyclic GMP	Nucleosides, nucleotides, and analogues	C10H12N5O7P	-	-	344.04	344.04	0.0710307	-	-	344,343.2,224.2,162,150,135,133,79,67.7	10/30/60	HMDB0001314	Biii
Urine_NEG81	127.075	360.8	Cyclohexanecarboxylic acid	Cyclohexanecarboxylic acid	Organic acids and derivatives	C7H12O2	-	-	127.076	127.075	8.45235	-	-	128,127.9,127.1,126.9,109.1,86,84,82,71,59	10/30/60	HMDB0031342	Bii
Urine_NEG135	199.968	315.07	Cysteine-S-sulfate	Cysteine-S-sulfate	Organic acids and derivatives	C3H7NO5S2	-	-	199.969	199.968	6.76883	-	-	201,200,199.1,157,136,120,112.9,81,80,78,75,74,72,59	10/30/60	HMDB0000731	Bii
Urine_NEG327	242.079	400.458	Cytidine	Cytidine	Nucleosides, nucleotides, and analogues	C9H13N3O5	-	-	242.078	242.08	7.48439	-	-	242.1,171,168,153,79	10/30/60	HMDB0000089	Biii
Urine_NEG339	110.035	92.6454	Cytosine	Cytosine	Organoheterocyclic compounds	C4H5N3O	-	-	110.036	110.035	7.52861	-	-	111,110,95.9,84,83,81,68,67,66,55	10/30/60	HMDB0000630	Biii
Urine_NEG47	105.018	307.767	D-2,3-Dihydroxypropanoic acid	D-2,3-Dihydroxypropanoic acid	Organic oxygen compounds	C3H6O4	-	-	105.019	105.018	8.34185	-	-	105,75,73,67.3,59,57.3	10/30/60	HMDB0031818	Bii
Urine_NEG5	88.0394	359.898	D-Alanine	D-Alanine	Organic acids and derivatives	C3H7NO2	-	-	88.0404	88.0395	9.66115	-	-	88,71,59	10/30/60	HMDB0001310	Bii
Urine_NEG97	193.034	428.947	D-Glucuronic acid	D-Glucuronic acid	Organic oxygen compounds	C6H10O7	-	-	193.035	193.034	5.83012	-	-	193,175,163,157,150.1,133,131,113,103,101,89,85,73,71,59	10/30/60	HMDB0000127	Bii
Urine_NEG75	145.061	385.458	D-Glutamine	D-Glutamine	Organic acids and derivatives	C5H10N2O3	-	-	145.062	145.061	7.18624	-	-	145.1,128,127,109,101.1,98,97,86,84,83,82,79,74,72,67,58,55.4,54,52.5	10/30/60	HMDB0003423	Bii
Urine_NEG51	133.013	430.659	D-Malic acid	D-Malic acid	Lipids and lipid-like molecules	C4H6O5	-	-	133.014	133.013	7.58709	-	-	134,133,132.9,115,73,71,61,59	10/30/60	HMDB0031518	Bii
Urine_NEG241	179.055	312	D-Mannose	D-Mannose	Organic oxygen compounds	C6H12O6	-	-	179.056	179.055	5.75619	-	-	180.1,179.1,161,143,135.1,125,119,113,101,99,95,89,87,85,81,75,73,71,59,58	10/30/60	HMDB0000169	Biii
Urine_NEG138	151.058	178.038	D-Xylitol	D-Xylitol	Organic oxygen compounds	C5H12O5	-	-	151.061	151.06	7.29455	-	-	152,151,136,126,109,108,107,101,93,89,79,73,71,59	10/30/60	HMDB0002917	Bii
Urine_NEG298	173.004	171.093	Dehydroascorbic acid	Dehydroascorbic acid	Organoheterocyclic compounds	C6H6O6	-	-	173.009	173.008	6.1616	-	-	173.1,155,143,135,125,113,111.1,99,93,92,87,84,83,73,71,69,62,59,57,53	10/30/60	HMDB0001264	Bi
Urine_NEG27	367.158	28.5591	Dehydroepiandrosterone sulfate	Dehydroepiandrosterone sulfate	Lipids and lipid-like molecules	C19H28O5S	-	-	367.158	367.158	0.906432	-	-	367.2,224.7,160.2,151,99,97,80	10/30/60	HMDB0001032	Bii
Urine_NEG320	226.09	337.8	Deoxycytidine	Deoxycytidine	Nucleosides, nucleotides, and analogues	C9H13N3O4	-	-	226.083	226.084	0.873722	-	-	227.1,227,226.1,208.1,182.1,154.1,147.1,146.1,141,128,113.9,110.1,103,102.1,99.9,98,97,93,89,88,85,82,81,70.5,59,57	10/30/60	HMDB0000014	Biii
Urine_NEG273	251.078	190.443	Deoxyinosine	Deoxyinosine	Nucleosides, nucleotides, and analogues	C10H12N4O4	-	-	251.079	251.079	0.18372	-	-	251.1,209.1,208.1,167,166,143,135,127,126,125,124,93,92,87,81,80,79,74,73,64,59	10/30/60	HMDB0000071	Biii
Urine_NEG95	238.094	289.991	Dihydrobiopterin	Dihydrobiopterin	Organoheterocyclic compounds	C9H13N5O3	-	-	238.095	238.095	0.756042	-	-	194.1,176.1,166.1,138,133.1,97.4,75.8,66,59,58.9,52.9	10/30/60	HMDB0000038	Bii
Urine_NEG200	131.034	281.344	Dimethylmalonic acid	Dimethylmalonic acid	Organic acids and derivatives	C5H8O4	-	-	131.035	131.034	7.74874	-	-	131.1,87,85.1,73,71,69,63.5,59,57,55.1	10/30/60	HMDB0002001	Bii
Urine_NEG117	199.17	16.8773	Dodecanoic acid	Dodecanoic acid	Lipids and lipid-like molecules	C12H24O2	-	-	199.17	199.17	0.477542	-	-	199.2,199,155.1,62,59	10/30/60	HMDB0000638	Bii
Urine_NEG150	117.018	393.346	Erythrono-1,4-lactone	Erythrono-1,4-lactone	Organoheterocyclic compounds	C4H6O4	-	-	117.019	117.018	8.46438	-	-	116.9,99.9,99,74,73,72,71,59	10/30/60	HMDB0000349	Bii
Urine_NEG156	445.19	49.6807	Estrone glucuronide	Estrone glucuronide	Lipids and lipid-like molecules	C24H30O8	-	-	445.187	445.19	7.34283	-	-	445.2,97,81,80	10/30/60	HMDB0004483	Bii
Urine_NEG237	221.066	320.741	Ethyl glucuronide	Ethyl glucuronide	Organic oxygen compounds	C8H14O7	-	-	221.067	221.067	0.58789	-	-	223.7,222,221.1,203.1,179,161,157,141,129,113,95,85,75,73,71,59,57,52.4	10/30/60	HMDB0010325	Biii
Urine_NEG193	164.034	56.3153	Formylanthranilic acid	Formylanthranilic acid	Benzenoids	C8H7NO3	-	-	164.035	164.034	5.13101	-	-	165,164,153,150,149,137,136,121,120,118,108,107,97,93.1,92.1,81,80,59	10/30/60	HMDB0004089	Bii
Urine_NEG126	259.021	486.556	Galactose 1-phosphate	Galactose 1-phosphate	Organic oxygen compounds	C6H13O9P	-	-	259.022	259.022	0.29204	-	-	259,232.1,214.9,137.1,97,79	10/30/60	HMDB0000645	Bii
Urine_NEG183	263.128	96.5536	gamma-CEHC	gamma-CEHC	Organoheterocyclic compounds	C15H20O4	-	-	263.129	263.129	0.787838	-	-	263.1,248.1,233.1,219.1,218.1,215.1,205.1,204.1,203.1,201.1,195.1,191.1,189.1,187.1,184,183.1,165.1,163.1,156,153.1,152.1,151.1,150.1,149.1,140,136.1,123,121,113,101,99,97,85,81,80,73,71,65,64,59	10/30/60	HMDB0001931	Bii
Urine_NEG300	259.129	369.912	gamma-Glutamylleucine	gamma-Glutamylleucine	Organic acids and derivatives	C11H20N2O5	-	-	259.13	259.13	0.38013	-	-	259.1,241.1,223.1,199.1,197.1,181.1,134.4,130.1,128,116.9,81.4,59	10/30/60	HMDB0011171	Biii
Urine_NEG79	153.018	62.4701	Gentisic acid	Gentisic acid	Benzenoids	C7H6O4	-	-	153.019	153.018	5.96743	-	-	153,109,108,95,85,81,80,69	10/30/60	HMDB0000152	Bi
Urine_NEG190	177.039	360.338	Gluconolactone	Gluconolactone	Organic oxygen compounds	C6H10O6	-	-	177.04	177.039	7.33874	-	-	178.1,177,159,134.1,117,115,89,87,85,75,73,71,69,67,59,57	10/30/60	HMDB0000150	Bii
Urine_NEG356	247.093	425.432	Glutamylthreonine	Glutamylthreonine	Organic acids and derivatives	C9H16N2O6	-	-	247.094	247.094	0.896418	-	-	247.1,229.1,224.6,185.1,167,146,141.1,128,118.1,82,74,62,57.5	10/30/60	HMDB0028829	Biii
Urine_NEG248	131.034	338.665	Glutaric acid	Glutaric acid	Organic acids and derivatives	C5H8O4	-	-	131.035	131.034	8.87534	-	-	131,114,113,90.8,87,85.1,73,71,69,59	10/30/60	HMDB0000661	Biii
Urine_NEG194	74.0237	276.03	Glycine	Glycine	Organic acids and derivatives	C2H5NO2	-	-	74.0247	74.024	9.81192	-	-	75,74,73	10/30/60	HMDB0000123	Bii
Urine_NEG70	464.301	268.746	Glycocholic acid	Glycocholic acid	Lipids and lipid-like molecules	C26H43NO6	-	-	464.302	464.302	1.48033	-	-	464.3,221.9,93.6,74	10/30/60	HMDB0000138	Bii
Urine_NEG93	178.05	202.015	Hippuric acid	Hippuric acid	Benzenoids	C9H9NO3	-	-	178.051	178.05	6.10935	-	-	178.1,135.1,134.1,132,102,87.8,81,77,75,73,69.6,59,56.9,56	10/30/60	HMDB0000714	Bi
Urine_NEG247	167.034	98.3657	Homogentisic acid	Homogentisic acid	Benzenoids	C8H8O4	-	-	167.035	167.034	6.77681	-	-	168,167,152,149,137,125.1,124,123,122,111,109,108,99,97,96,95,94,93,85,83,81,80,79.1,76.6,71,69,67,59,51.8	10/30/60	HMDB0000130	Bi
Urine_NEG91	171.04	308.435	Hydantoin-5-propionic acid	Hydantoin-5-propionic acid	Organoheterocyclic compounds	C6H8N2O4	-	-	171.041	171.04	7.08554	-	-	172.1,171,128,127,101,100,99,97.1,94.4,84,71,66,59,58	10/30/60	HMDB0001212	Bii
Urine_NEG40	109.029	62.6257	Hydroquinone	Hydroquinone	Benzenoids	C6H6O2	-	-	109.029	109.029	8.18214	-	-	110,109,108,95,91,85,81,80,67,65	10/30/60	HMDB0002434	Bii
Urine_NEG180	131.07	232.054	Hydroxyisocaproic acid	Hydroxyisocaproic acid	Lipids and lipid-like molecules	C6H12O3	-	-	131.071	131.07	7.64456	-	-	132.1,131.1,129.1,113.1,87,85.1,72.1,71,69,59,57	10/30/60	HMDB0000746	Bii
Urine_NEG330	181.053	79.6975	Hydroxyphenyllactic acid	Hydroxyphenyllactic acid	Phenylpropanoids and polyketides	C9H10O4	-	-	181.051	181.05	6.04267	-	-	182,181,166,164,163,147,140,139,138,137.1,123,120.1,119.1,115.1,111,110,109,108,107,99,96,95,94,93,85,83,82,81,80,71,59,57	10/30/60	HMDB0000755	Biii
Urine_NEG187	103.003	428.941	Hydroxypyruvic acid	Hydroxypyruvic acid	Organic acids and derivatives	C3H4O4	-	-	103.004	103.003	8.26183	-	-	104,103,74,73,59,57	10/30/60	HMDB0001352	Bii
Urine_NEG46	253.216	16.174	Hypogeic acid	Hypogeic acid	Lipids and lipid-like molecules	C16H30O2	-	-	253.217	253.217	0.623326	-	-	253.2,174.8,171.9,96,59	10/30/60	HMDB0002186	Bii
Urine_NEG143	135.03	171.177	Hypoxanthine	Hypoxanthine	Organoheterocyclic compounds	C5H4N4O	-	-	135.031	135.03	7.60299	-	-	136,135,134.9,109.9,93,92,81,75,66,65	10/30/60	HMDB0000157	Bii
Urine_NEG219	125.035	360.255	Imidazoleacetic acid	Imidazoleacetic acid	Organoheterocyclic compounds	C5H6N2O2	-	-	125.036	125.035	8.40584	-	-	125.9,125,124.9,83,82,81,62.2,55	10/30/60	HMDB0002024	Bii
Urine_NEG235	188.071	89.1913	Indole-3-propionic acid	Indole-3-propionic acid	Organoheterocyclic compounds	C11H11NO2	-	-	188.072	188.07	8.02543	-	-	188.1,158.1,145,144.1,143.1,142.1,139,129,128,127,126.1,124,117.1,116,115,109,108,100,99,97,96,89,85.1,83,81,80,71,67,60,59	10/30/60	HMDB0002302	Biii
Urine_NEG96	186.055	217.011	Indoleacrylic acid	Indoleacrylic acid	Organoheterocyclic compounds	C11H9NO2	-	-	186.056	186.055	6.73199	-	-	187.1,186.1,143.1,142.1,130.1,125.1,115.1,102.1,97.1,97,90.2,85.7,80,61,59,57.5,57	10/30/60	HMDB0000734	Bii
Urine_NEG43	212.002	62.6044	Indoxyl sulfate	Indoxyl sulfate	Organic acids and derivatives	C8H7NO4S	-	-	212.002	212.002	0.193109	-	-	213,212,132,92,81,80,59	10/30/60	HMDB0000682	Bii
Urine_NEG181	267.073	228.069	Inosine	Inosine	Nucleosides, nucleotides, and analogues	C10H12N4O5	-	-	267.073	267.074	0.275106	-	-	267.1,145.1,138,135,127.1,124,119.2,109,108,101.1,97,92,89.4,59	10/30/60	HMDB0000195	Bii
Urine_NEG308	158.081	217.74	Isovalerylglycine	Isovalerylglycine	Organic acids and derivatives	C7H13NO3	-	-	158.082	158.081	6.40553	-	-	159.1,158.1,116.1,115.1,114.9,114.1,113.1,112,99,98.1,97.1,86.1,85,83,76,75,74,73,69,59,57	10/30/60	HMDB0000678	Biii
Urine_NEG4	129.018	453.423	Itaconic acid	Itaconic acid	Lipids and lipid-like molecules	C5H6O4	-	-	129.019	129.018	7.43606	-	-	129,85	10/30/60	HMDB0002092	Bii
Urine_NEG39	188.034	177.37	Kynurenic acid	Kynurenic acid	Organoheterocyclic compounds	C10H7NO3	-	-	188.035	188.034	4.64744	-	-	189,188,145,144,129.1,126.1,116,115,109,108.1,102,100,99,88,80,74,73,59	10/30/60	HMDB0000715	Bii
Urine_NEG316	165.055	93.6619	L-3-Phenyllactic acid	L-3-Phenyllactic acid	Phenylpropanoids and polyketides	C9H10O3	-	-	165.056	165.055	6.01772	-	-	166.1,165.1,150,148,147,138.1,124.1,122,119.1,110.1,108,103.1,94,93,91.1,82,81,80,75,73,71,68,67,59.1,59,52.5	10/30/60	HMDB0000748	Biii
Urine_NEG153	131.045	389.019	L-Asparagine	L-Asparagine	Organic acids and derivatives	C4H8N2O3	-	-	131.046	131.045	6.15611	-	-	132,131,114,113,95,87,72,71,70,58	10/30/60	HMDB0000168	Bii
Urine_NEG251	221.059	472.494	L-Cystathionine	L-Cystathionine	Organic acids and derivatives	C7H14N2O4S	-	-	221.06	221.06	0.783212	-	-	223.5,221.2,134,120,90,59,58.2	10/30/60	HMDB0000099	Biii
Urine_NEG208	239.016	440.666	L-Cystine	L-Cystine	Organic acids and derivatives	C6H12N2O4S2	-	-	239.017	239.017	0.467295	-	-	239.1,238.9,226.2,152,120,97,86,74,65,59,55	10/30/60	HMDB0000192	Bii
Urine_NEG209	146.045	461.7	L-Glutamic acid	L-Glutamic acid	Organic acids and derivatives	C5H9NO4	-	-	146.046	146.045	7.34601	-	-	147,146,129,128,102.1,87,85,57,56.6	10/30/60	HMDB0000148	Bii
Urine_NEG62	177.039	53.9329	L-Gulonolactone	L-Gulonolactone	Organoheterocyclic compounds	C6H10O6	-	-	177.04	177.039	7.85589	-	-	178.1,177,175,163,150.1,147,134.1,119,99,95,85,83,81,80,67,62,59,57,55	10/30/60	HMDB0003466	Bii
Urine_NEG73	154.061	390.568	L-Histidine	L-Histidine	Organic acids and derivatives	C6H9N3O2	-	-	154.062	154.061	5.85601	-	-	154.1,137,136.1,127,111,110.1,109,108.1,93,85,81,80,73,72,67,59	10/30/60	HMDB0000177	Bii
Urine_NEG182	182.012	209.344	L-Homocysteic acid	L-Homocysteic acid	Organic acids and derivatives	C4H9NO5S	-	-	182.013	182.012	5.83627	-	-	183,182,152,139,138.1,136,124,123,122,112.1,107,81,80,74	10/30/60	HMDB0002205	Bii
Urine_NEG265	118.05	82.0734	L-Homoserine	L-Homoserine	Organic acids and derivatives	C4H9NO3	-	-	118.051	118.05	8.67439	-	-	119,117.9,100.9,100,95,88,79,77,75,74,73,72,71,70,66,64,60,59,57	10/30/60	HMDB0000719	Bi
Urine_NEG341	207.077	279.224	L-Kynurenine	L-Kynurenine	Organic oxygen compounds	C10H12N2O3	-	-	207.077	207.077	1.20727	-	-	207,190.1,163.1,148,146.1,144,134.5,131,129,128,118.1,72,59.1,59,56.8	10/30/60	HMDB0000684	Bi
Urine_NEG24	145.097	541.332	L-Lysine	L-Lysine	Organic acids and derivatives	C6H14N2O2	-	-	145.098	145.097	6.90132	-	-	146.1,145.1,118,101.1,83,75.1,71.4,50.2	10/30/60	HMDB0000182	Bii
Urine_NEG311	133.013	331.44	L-Malic acid	L-Malic acid	Organic acids and derivatives	C4H6O5	-	-	133.014	133.013	7.93123	-	-	134,133.1,132.9,115,89,87,73,71,59,57	10/30/60	HMDB0000156	Biii
Urine_NEG140	164.071	273.94	L-Phenylalanine	L-Phenylalanine	Organic acids and derivatives	C9H11NO2	-	-	164.072	164.071	6.52044	-	-	165.1,164.1,148,147,146.1,136,122,121,120,119,118,113.9,103.1,101,93,92,91.1,75,74.7,72,64.1	10/30/60	HMDB0000159	Bi
Urine_NEG152	104.034	388.022	L-Serine	L-Serine	Organic acids and derivatives	C3H7NO3	-	-	104.035	104.034	8.28206	-	-	105,104,74,72,60,59	10/30/60	HMDB0000187	Bii
Urine_NEG343	118.05	364.231	L-Threonine	L-Threonine	Organic acids and derivatives	C4H9NO3	-	-	118.051	118.05	8.54513	-	-	119,118,77,75,74,73,72,59	10/30/60	HMDB0000167	Biii
Urine_NEG111	180.058	284.882	L-Tyrosine	L-Tyrosine	Organic acids and derivatives	C9H11NO3	-	-	180.067	180.066	5.61424	-	-	181.1,180.1,164,163,162.1,136.1,134.1,131,120.1,119.1,113,107,106,101,93,89,85,83,79,75,74,73,72,71,59,57,55	10/30/60	HMDB0000158	Bii
Urine_NEG33	115.003	44.5579	Maleic acid	Maleic acid	Organic acids and derivatives	C4H4O4	-	-	115.004	115.003	7.33341	-	-	116,114.9,97.9,89,72,71,59	10/30/60	HMDB0000176	Bii
Urine_NEG105	133.013	409.936	Malic acid	Malic acid	Organic acids and derivatives	C4H6O5	-	-	133.014	133.013	7.01351	-	-	134,133,132.9,115,89,75,73,71,59	10/30/60	HMDB0000744	Bii
Urine_NEG118	103.003	395.639	Malonic acid	Malonic acid	Organic acids and derivatives	C3H4O4	-	-	103.004	103.003	8.48404	-	-	104,103,85,74,73,72,59,57	10/30/60	HMDB0000691	Bii
Urine_NEG31	129.018	441.497	Mesaconic acid	Mesaconic acid	Lipids and lipid-like molecules	C5H6O4	-	-	129.019	129.018	8.40592	-	-	130.1,129,128.2,124.9,88,86.8,86,85,83.6,83,65.4,53.9	10/30/60	HMDB0000749	Bii
Urine_NEG245	210.069	330.547	Methyldopa	Methyldopa	Phenylpropanoids and polyketides	C10H13NO4	-	-	210.077	210.077	0.190698	-	-	211,210.1,151.1,150.1,135,134,131,97.4,79,72,59,53.4	10/30/60	HMDB0011754	Biii
Urine_NEG170	117.018	338.094	Methylmalonic acid	Methylmalonic acid	Organic acids and derivatives	C4H6O4	-	-	117.019	117.018	7.33741	-	-	116.9,74,73,71,59	10/30/60	HMDB0000202	Bii
Urine_NEG45	131.034	360.031	Methylsuccinic acid	Methylsuccinic acid	Lipids and lipid-like molecules	C5H8O4	-	-	131.035	131.034	6.87718	-	-	131,114,113,88,87,85.1,73,69	10/30/60	HMDB0001844	Bii
Urine_NEG127	179.055	401.728	myo-Inositol	myo-Inositol	Organic oxygen compounds	C6H12O6	-	-	179.056	179.055	6.79937	-	-	180.1,179.1,177,161,159,141,125,117,101,99,97,89,87,85,83,75,73,71,69,59,57	10/30/60	HMDB0000211	Bii
Urine_NEG88	215.114	383.97	N-a-Acetyl-L-arginine	N-a-Acetyl-L-arginine	Organic acids and derivatives	C8H16N4O3	-	-	215.115	215.115	0.312075	-	-	223.5,216.1,215.1,198.1,173.1,156.1,131.1,129.1,62,58	10/30/60	HMDB0004620	Bii
Urine_NEG221	194.045	232.81	N-acetyl-5-aminosalicylic acid	N-acetyl-5-aminosalicylic acid	Benzenoids	C9H9NO4	-	-	194.046	194.045	4.99174	-	-	195,194,151.1,150.1,148,132,124,123,122.1,121,118,108,94,93,92,89,75,65,59	10/30/60	HMDB0060602	Bii
Urine_NEG165	130.05	293.935	N-Acetyl-L-alanine	N-Acetyl-L-alanine	Organic acids and derivatives	C5H9NO3	-	-	130.051	130.05	8.99517	-	-	131,130.1,88,87,85.1,83.7,71,69,59,58,57	10/30/60	HMDB0000766	Bii
Urine_NEG137	206.081	329.761	N-Acetyl-L-phenylalanine	N-Acetyl-L-phenylalanine	Organic acids and derivatives	C11H13NO3	-	-	206.082	206.082	0.726247	-	-	206.1,164.1,147,127,91.1,70,59,58	10/30/60	HMDB0000512	Bi
Urine_NEG120	303.082	448.821	N-Acetylaspartylglutamic acid	N-Acetylaspartylglutamic acid	Organic acids and derivatives	C11H16N2O8	-	-	303.083	303.084	0.716992	-	-	303.1,285.1,226,182,155,146,128,115,113,102.1,97,96,84,71,59,58,57.7	10/30/60	HMDB0001067	Bii
Urine_NEG271	188.055	394.743	N-Acetylglutamic acid	N-Acetylglutamic acid	Organic acids and derivatives	C7H11NO5	-	-	188.056	188.055	5.31217	-	-	189.1,188.1,170,146,145.1,144.1,128,102.1,100.1,99.1,98.1,84,74,71,62,59,58	10/30/60	HMDB0001138	Biii
Urine_NEG185	152.082	143.73	N-Acetylhistamine	N-Acetylhistamine	Organic acids and derivatives	C7H11N3O	-	-	152.083	152.082	5.49007	-	-	153,152.1,137,122,121.9,111.9,111.1,110.1,109,108,94,93,81,80,71,67,66,59,58	10/30/60	HMDB0013253	Bii
Urine_NEG277	146.045	307.494	N-Acetylserine	N-Acetylserine	Organic acids and derivatives	C5H9NO4	-	-	146.046	146.045	7.59793	-	-	147.1,146,129.1,118,116,104,101.1,98,85,84,74,72,71,70,67.1,59,57	10/30/60	HMDB0002931	Biii
Urine_NEG268	158.081	325.322	N-Acetylvaline	N-Acetylvaline	Organic acids and derivatives	C7H13NO3	-	-	158.082	158.081	7.05141	-	-	159.1,158.9,158.1,116.1,115.1,114.9,114.1,100,97.1,95,88,74,71,61,59,58,50.2	10/30/60	HMDB0011757	Biii
Urine_NEG349	146.045	274.799	N-Methyl-D-aspartic acid	N-Methyl-D-aspartic acid	Organic acids and derivatives	C5H9NO4	-	-	146.046	146.045	8.17944	-	-	147.1,146.9,146,118,102.1,74,71,62,59,58,52.7	10/30/60	HMDB0002393	Biii
Urine_NEG99	113.035	66.5042	N-Methylhydantoin	N-Methylhydantoin	Organoheterocyclic compounds	C4H6N2O2	-	-	113.036	113.035	7.07074	-	-	114,113,96,85,72,71,70,69,68,60.9,58,57	10/30/60	HMDB0003646	Bii
Urine_NEG222	310.115	201.096	N2,N2-Dimethylguanosine	N2,N2-Dimethylguanosine	Nucleosides, nucleotides, and analogues	C12H17N5O5	-	-	310.116	310.116	0.524092	-	-	311.1,310.1,178.1,163.1,135,133,108,66	10/30/60	HMDB0004824	Bii
Urine_NEG254	284.087	167.506	N4-Acetylcytidine	N4-Acetylcytidine	Nucleosides, nucleotides, and analogues	C11H15N3O6	-	-	284.089	284.088	1.93055	-	-	284.1,241.1,194.1,152,151,139.1,135.1,124,123.1,110,109,108,105,95,94,91,85,82,81,67,66,59,58	10/30/60	HMDB0005923	Bi
Urine_NEG94	187.108	401.853	N6-Acetyl-L-lysine	N6-Acetyl-L-lysine	Organic acids and derivatives	C8H16N2O3	-	-	187.109	187.108	5.81168	-	-	187.1,145.1,143.1,128,126.1,125.1,102.1,97.1,74,62.3,59,58,55.5	10/30/60	HMDB0000206	Bii
Urine_NEG275	447.092	263.506	Naringenin 4'-O-glucuronide	Naringenin 4'-O-glucuronide	Phenylpropanoids and polyketides	C21H20O11	-	-	447.093	447.094	2.66263	-	-	447.2,271.2,271.1,221.5,175,151,113,95,85,75.9,75,71,59	10/30/60	HMDB0041759	Biii
Urine_NEG166	122.021	380.162	Nicotinic acid	Nicotinic acid	Organoheterocyclic compounds	C6H5NO2	-	-	122.025	122.024	7.53865	-	-	122,94,78,73.6	10/30/60	HMDB0001488	Bii
Urine_NEG11	107.049	224.048	o-Cresol	o-Cresol	Benzenoids	C7H8O	-	-	107.05	107.049	7.31249	-	-	123,108.1,107,106,97,79.1,65	10/30/60	HMDB0002055	Bii
Urine_NEG297	180.066	180.482	o-Tyrosine	o-Tyrosine	Organic acids and derivatives	C9H11NO3	-	-	180.067	180.065	6.31365	-	-	181,180.1,138,137.1,136.1,121,109.1,107,96,95,94.1,93,83,81,78.2,69,59,54	10/30/60	HMDB0006050	Biii
Urine_NEG21	281.248	44.0874	Oleic acid	Oleic acid	Lipids and lipid-like molecules	C18H34O2	-	-	281.249	281.249	0.171309	-	-	281.2,199.2,157.6	10/30/60	HMDB0000207	Bii
Urine_NEG28	155.009	231.885	Orotic acid	Orotic acid	Organoheterocyclic compounds	C5H4N2O4	-	-	155.01	155.009	6.43622	-	-	155,112,111,88,74,68,67,66,59	10/30/60	HMDB0000226	Bii
Urine_NEG29	287.051	317.959	Orotidine	Orotidine	Nucleosides, nucleotides, and analogues	C10H12N2O8	-	-	287.052	287.052	0.33298	-	-	287.2,287.1,111,59	10/30/60	HMDB0000788	Bii
Urine_NEG106	159.029	365.793	Oxoadipic acid	Oxoadipic acid	Organic acids and derivatives	C6H8O5	-	-	159.03	159.029	6.20065	-	-	159.1,141.1,115,97.1,87,71,69,61,60,59,58	10/30/60	HMDB0000225	Bii
Urine_NEG113	145.013	374.013	Oxoglutaric acid	Oxoglutaric acid	Organic acids and derivatives	C5H6O5	-	-	145.014	145.013	6.85281	-	-	146,145,103.1,101,83,73,59,57	10/30/60	HMDB0000208	Bii
Urine_NEG204	151.039	93.332	p-Anisic acid	p-Anisic acid	Benzenoids	C8H8O3	-	-	151.04	151.039	6.42723	-	-	169,153,152,151,136,123,122,121,119,108,107,106,101,93,91,89,82,81,80,73,71,69,66,59	10/30/60	HMDB0001101	Bii
Urine_NEG15	107.049	132.119	p-Cresol	p-Cresol	Benzenoids	C7H8O	-	-	107.05	107.049	9.24823	-	-	108,107,106,97,75,66.6,66,65,52.9	10/30/60	HMDB0001858	Bii
Urine_NEG335	187.006	25.0057	p-Cresol sulfate	p-Cresol sulfate	Organic acids and derivatives	C7H8O4S	-	-	187.007	187.006	5.81584	-	-	187,107,81,80	10/30/60	HMDB0011635	Biii
Urine_NEG132	167.034	199.548	p-Hydroxymandelic acid	p-Hydroxymandelic acid	Benzenoids	C8H8O4	-	-	167.035	167.034	5.21364	-	-	168,167,166.8,149,132.9,129,123,121,82,80,79,73,64	10/30/60	HMDB0000822	Bii
Urine_NEG176	151.039	47.2854	p-Hydroxyphenylacetic acid	p-Hydroxyphenylacetic acid	Benzenoids	C8H8O3	-	-	151.04	151.039	7.63286	-	-	153,152,151,137,136,123,122,108,107,88,82,81,80,71,59	10/30/60	HMDB0000020	Bii
Urine_NEG285	192.066	184.863	p-Methylhippuric acid	p-Methylhippuric acid	Benzenoids	C10H11NO3	-	-	192.067	192.066	5.61154	-	-	192.1,148.1,135,132.7,131,130,126,125,124,120,114.1,113,106,102.7,101,97.9,97.5,91.1,89,88,85,79,74,73,71,67.4,64,61.4,59,54.4,53.2	10/30/60	HMDB0013292	Biii
Urine_NEG255	171.011	40.8976	p-Toluenesulfonic acid	p-Toluenesulfonic acid	Organic acids and derivatives	C7H8O4S	-	-	171.012	171.011	5.5875	-	-	172,171.1,171,139,127.1,107,99,97,85,83,82,81,80,59	10/30/60	HMDB0059933	Biii
Urine_NEG144	218.102	280.465	Pantothenic acid	Pantothenic acid	Organooxygen compounds	C9H17NO5	-	-	218.103	218.103	0.868815	-	-	218.1,176,175,159,158,146.1,116.1,101.9,101,99,88,71,60,59	10/30/60	HMDB0000210	Bii
Urine_NEG155	269.066	247.026	Phenol glucuronide	Phenol glucuronide	Organic oxygen compounds	C12H14O7	-	-	269.067	269.067	0.0803988	-	-	269.2,269.1,195.1,175,145.1,117,113,103,99,95,93,89,87,85,75,71,59	10/30/60	HMDB0060014	Bii
Urine_NEG264	261.124	286.743	Phenylalanylproline	Phenylalanylproline	Organic acids and derivatives	C14H18N2O3	-	-	261.124	261.125	0.971574	-	-	261.1,223,201,160.9,159,147,133.6,113.1,100.9,91.1	10/30/60	HMDB0011177	Biii
Urine_NEG315	153.018	329.634	Protocatechuic acid	Protocatechuic acid	Benzenoids	C7H6O4	-	-	153.019	153.018	6.91778	-	-	153,137,135,125,111,109,107,84,83,81,65,63	10/30/60	HMDB0001856	Biii
Urine_NEG125	243.061	252.814	Pseudouridine	Pseudouridine	Nucleosides, nucleotides, and analogues	C9H12N2O6	-	-	243.062	243.062	1.34123	-	-	243.1,225.1,224.7,213.1,195,183,153,140,124,122,113,111,110,97,96,94,83,82,78,71,68,59	10/30/60	HMDB0000767	Bii
Urine_NEG307	166.05	81.1823	Pyridoxal	Pyridoxal	Organoheterocyclic compounds	C8H9NO3	-	-	166.051	166.05	7.3311	-	-	167,166,149,148,139.1,138.1,136,124,123,122,108,95,94,92,81,80,79.1,69.7,69,68.7,66.7,66,59,57.2	10/30/60	HMDB0001545	Biii
Urine_NEG9	109.028	24.1468	Pyrocatechol	Pyrocatechol	Benzenoids	C6H6O2	-	-	109.029	109.029	8.84273	-	-	110,109,108,91,82,81,80,66.9,65	10/30/60	HMDB0000957	Bii
Urine_NEG19	128.034	386.147	Pyroglutamic acid	Pyroglutamic acid	Organic acids and derivatives	C5H7NO3	-	-	128.035	128.034	8.21931	-	-	128,110,86,85,84,82	10/30/60	HMDB0000267	Bii
Urine_NEG115	176.935	494.58	Pyrophosphate	Pyrophosphate	Homogeneous non-metal compounds	H4O7P2	-	-	176.936	176.935	6.53813	-	-	194.9,176.9,158.9,134.1,97,79,73.4,59,55.4,55.2,54.3	10/30/60	HMDB0000250	Bii
Urine_NEG133	110.024	371.178	Pyrrole-2-carboxylic acid	Pyrrole-2-carboxylic acid	Organoheterocyclic compounds	C5H5NO2	-	-	110.025	110.024	6.74024	-	-	111,110,96,69,68,67,66	10/30/60	HMDB0004230	Bii
Urine_NEG67	128.034	49.6116	Pyrrolidonecarboxylic acid	Pyrrolidonecarboxylic acid	Organic acids and derivatives	C5H7NO3	-	-	128.035	128.034	7.59692	-	-	129.1,128.9,128,101,90.9,85,82,71.9,59.6	10/30/60	HMDB0000805	Bii
Urine_NEG14	87.0078	154.375	Pyruvic acid	Pyruvic acid	Organic acids and derivatives	C3H4O3	-	-	87.0087	87.0079	9.91651	-	-	87,83.1,73,59	10/30/60	HMDB0000243	Bii
Urine_NEG173	151.06	242.693	Ribitol	Ribitol	Organic oxygen compounds	C5H12O5	-	-	151.061	151.06	6.41002	-	-	152,151.1,136,133,131,119,113,108,107,101,93,89,85,83,81,73,72,71,60,59,58,57,55	10/30/60	HMDB0000508	Bii
Urine_NEG203	383.114	395.684	S-Adenosylhomocysteine	S-Adenosylhomocysteine	Nucleosides, nucleotides, and analogues	C14H20N6O5S	-	-	383.114	383.114	0.173893	-	-	383.1,134,102.8,92.7,78.7	10/30/60	HMDB0000939	Bii
Urine_NEG108	275.112	404.247	Saccharopine	Saccharopine	Organic acids and derivatives	C11H20N2O6	-	-	275.125	275.125	0.749198	-	-	296.4,275.1,257.1,224.1,222.2,213.1,196.1,178.1,145.1,116.9	10/30/60	HMDB0000279	Bii
Urine_NEG107	194.045	177.296	Salicyluric acid	Salicyluric acid	Benzenoids	C9H9NO4	-	-	194.046	194.045	5.13693	-	-	194,151.1,150.1,137,121,100,94,93,74	10/30/60	HMDB0000840	Bi
Urine_NEG280	201.112	94.7985	Sebacic acid	Sebacic acid	Lipids and lipid-like molecules	C10H18O4	-	-	201.113	201.113	0.207189	-	-	202,201.1,157.1,155.1,139.1,137.1,127.1,125.1,122,121,111,106,100,99.1,97,95,87.9,87,84,83,80,75,73,71,69,59,58,57	10/30/60	HMDB0000792	Biii
Urine_NEG244	209.066	212.214	Sedoheptulose	Sedoheptulose	Organic oxygen compounds	C7H14O7	-	-	209.067	209.066	1.06721	-	-	225.7,218.1,210,209.1,166,165.1,164.9,153,149,131,121,113,101,89,71,59	10/30/60	HMDB0003219	Biii
Urine_NEG304	236.078	184.968	Sepiapterin	Sepiapterin	Organoheterocyclic compounds	C9H11N5O3	-	-	236.079	236.08	4.52941	-	-	237.1,236.1,194.1,193.1,192.1,166,165.1,164.1,147,123,118,91.1,88,87,74,73,72,71,70	10/30/60	HMDB0000238	Biii
Urine_NEG293	181.071	282.98	Sorbitol	Sorbitol	Organic oxygen compounds	C6H14O6	-	-	181.072	181.071	6.32002	-	-	181.1,163.1,149,139,138,137.1,131,123,122,121,119,113,101,96,93,91,89,85,73,71,69,59,55,52	10/30/60	HMDB0000247	Biii
Urine_NEG119	173.081	303.637	Suberic acid	Suberic acid	Lipids and lipid-like molecules	C8H14O4	-	-	173.082	173.081	6.70787	-	-	174.1,173.1,155.1,154.9,131.1,130.1,129.1,127.1,125.1,111.1,98,93,86.1,85,83,74,61,59,58,57	10/30/60	HMDB0000893	Bii
Urine_NEG72	117.018	467.457	Succinic acid	Succinic acid	Organic acids and derivatives	C4H6O4	-	-	117.019	117.018	7.61688	-	-	117.9,116.9,100.9,99.9,99,73,71,59	10/30/60	HMDB0000254	Bii
Urine_NEG231	124.006	307.972	Taurine	Taurine	Organic acids and derivatives	C2H7NO3S	-	-	124.007	124.006	7.27366	-	-	124,123.9,107,80,65	10/30/60	HMDB0000251	Biii
Urine_NEG270	257.175	251.071	Tetradecanedioic acid	Tetradecanedioic acid	Lipids and lipid-like molecules	C14H26O4	-	-	257.176	257.176	0.80315	-	-	257.9,257.2,221.8,219.8,195.2,120.6,86.6,80.9,62.9,59,50.3	10/30/60	HMDB0000872	Biii
Urine_NEG148	135.029	337.726	Threonic acid	Threonic acid	Organic oxygen compounds	C4H8O5	-	-	135.03	135.029	8.02031	-	-	136,135,117,75,73,71,59	10/30/60	HMDB0000943	Bii
Urine_NEG26	125.035	68.1723	Thymine	Thymine	Organoheterocyclic compounds	C5H6N2O2	-	-	125.036	125.035	7.36854	-	-	126,125.9,125,98,97,82,81,80,69,68,67,59,55,54	10/30/60	HMDB0000262	Bi
Urine_NEG54	137.035	300.373	Trans-urocanate	Trans-urocanate	Organic compounds	C6H6N2O2	-	-	137.036	137.035	7.69549	-	-	137,136.9,94,93,66,60.1	10/30/60	HMDB0062562	Bii
Urine_NEG145	341.108	376.866	Trehalose	Trehalose	Organic oxygen compounds	C12H22O11	-	-	341.109	341.109	1.10911	-	-	341.1,224.5,179.1,119,113,101,89,71,59	10/30/60	HMDB0000975	Bii
Urine_NEG10	111.019	76.4767	Uracil	Uracil	Organoheterocyclic compounds	C4H4N2O2	-	-	111.02	111.019	9.59468	-	-	111,80,72,68,67	10/30/60	HMDB0000300	Bi
Urine_NEG37	167.02	339.45	Uric acid	Uric acid	Organoheterocyclic compounds	C5H4N4O3	-	-	167.021	167.02	6.29247	-	-	168,167,152,142,125,124,97,96,77,75,69	10/30/60	HMDB0000289	Bii
Urine_NEG289	279.038	161.132	Uridine	Uridine	Nucleosides, nucleotides, and analogues	C9H12N2O6	-	-	279.039	279.039	0.672806	-	-	279,243.1,200.1,153,152,111,110,96.4,82	10/30/60	HMDB0000296	Biii
Urine_NEG134	137.033	315.682	Urocanic acid	Urocanic acid	Organoheterocyclic compounds	C6H6N2O2	-	-	137.036	137.034	8.4554	-	-	138,137,136.9,93	10/30/60	HMDB0000301	Bii
Urine_NEG337	167.045	234.477	Vanillic acid	Vanillic acid	Benzenoids	C8H8O4	-	-	167.035	167.034	7.45484	-	-	168,167,166.8,152,149,132.9,123,121,109,108,81,79,73,69,64,59	10/30/60	HMDB0000484	Biii
Urine_NEG230	151.025	221.815	Xanthine	Xanthine	Organoheterocyclic compounds	C5H4N4O2	-	-	151.026	151.025	7.18184	-	-	152,151,108,107,101,94,93,89,73,71,59	10/30/60	HMDB0000292	Biii
Urine_NEG167	204.029	269.656	Xanthurenic acid	Xanthurenic acid	Organoheterocyclic compounds	C10H7NO4	-	-	204.03	204.03	0.0977509	-	-	205,204.1,204,161,160,144,125,116,114.9,62,59	10/30/60	HMDB0000881	Bi
