# Supplementary material for: Short- and long-read metagenomics expand individualized structural variations in gut microbiomes
Source: Nat Commun. 2022 Jun 8;13:3175. doi: 10.1038/s41467-022-30857-9 (PMC9177567; doi:10.1038/s41467-022-30857-9)
Supplement: Supplementary file 14 — Source Data [file 41467_2022_30857_MOESM14_ESM.xlsx]

## Sheet: Fig.1b
## Fig.1b
	#NGS_genomeInfo.csv
		genome	completeness	contamination	GC	lineage	N50	size
		TD1_95.32_0.0_bin.10.orig.fa	95.32	0	0.417	Lachnospiraceae	45477	2455788
		TD1_97.98_0.0_bin.11.orig.fa	97.98	0	0.459	Clostridiales	53424	2933282
		TD1_98.80_0.0_bin.12.orig.fa	98.8	0	0.539	Selenomonadales	65646	2370612
		TD1_99.32_0.0_bin.13.orig.fa	99.32	0	0.413	Clostridiales	117470	2717074
		TD1_97.97_1.246_bin.14.permissive.fa	97.97	1.246	0.334	Bacteria	34426	2263425
		TD1_92.61_1.342_bin.15.orig.fa	92.61	1.342	0.627	Clostridiales	16126	1795096
		TD1_72.22_6.896_bin.16.strict.fa	72.22	6.896	0.455	Bacteria	4891	2246722
		TD1_97.98_0.335_bin.17.orig.fa	97.98	0.335	0.446	Clostridiales	58596	1827624
		TD1_100.0_0.471_bin.18.orig.fa	100	0.471	0.336	Bacteria	19696	2206299
		TD1_98.12_1.270_bin.19.orig.fa	98.12	1.27	0.576	Proteobacteria	10907	2341819
		TD1_75.61_3.508_bin.1.orig.fa	75.61	3.508	0.435	Bacteria	16518	2885959
		TD1_100.0_1.006_bin.20.orig.fa	100	1.006	0.411	Clostridiales	37990	1913271
		TD1_97.65_0.0_bin.21.orig.fa	97.65	0	0.382	Clostridiales	114052	1793886
		TD1_77.06_0.0_bin.22.orig.fa	77.06	0	0.465	Bacteria	49241	2980951
		TD1_76.25_1.754_bin.23.permissive.fa	76.25	1.754	0.377	Bacteria	7820	2275037
		TD1_89.75_6.028_bin.24.strict.fa	89.75	6.028	0.592	Clostridiales	9249	1819161
		TD1_98.85_0.0_bin.25.orig.fa	98.85	0	0.418	Lachnospiraceae	94433	2720218
		TD1_89.97_0.492_bin.26.strict.fa	89.97	0.492	0.276	Clostridiales	4307	2081187
		TD1_98.30_0.0_bin.27.orig.fa	98.3	0	0.498	Bacteroidales	100951	2579904
		TD1_93.21_0.8_bin.28.permissive.fa	93.21	0.8	0.314	Euryarchaeota	6012	1451600
		TD1_95.97_0.0_bin.29.orig.fa	95.97	0	0.51	Clostridiales	19029	2368586
		TD1_93.76_0.230_bin.2.orig.fa	93.76	0.23	0.632	Bifidobacteriaceae	39259	1985340
		TD1_88.28_3.859_bin.30.orig.fa	88.28	3.859	0.589	Clostridiales	6329	2038010
		TD1_90.84_0.0_bin.31.orig.fa	90.84	0	0.433	Lachnospiraceae	39258	1964838
		TD1_100.0_0.898_bin.32.orig.fa	100	0.898	0.466	Selenomonadales	96119	2416257
		TD1_99.62_0.193_bin.34.strict.fa	99.62	0.193	0.508	Enterobacteriaceae	187730	4486662
		TD1_100.0_0.0_bin.35.strict.fa	100	0	0.43	Clostridiales	245545	2927112
		TD1_98.65_1.677_bin.36.strict.fa	98.65	1.677	0.372	Clostridiales	51419	2492845
		TD1_91.94_0.0_bin.37.orig.fa	91.94	0	0.447	Clostridiales	152562	2432893
		TD1_85.43_6.417_bin.38.orig.fa	85.43	6.417	0.384	Clostridiales	9058	2742167
		TD1_94.38_0.671_bin.3.orig.fa	94.38	0.671	0.59	Clostridiales	22618	2007871
		TD1_100.0_0.806_bin.4.orig.fa	100	0.806	0.599	Actinobacteria	108462	2255052
		TD1_98.06_1.276_bin.5.orig.fa	98.06	1.276	0.435	Lachnospiraceae	115181	2865502
		TD1_93.77_0.0_bin.6.orig.fa	93.77	0	0.605	Bifidobacteriaceae	131167	1822557
		TD1_95.95_0.438_bin.7.strict.fa	95.95	0.438	0.361	Clostridiales	39428	2500856
		TD1_98.65_0.123_bin.8.orig.fa	98.65	0.123	0.497	Bacteroidales	48423	3258853
		TD1_99.47_0.0_bin.9.orig.fa	99.47	0	0.438	Lactobacillales	115361	2044932
		TD10_99.41_0.194_bin.10.orig.fa	99.41	0.194	0.415	Lachnospiraceae	86513	2760897
		TD10_93.15_2.588_bin.11.orig.fa	93.15	2.588	0.421	Bacteroides	52321	4334488
		TD10_84.74_1.273_bin.12.strict.fa	84.74	1.273	0.603	Clostridiales	69911	2350910
		TD10_90.93_0.061_bin.13.orig.fa	90.93	0.061	0.625	Clostridiales	90162	1840124
		TD10_93.26_0.0_bin.14.orig.fa	93.26	0	0.616	Clostridiales	71531	2056878
		TD10_97.98_0.0_bin.15.orig.fa	97.98	0	0.382	Clostridiales	312547	1861107
		TD10_87.38_1.140_bin.16.orig.fa	87.38	1.14	0.564	Clostridiales	28041	2193229
		TD10_98.12_0.0_bin.17.orig.fa	98.12	0	0.421	Bacteroidales	63473	4331112
		TD10_83.67_2.097_bin.18.permissive.fa	83.67	2.097	0.478	Clostridiales	5621	1247788
		TD10_97.31_0.0_bin.19.strict.fa	97.31	0	0.455	Clostridiales	36106	2461604
		TD10_88.85_0.671_bin.1.orig.fa	88.85	0.671	0.594	Clostridiales	60102	1939300
		TD10_78.19_0.340_bin.20.orig.fa	78.19	0.34	0.497	Bacteroidales	4873	2532176
		TD10_99.32_0.0_bin.21.orig.fa	99.32	0	0.503	Clostridiales	83276	2820320
		TD10_86.68_2.475_bin.22.strict.fa	86.68	2.475	0.478	Lachnospiraceae	31837	2608081
		TD10_100.0_0.898_bin.23.orig.fa	100	0.898	0.466	Selenomonadales	88639	2406465
		TD10_92.02_0.966_bin.24.orig.fa	92.02	0.966	0.445	Lachnospiraceae	47669	2333690
		TD10_95.03_0.785_bin.25.strict.fa	95.03	0.785	0.599	Bacteroidetes	53221	2836249
		TD10_97.23_0.256_bin.26.orig.fa	97.23	0.256	0.452	Bacteroidales	40649	4611554
		TD10_89.99_0.0_bin.27.orig.fa	89.99	0	0.594	Clostridiales	14447	1805845
		TD10_90.26_0.0_bin.28.orig.fa	90.26	0	0.36	Clostridiales	66333	2313960
		TD10_94.48_0.792_bin.2.permissive.fa	94.48	0.792	0.275	Clostridiales	4258	2327699
		TD10_88.83_2.401_bin.30.orig.fa	88.83	2.401	0.435	Bacteroidales	5925	2756006
		TD10_86.72_3.287_bin.31.orig.fa	86.72	3.287	0.605	Clostridiales	14324	1886792
		TD10_80.38_0.838_bin.32.strict.fa	80.38	0.838	0.575	Clostridiales	17505	1685351
		TD10_95.65_2.726_bin.33.orig.fa	95.65	2.726	0.438	Lachnospiraceae	56091	2686589
		TD10_84.82_0.632_bin.34.orig.fa	84.82	0.632	0.493	Clostridiales	16113	2249039
		TD10_83.07_2.631_bin.35.orig.fa	83.07	2.631	0.435	Lachnospiraceae	19386	1856474
		TD10_74.17_0.887_bin.36.permissive.fa	74.17	0.887	0.614	Deltaproteobacteria	2696	2401261
		TD10_97.95_0.680_bin.37.strict.fa	97.95	0.68	0.55	Bacteria	210855	2964666
		TD10_98.11_1.111_bin.38.strict.fa	98.11	1.111	0.335	Bacteria	33741	2342580
		TD10_71.97_0.210_bin.39.strict.fa	71.97	0.21	0.42	Clostridiales	30545	2096881
		TD10_86.45_1.360_bin.3.orig.fa	86.45	1.36	0.587	Clostridiales	5258	2872400
		TD10_97.98_0.335_bin.40.orig.fa	97.98	0.335	0.445	Clostridiales	134183	1849469
		TD10_80.68_1.724_bin.41.strict.fa	80.68	1.724	0.472	Bacteria	48062	3464244
		TD10_96.10_0.0_bin.42.strict.fa	96.1	0	0.552	Bacteroidetes	33577	2638560
		TD10_99.16_0.123_bin.43.orig.fa	99.16	0.123	0.494	Bacteroidales	50489	3367711
		TD10_88.83_1.612_bin.44.permissive.fa	88.83	1.612	0.467	Clostridia	12974	1856368
		TD10_84.96_3.584_bin.45.orig.fa	84.96	3.584	0.59	Clostridiales	6479	1778496
		TD10_99.94_0.988_bin.46.strict.fa	99.94	0.988	0.586	Bacteroidetes	61060	2560149
		TD10_97.27_0.0_bin.47.permissive.fa	97.27	0	0.51	Clostridiales	1245693	2313378
		TD10_100.0_0.0_bin.48.permissive.fa	100	0	0.31	Euryarchaeota	338982	1787548
		TD10_99.96_0.334_bin.49.strict.fa	99.96	0.334	0.508	Enterobacteriaceae	76968	4710036
		TD10_98.65_1.006_bin.4.orig.fa	98.65	1.006	0.409	Clostridiales	86603	1938831
		TD10_96.60_0.671_bin.50.orig.fa	96.6	0.671	0.383	Clostridiales	15351	2555474
		TD10_96.97_0.0_bin.51.orig.fa	96.97	0	0.45	Clostridiales	50029	2569134
		TD10_77.47_1.323_bin.52.orig.fa	77.47	1.323	0.339	Bacteria	2806	1618463
		TD10_90.80_0.0_bin.53.orig.fa	90.8	0	0.486	Clostridiales	24675	1765588
		TD10_88.04_1.006_bin.54.orig.fa	88.04	1.006	0.6	Clostridiales	41738	2254353
		TD10_74.12_1.340_bin.55.orig.fa	74.12	1.34	0.473	Prevotella	28537	2422962
		TD10_90.24_2.435_bin.56.orig.fa	90.24	2.435	0.461	Bacteroidales	24368	3314533
		TD10_95.69_1.305_bin.57.strict.fa	95.69	1.305	0.599	Bifidobacteriaceae	36092	2192423
		TD10_100.0_1.854_bin.58.strict.fa	100	1.854	0.598	Actinobacteria	101159	2279331
		TD10_98.30_0.444_bin.59.strict.fa	98.3	0.444	0.497	Bacteroidales	103185	2597554
		TD10_91.10_1.881_bin.5.strict.fa	91.1	1.881	0.583	Clostridia	9265	2259925
		TD10_99.32_0.0_bin.60.orig.fa	99.32	0	0.431	Clostridiales	107947	2888085
		TD10_70.16_3.537_bin.61.permissive.fa	70.16	3.537	0.311	Bacteria	2611	2458969
		TD10_75.95_4.310_bin.62.strict.fa	75.95	4.31	0.645	Bacteria	2734	1863057
		TD10_75.40_0.396_bin.63.permissive.fa	75.4	0.396	0.519	Clostridiales	3761	1952675
		TD10_71.61_2.822_bin.64.strict.fa	71.61	2.822	0.583	Clostridia	3033	2492890
		TD10_72.41_0.524_bin.65.orig.fa	72.41	0.524	0.539	Clostridiales	3299	1587651
		TD10_73.60_0.480_bin.66.permissive.fa	73.6	0.48	0.467	Bacteroidetes	2636	1659444
		TD10_86.26_1.701_bin.6.orig.fa	86.26	1.701	0.538	Clostridiales	5251	1623966
		TD10_81.62_0.806_bin.7.orig.fa	81.62	0.806	0.512	Clostridia	8306	1557192
		TD10_92.05_1.565_bin.8.orig.fa	92.05	1.565	0.373	Clostridiales	9174	2274860
		TD10_83.24_0.0_bin.9.strict.fa	83.24	0	0.606	Clostridiales	60762	1715415
		TD100_91.93_0.0_bin.10.strict.fa	91.93	0	0.635	Actinobacteria	69900	2533628
		TD100_94.62_0.710_bin.11.orig.fa	94.62	0.71	0.457	Clostridiales	105635	2907075
		TD100_92.88_0.308_bin.12.strict.fa	92.88	0.308	0.427	Lactobacillales	20066	1504285
		TD100_97.93_1.757_bin.13.orig.fa	97.93	1.757	0.347	Lactobacillus	38414	1992524
		TD100_94.77_0.380_bin.14.permissive.fa	94.77	0.38	0.503	Lactobacillales	6711	1511904
		TD100_93.16_0.734_bin.15.strict.fa	93.16	0.734	0.402	Streptococcus	14787	1918149
		TD100_97.42_0.966_bin.16.orig.fa	97.42	0.966	0.435	Lachnospiraceae	116860	2816429
		TD100_98.65_0.335_bin.17.strict.fa	98.65	0.335	0.336	Clostridiales	63248	2242657
		TD100_95.14_0.710_bin.18.orig.fa	95.14	0.71	0.48	Clostridiales	103566	3060849
		TD100_99.18_0.0_bin.19.strict.fa	99.18	0	0.468	Lactobacillales	106641	1888315
		TD100_97.18_0.704_bin.1.orig.fa	97.18	0.704	0.274	Clostridiales	8216	2731788
		TD100_100.0_0.227_bin.20.permissive.fa	100	0.227	0.591	Bifidobacteriaceae	843852	2270809
		TD100_93.81_1.407_bin.21.strict.fa	93.81	1.407	0.632	Bifidobacteriaceae	12308	1928469
		TD100_93.86_0.0_bin.22.strict.fa	93.86	0	0.495	Clostridiales	78948	3235700
		TD100_98.65_1.342_bin.23.orig.fa	98.65	1.342	0.335	Clostridiales	167456	2249166
		TD100_97.67_0.632_bin.24.orig.fa	97.67	0.632	0.415	Clostridiales	23528	3388883
		TD100_76.74_1.582_bin.25.strict.fa	76.74	1.582	0.464	Firmicutes	7603	1475946
		TD100_70.27_1.625_bin.26.strict.fa	70.27	1.625	0.462	Bacteroidales	2614	2992229
		TD100_99.32_6.040_bin.27.orig.fa	99.32	6.04	0.372	Clostridiales	78998	2827943
		TD100_99.96_0.037_bin.2.strict.fa	99.96	0.037	0.507	Enterobacteriaceae	56384	4743560
		TD100_99.31_0.0_bin.3.orig.fa	99.31	0	0.576	Clostridiales	163101	2851103
		TD100_78.52_0.671_bin.4.strict.fa	78.52	0.671	0.383	Clostridiales	69629	2618517
		TD100_97.58_1.075_bin.5.orig.fa	97.58	1.075	0.644	Actinobacteria	42562	3010637
		TD100_98.41_0.680_bin.6.permissive.fa	98.41	0.68	0.559	Clostridiales	23325	2501549
		TD100_89.02_3.196_bin.7.orig.fa	89.02	3.196	0.456	Clostridiales	27932	2425047
		TD100_74.52_2.684_bin.8.strict.fa	74.52	2.684	0.349	Clostridiales	3646	2544585
		TD100_95.32_0.0_bin.9.orig.fa	95.32	0	0.434	Lachnospiraceae	48600	2603945
		TD11_99.32_0.692_bin.10.orig.fa	99.32	0.692	0.412	Clostridiales	143961	2853837
		TD11_84.03_1.251_bin.11.strict.fa	84.03	1.251	0.403	Streptococcus	5593	1500677
		TD11_91.52_0.0_bin.12.orig.fa	91.52	0	0.427	Lachnospiraceae	9320	2118280
		TD11_100.0_0.0_bin.13.strict.fa	100	0	0.336	Bacteria	26998	2276619
		TD11_96.45_3.571_bin.14.strict.fa	96.45	3.571	0.63	Bifidobacteriaceae	36857	2062829
		TD11_93.54_0.0_bin.15.orig.fa	93.54	0	0.593	Clostridiales	62105	2124460
		TD11_92.26_0.192_bin.16.orig.fa	92.26	0.192	0.467	Bacteroidales	14009	4066245
		TD11_100.0_0.949_bin.17.strict.fa	100	0.949	0.314	Firmicutes	52801	2290845
		TD11_97.54_0.0_bin.18.orig.fa	97.54	0	0.499	Bacteroidales	72717	2650030
		TD11_90.74_3.333_bin.19.permissive.fa	90.74	3.333	0.618	Proteobacteria	5273	2238076
		TD11_96.53_0.976_bin.1.orig.fa	96.53	0.976	0.512	Clostridiales	6940	2400632
		TD11_89.08_0.506_bin.20.orig.fa	89.08	0.506	0.457	Prevotella	33344	2904825
		TD11_99.40_0.898_bin.21.orig.fa	99.4	0.898	0.466	Selenomonadales	91627	2323663
		TD11_98.13_2.689_bin.22.orig.fa	98.13	2.689	0.483	Clostridiales	85626	2924486
		TD11_98.65_0.0_bin.23.strict.fa	98.65	0	0.365	Clostridiales	513895	1975984
		TD11_75.40_2.789_bin.2.orig.fa	75.4	2.789	0.387	Clostridiales	5393	2114131
		TD11_98.87_0.0_bin.3.orig.fa	98.87	0	0.42	Bacteroidales	95605	4601639
		TD11_86.15_0.671_bin.4.orig.fa	86.15	0.671	0.594	Clostridiales	11379	1709225
		TD11_99.03_1.442_bin.5.orig.fa	99.03	1.442	0.544	Bacteroidetes	96226	2214895
		TD11_83.11_0.0_bin.6.orig.fa	83.11	0	0.589	Clostridiales	41669	2015724
		TD11_93.92_0.241_bin.7.orig.fa	93.92	0.241	0.417	Lachnospiraceae	36024	3024370
		TD11_95.72_0.0_bin.8.orig.fa	95.72	0	0.579	Clostridiales	56635	2324075
		TD11_99.32_0.335_bin.9.strict.fa	99.32	0.335	0.369	Clostridiales	94563	2210830
		TD12_96.53_1.424_bin.10.orig.fa	96.53	1.424	0.586	Clostridiales	53344	2254115
		TD12_98.65_0.0_bin.11.orig.fa	98.65	0	0.364	Clostridiales	497026	1953463
		TD12_71.89_2.046_bin.12.orig.fa	71.89	2.046	0.441	Lachnospiraceae	10279	1545516
		TD12_91.15_1.901_bin.13.orig.fa	91.15	1.901	0.375	Clostridiales	6446	2176601
		TD12_90.91_2.992_bin.14.strict.fa	90.91	2.992	0.274	Clostridiales	11428	2230704
		TD12_77.77_0.0_bin.15.strict.fa	77.77	0	0.596	Bacteria	19691	2182517
		TD12_85.41_0.843_bin.16.orig.fa	85.41	0.843	0.437	Clostridiales	8942	2460273
		TD12_98.57_0.460_bin.17.orig.fa	98.57	0.46	0.601	Bifidobacteriaceae	105363	2154185
		TD12_89.76_1.228_bin.18.orig.fa	89.76	1.228	0.408	Lachnospiraceae	95529	2305090
		TD12_97.85_1.121_bin.19.orig.fa	97.85	1.121	0.543	Bacteroidetes	80966	2205731
		TD12_96.37_7.246_bin.1.orig.fa	96.37	7.246	0.416	Lachnospiraceae	45613	3791031
		TD12_92.94_1.752_bin.20.strict.fa	92.94	1.752	0.51	Enterobacteriaceae	7942	4383935
		TD12_76.22_1.793_bin.21.orig.fa	76.22	1.793	0.444	Clostridiales	5588	2333520
		TD12_72.61_0.561_bin.22.permissive.fa	72.61	0.561	0.405	Lactobacillales	3578	1241286
		TD12_100.0_0.471_bin.23.strict.fa	100	0.471	0.336	Bacteria	34557	2293100
		TD12_80.84_1.020_bin.24.orig.fa	80.84	1.02	0.616	Clostridiales	7297	1831948
		TD12_90.92_2.068_bin.25.orig.fa	90.92	2.068	0.422	Clostridiales	8754	2300246
		TD12_96.36_2.348_bin.26.orig.fa	96.36	2.348	0.383	Clostridiales	20092	2986255
		TD12_71.21_8.771_bin.27.orig.fa	71.21	8.771	0.39	Bacteria	3480	4277078
		TD12_87.24_0.337_bin.28.orig.fa	87.24	0.337	0.456	Prevotella	49499	2926888
		TD12_98.74_0.848_bin.29.orig.fa	98.74	0.848	0.482	Clostridiales	107677	2984892
		TD12_92.94_0.579_bin.2.permissive.fa	92.94	0.579	0.428	Lachnospiraceae	18093	2111371
		TD12_97.68_0.0_bin.30.strict.fa	97.68	0	0.376	Clostridiales	61956	2540398
		TD12_73.92_5.088_bin.31.orig.fa	73.92	5.088	0.508	Lachnospiraceae	5432	2292658
		TD12_99.32_0.335_bin.32.orig.fa	99.32	0.335	0.367	Clostridiales	104379	2170823
		TD12_94.81_0.692_bin.33.orig.fa	94.81	0.692	0.611	Clostridiales	122404	2083400
		TD12_97.09_3.355_bin.34.orig.fa	97.09	3.355	0.342	Clostridiales	32293	2166898
		TD12_98.30_0.0_bin.35.orig.fa	98.3	0	0.498	Bacteroidales	65177	2643795
		TD12_94.52_0.0_bin.36.strict.fa	94.52	0	0.597	Clostridiales	54776	2128835
		TD12_74.24_1.238_bin.37.orig.fa	74.24	1.238	0.472	Prevotella	19000	2788299
		TD12_96.19_0.0_bin.38.strict.fa	96.19	0	0.578	Clostridiales	65023	2352388
		TD12_89.01_1.050_bin.39.strict.fa	89.01	1.05	0.556	Clostridiales	14254	2264799
		TD12_77.48_3.059_bin.3.strict.fa	77.48	3.059	0.45	Clostridiales	6667	1986559
		TD12_99.40_0.898_bin.40.orig.fa	99.4	0.898	0.467	Selenomonadales	98050	2327721
		TD12_96.97_0.0_bin.41.orig.fa	96.97	0	0.588	Clostridiales	66341	2152483
		TD12_99.32_0.0_bin.42.orig.fa	99.32	0	0.413	Clostridiales	209518	2642684
		TD12_72.71_2.985_bin.43.orig.fa	72.71	2.985	0.447	Bacteroidales	30411	2324834
		TD12_78.05_2.426_bin.44.orig.fa	78.05	2.426	0.501	Clostridiales	6003	1852736
		TD12_98.65_0.0_bin.45.strict.fa	98.65	0	0.332	Clostridiales	187410	2470084
		TD12_97.91_0.827_bin.46.orig.fa	97.91	0.827	0.419	Bacteroidales	85239	4573583
		TD12_96.60_1.690_bin.47.orig.fa	96.6	1.69	0.436	Lachnospiraceae	116066	2808120
		TD12_74.37_0.606_bin.48.permissive.fa	74.37	0.606	0.294	Bacteria	2604	1844622
		TD12_98.55_0.288_bin.4.orig.fa	98.55	0.288	0.629	Bifidobacteriaceae	87728	2067830
		TD12_100.0_0.632_bin.5.permissive.fa	100	0.632	0.311	Firmicutes	67902	2485254
		TD12_85.80_4.041_bin.6.strict.fa	85.8	4.041	0.57	Selenomonadales	3653	1763816
		TD12_90.01_0.362_bin.7.strict.fa	90.01	0.362	0.427	Lachnospiraceae	141439	2941839
		TD12_97.98_0.0_bin.8.orig.fa	97.98	0	0.5	Clostridiales	23354	2826426
		TD12_95.36_0.858_bin.9.orig.fa	95.36	0.858	0.461	Bacteroidales	15255	3668287
		TD13_99.03_1.442_bin.10.orig.fa	99.03	1.442	0.541	Bacteroidetes	125551	2218631
		TD13_72.50_1.857_bin.11.orig.fa	72.5	1.857	0.478	Prevotella	15447	2841687
		TD13_97.31_0.0_bin.12.permissive.fa	97.31	0	0.503	Clostridiales	37698	2768373
		TD13_70.85_4.911_bin.13.permissive.fa	70.85	4.911	0.569	Bifidobacteriaceae	3627	1575919
		TD13_98.43_1.690_bin.14.orig.fa	98.43	1.69	0.437	Lachnospiraceae	97309	2757105
		TD13_99.40_0.898_bin.15.strict.fa	99.4	0.898	0.465	Selenomonadales	118097	2386119
		TD13_99.10_0.335_bin.16.permissive.fa	99.1	0.335	0.366	Clostridiales	163485	2174135
		TD13_90.52_0.483_bin.17.orig.fa	90.52	0.483	0.424	Lachnospiraceae	9190	2371649
		TD13_95.49_0.0_bin.18.strict.fa	95.49	0	0.59	Clostridiales	24114	1974689
		TD13_98.94_0.632_bin.19.orig.fa	98.94	0.632	0.481	Clostridiales	170620	3009414
		TD13_75.16_0.0_bin.1.orig.fa	75.16	0	0.41	Clostridiales	262939	1801221
		TD13_92.59_0.671_bin.20.orig.fa	92.59	0.671	0.598	Clostridiales	68454	2015453
		TD13_93.96_3.134_bin.21.strict.fa	93.96	3.134	0.604	Bacteria	8178	2009000
		TD13_72.76_0.680_bin.22.strict.fa	72.76	0.68	0.573	Clostridiales	55559	2411555
		TD13_97.02_2.040_bin.23.strict.fa	97.02	2.04	0.585	Clostridiales	91252	2161567
		TD13_83.00_2.109_bin.24.orig.fa	83	2.109	0.44	Clostridiales	8927	2731660
		TD13_98.49_0.075_bin.25.orig.fa	98.49	0.075	0.419	Bacteroidales	85220	4488066
		TD13_85.50_4.276_bin.26.orig.fa	85.5	4.276	0.424	Clostridiales	7754	2505641
		TD13_100.0_0.471_bin.27.strict.fa	100	0.471	0.336	Bacteria	30906	2307359
		TD13_97.92_0.0_bin.28.orig.fa	97.92	0	0.499	Bacteroidales	71774	2654801
		TD13_82.21_0.0_bin.29.orig.fa	82.21	0	0.439	Bacteroidales	56882	2556111
		TD13_74.79_0.156_bin.2.orig.fa	74.79	0.156	0.468	Bacteria	16180	3964705
		TD13_94.70_0.120_bin.30.orig.fa	94.7	0.12	0.429	Lachnospiraceae	105385	3169252
		TD13_95.52_0.671_bin.31.orig.fa	95.52	0.671	0.381	Clostridiales	17327	3149994
		TD13_93.28_0.0_bin.32.orig.fa	93.28	0	0.34	Clostridiales	102070	2421825
		TD13_92.34_0.080_bin.33.orig.fa	92.34	0.08	0.293	Clostridiales	20863	2520617
		TD13_97.56_1.342_bin.34.permissive.fa	97.56	1.342	0.549	Clostridiales	23675	2521598
		TD13_99.90_0.037_bin.35.orig.fa	99.9	0.037	0.507	Enterobacteriaceae	33985	4733774
		TD13_85.08_9.263_bin.36.strict.fa	85.08	9.263	0.378	Clostridiales	3321	2321000
		TD13_96.33_1.843_bin.37.strict.fa	96.33	1.843	0.63	Bifidobacteriaceae	83506	2113241
		TD13_98.65_0.0_bin.38.orig.fa	98.65	0	0.364	Clostridiales	513117	1957054
		TD13_81.34_1.730_bin.39.orig.fa	81.34	1.73	0.46	Bacteroidales	3293	3434322
		TD13_95.97_0.671_bin.3.orig.fa	95.97	0.671	0.611	Clostridiales	143944	2148162
		TD13_91.67_1.25_bin.40.strict.fa	91.67	1.25	0.62	Proteobacteria	4442	2167475
		TD13_88.32_0.0_bin.41.orig.fa	88.32	0	0.568	Clostridiales	5653	2189661
		TD13_86.89_5.145_bin.42.orig.fa	86.89	5.145	0.601	Clostridiales	18123	2011623
		TD13_79.29_2.531_bin.4.strict.fa	79.29	2.531	0.455	Clostridiales	7411	2282918
		TD13_94.96_1.324_bin.5.permissive.fa	94.96	1.324	0.599	Bifidobacteriaceae	62567	2144219
		TD13_99.15_0.609_bin.6.orig.fa	99.15	0.609	0.398	Streptococcus	32387	2104045
		TD13_95.89_1.690_bin.7.orig.fa	95.89	1.69	0.414	Lachnospiraceae	54370	3371793
		TD13_100.0_0.632_bin.8.orig.fa	100	0.632	0.312	Firmicutes	69454	2391205
		TD13_99.88_0.086_bin.9.strict.fa	99.88	0.086	0.393	Pasteurellaceae	238470	2152837
		TD14_92.50_0.537_bin.10.strict.fa	92.5	0.537	0.435	Bacteria	20171	3357784
		TD14_84.78_0.335_bin.11.strict.fa	84.78	0.335	0.372	Clostridiales	99813	1638680
		TD14_92.64_0.652_bin.12.orig.fa	92.64	0.652	0.449	Clostridiales	26366	2338140
		TD14_95.68_0.0_bin.13.orig.fa	95.68	0	0.488	Bacteroidales	90213	3407684
		TD14_84.59_1.837_bin.14.permissive.fa	84.59	1.837	0.47	Bacteroidetes	5153	1864997
		TD14_89.99_1.403_bin.15.strict.fa	89.99	1.403	0.566	Clostridiales	10119	2191856
		TD14_99.51_1.602_bin.16.orig.fa	99.51	1.602	0.542	Bacteroidetes	85321	2210038
		TD14_73.74_0.0_bin.17.orig.fa	73.74	0	0.463	Bacteria	18934	3251888
		TD14_85.55_1.342_bin.18.orig.fa	85.55	1.342	0.376	Clostridiales	5692	2008517
		TD14_74.76_6.896_bin.19.strict.fa	74.76	6.896	0.594	Bacteria	11244	1721395
		TD14_87.90_2.323_bin.1.orig.fa	87.9	2.323	0.608	Bacteroidetes	19770	2333735
		TD14_98.94_0.632_bin.20.orig.fa	98.94	0.632	0.483	Clostridiales	123680	2869166
		TD14_99.40_0.898_bin.21.orig.fa	99.4	0.898	0.467	Selenomonadales	104399	2330775
		TD14_98.32_0.628_bin.22.orig.fa	98.32	0.628	0.423	Lachnospiraceae	19253	2433123
		TD14_98.65_0.0_bin.23.orig.fa	98.65	0	0.412	Clostridiales	182105	2589568
		TD14_91.53_1.251_bin.24.strict.fa	91.53	1.251	0.402	Streptococcus	15670	1691418
		TD14_97.37_1.25_bin.25.permissive.fa	97.37	1.25	0.614	Proteobacteria	54871	2522213
		TD14_95.97_1.623_bin.26.permissive.fa	95.97	1.623	0.396	Pasteurellaceae	8349	1992564
		TD14_89.80_2.724_bin.27.strict.fa	89.8	2.724	0.459	Bacteroidales	5291	3857734
		TD14_85.05_0.907_bin.28.strict.fa	85.05	0.907	0.599	Clostridiales	27276	2027740
		TD14_97.92_0.0_bin.29.orig.fa	97.92	0	0.498	Bacteroidales	72709	2647128
		TD14_90.28_1.424_bin.2.orig.fa	90.28	1.424	0.609	Clostridiales	20408	1857837
		TD14_95.97_0.0_bin.30.orig.fa	95.97	0	0.506	Clostridiales	11902	2648477
		TD14_95.54_0.113_bin.31.orig.fa	95.54	0.113	0.58	Clostridiales	41408	2336655
		TD14_96.71_0.371_bin.32.orig.fa	96.71	0.371	0.467	Bacteroidales	111404	4199690
		TD14_97.24_0.411_bin.33.orig.fa	97.24	0.411	0.373	Clostridiales	76000	2732799
		TD14_92.98_5.369_bin.34.strict.fa	92.98	5.369	0.614	Clostridiales	32955	2068176
		TD14_98.65_0.0_bin.35.orig.fa	98.65	0	0.364	Clostridiales	205033	1943660
		TD14_92.86_2.083_bin.36.strict.fa	92.86	2.083	0.599	Actinobacteria	22938	1892018
		TD14_81.70_0.805_bin.37.strict.fa	81.7	0.805	0.388	Clostridiales	12949	2221740
		TD14_92.02_0.168_bin.38.orig.fa	92.02	0.168	0.458	Prevotella	37644	3096468
		TD14_76.05_1.850_bin.39.strict.fa	76.05	1.85	0.483	Clostridiales	2585	1552457
		TD14_98.73_7.531_bin.3.orig.fa	98.73	7.531	0.436	Lachnospiraceae	141107	3039075
		TD14_73.72_2.437_bin.40.permissive.fa	73.72	2.437	0.431	Bacteria	2924	3353773
		TD14_98.47_0.0_bin.4.orig.fa	98.47	0	0.42	Bacteroidales	91503	4612355
		TD14_97.16_0.0_bin.5.strict.fa	97.16	0	0.336	Bacteria	12466	2148945
		TD14_93.35_0.0_bin.6.orig.fa	93.35	0	0.411	Lachnospiraceae	66527	2312910
		TD14_77.28_0.805_bin.7.permissive.fa	77.28	0.805	0.624	Clostridiales	6136	1613287
		TD14_100.0_0.368_bin.8.orig.fa	100	0.368	0.593	Bifidobacteriaceae	82122	2084397
		TD14_98.10_0.712_bin.9.strict.fa	98.1	0.712	0.316	Firmicutes	24588	2190078
		TD16_82.94_1.510_bin.10.orig.fa	82.94	1.51	0.597	Clostridiales	4283	1844079
		TD16_99.72_0.393_bin.11.orig.fa	99.72	0.393	0.591	Bifidobacteriaceae	146570	2165212
		TD16_78.18_3.164_bin.12.orig.fa	78.18	3.164	0.415	Clostridiales	4285	2208999
		TD16_89.31_1.265_bin.13.orig.fa	89.31	1.265	0.42	Clostridiales	21486	2551655
		TD16_84.97_1.650_bin.14.orig.fa	84.97	1.65	0.385	Clostridiales	10765	2464920
		TD16_85.10_1.607_bin.15.strict.fa	85.1	1.607	0.323	Firmicutes	6315	1874900
		TD16_97.76_2.173_bin.16.orig.fa	97.76	2.173	0.436	Lachnospiraceae	141107	2845571
		TD16_74.89_5.362_bin.17.strict.fa	74.89	5.362	0.478	Lachnospiraceae	9048	2236356
		TD16_78.04_4.291_bin.18.orig.fa	78.04	4.291	0.62	Clostridiales	6192	1748182
		TD16_97.54_0.0_bin.19.orig.fa	97.54	0	0.447	Clostridiales	35426	2632958
		TD16_90.55_5.152_bin.1.orig.fa	90.55	5.152	0.506	Lachnospiraceae	10444	2533755
		TD16_97.84_0.022_bin.20.orig.fa	97.84	0.022	0.42	Bacteroidales	88436	4339397
		TD16_91.14_1.156_bin.21.orig.fa	91.14	1.156	0.569	Clostridiales	6396	2166683
		TD16_97.54_0.838_bin.22.orig.fa	97.54	0.838	0.374	Clostridiales	87535	2690471
		TD16_81.03_1.724_bin.23.orig.fa	81.03	1.724	0.474	Bacteria	20277	4873884
		TD16_98.65_0.0_bin.24.orig.fa	98.65	0	0.364	Clostridiales	198937	1870874
		TD16_97.31_0.671_bin.25.orig.fa	97.31	0.671	0.513	Clostridiales	15404	2383036
		TD16_96.73_0.724_bin.26.orig.fa	96.73	0.724	0.416	Lachnospiraceae	41807	3122215
		TD16_99.32_1.342_bin.27.orig.fa	99.32	1.342	0.371	Clostridiales	41071	2498679
		TD16_95.29_0.0_bin.28.orig.fa	95.29	0	0.592	Clostridiales	28504	1848796
		TD16_90.59_3.076_bin.29.orig.fa	90.59	3.076	0.462	Bacteroidales	10890	3369657
		TD16_97.25_1.565_bin.2.orig.fa	97.25	1.565	0.379	Clostridiales	14310	3562722
		TD16_92.95_1.584_bin.30.orig.fa	92.95	1.584	0.273	Clostridiales	9319	2378632
		TD16_100.0_0.0_bin.31.orig.fa	100	0	0.336	Bacteria	29907	2293931
		TD16_87.57_1.075_bin.32.orig.fa	87.57	1.075	0.631	Bifidobacteriaceae	13724	1903213
		TD16_91.47_5.992_bin.33.permissive.fa	91.47	5.992	0.405	Streptococcus	11961	2057040
		TD16_83.46_4.368_bin.34.orig.fa	83.46	4.368	0.602	Actinobacteria	4747	1664951
		TD16_98.63_0.114_bin.35.orig.fa	98.63	0.114	0.426	Clostridiales	40721	3094719
		TD16_98.83_0.632_bin.36.orig.fa	98.83	0.632	0.482	Clostridiales	80930	2893577
		TD16_97.54_0.0_bin.37.orig.fa	97.54	0	0.499	Bacteroidales	56083	2618295
		TD16_90.33_3.838_bin.38.orig.fa	90.33	3.838	0.556	Clostridiales	23742	2274627
		TD16_99.40_0.898_bin.3.orig.fa	99.4	0.898	0.466	Selenomonadales	112445	2339116
		TD16_92.19_1.328_bin.4.orig.fa	92.19	1.328	0.431	Lachnospiraceae	39112	3009141
		TD16_97.64_1.201_bin.5.orig.fa	97.64	1.201	0.546	Bacteroidetes	96226	2038093
		TD16_98.65_0.041_bin.6.orig.fa	98.65	0.041	0.408	Clostridiales	110309	3707409
		TD16_99.32_0.335_bin.7.permissive.fa	99.32	0.335	0.368	Clostridiales	99625	2218684
		TD16_92.77_0.289_bin.8.strict.fa	92.77	0.289	0.424	Lachnospiraceae	19656	2408268
		TD16_75.46_2.348_bin.9.orig.fa	75.46	2.348	0.592	Clostridiales	6934	1573024
		TD17_92.87_0.286_bin.10.orig.fa	92.87	0.286	0.435	Bacteria	7117	3119069
		TD17_81.84_0.357_bin.11.orig.fa	81.84	0.357	0.473	Prevotella	26382	2712636
		TD17_94.12_0.230_bin.12.strict.fa	94.12	0.23	0.631	Bifidobacteriaceae	61315	1970744
		TD17_92.63_0.982_bin.13.strict.fa	92.63	0.982	0.424	Lachnospiraceae	20292	2328021
		TD17_88.82_0.632_bin.14.orig.fa	88.82	0.632	0.416	Clostridiales	7486	2337299
		TD17_97.92_0.0_bin.15.orig.fa	97.92	0	0.499	Bacteroidales	66493	2616007
		TD17_94.77_0.0_bin.16.strict.fa	94.77	0	0.571	Clostridiales	50546	2718614
		TD17_97.98_0.0_bin.17.strict.fa	97.98	0	0.51	Clostridiales	25269	2506859
		TD17_98.94_0.632_bin.18.orig.fa	98.94	0.632	0.483	Clostridiales	112142	2941853
		TD17_77.58_0.0_bin.19.strict.fa	77.58	0	0.274	Bacteria	7325	2117054
		TD17_98.65_0.268_bin.1.orig.fa	98.65	0.268	0.373	Clostridiales	74274	2675875
		TD17_88.44_1.612_bin.20.permissive.fa	88.44	1.612	0.6	Actinobacteria	13796	1782353
		TD17_99.03_1.923_bin.21.orig.fa	99.03	1.923	0.547	Bacteroidetes	70537	2128731
		TD17_96.55_1.046_bin.22.orig.fa	96.55	1.046	0.5	Lachnospiraceae	27917	2887385
		TD17_83.85_5.515_bin.23.permissive.fa	83.85	5.515	0.558	Clostridiales	10774	2080359
		TD17_96.75_1.342_bin.24.orig.fa	96.75	1.342	0.373	Clostridiales	14488	2342500
		TD17_99.54_1.340_bin.25.orig.fa	99.54	1.34	0.593	Bifidobacteriaceae	125498	2117549
		TD17_99.32_0.335_bin.26.permissive.fa	99.32	0.335	0.371	Clostridiales	137218	2226975
		TD17_72.32_0.0_bin.27.orig.fa	72.32	0	0.6	Bacteria	8294	1665255
		TD17_96.40_0.671_bin.28.orig.fa	96.4	0.671	0.613	Clostridiales	103021	2044109
		TD17_94.63_0.671_bin.29.orig.fa	94.63	0.671	0.385	Clostridiales	16969	2530944
		TD17_90.03_0.671_bin.2.orig.fa	90.03	0.671	0.613	Clostridiales	13107	2337937
		TD17_89.85_0.483_bin.30.orig.fa	89.85	0.483	0.42	Lachnospiraceae	51118	2853141
		TD17_98.55_0.0_bin.31.permissive.fa	98.55	0	0.315	Euryarchaeota	15888	1744874
		TD17_97.66_0.263_bin.32.orig.fa	97.66	0.263	0.419	Bacteroidales	82871	4358760
		TD17_84.62_4.081_bin.33.strict.fa	84.62	4.081	0.586	Clostridiales	23780	2121872
		TD17_96.85_3.140_bin.34.orig.fa	96.85	3.14	0.438	Lachnospiraceae	141375	2771447
		TD17_77.42_0.671_bin.35.orig.fa	77.42	0.671	0.362	Clostridiales	2946	1803353
		TD17_85.11_1.855_bin.36.strict.fa	85.11	1.855	0.597	Clostridiales	27716	1965692
		TD17_90.42_0.0_bin.37.orig.fa	90.42	0	0.593	Clostridiales	42899	1725842
		TD17_98.65_0.0_bin.38.strict.fa	98.65	0	0.364	Clostridiales	495263	1972249
		TD17_93.84_0.814_bin.39.strict.fa	93.84	0.814	0.464	Clostridiales	16001	2037055
		TD17_99.40_0.898_bin.3.orig.fa	99.4	0.898	0.465	Selenomonadales	183845	2370723
		TD17_98.65_0.0_bin.40.orig.fa	98.65	0	0.412	Clostridiales	156335	2631864
		TD17_93.17_0.0_bin.41.orig.fa	93.17	0	0.451	Clostridiales	45660	2141627
		TD17_84.51_1.391_bin.4.strict.fa	84.51	1.391	0.404	Streptococcus	6090	1639522
		TD17_81.79_1.562_bin.5.orig.fa	81.79	1.562	0.62	Proteobacteria	2532	1810859
		TD17_93.17_0.127_bin.6.strict.fa	93.17	0.127	0.565	Clostridiales	9288	2335473
		TD17_99.31_0.0_bin.7.permissive.fa	99.31	0	0.431	Clostridiales	104487	2559478
		TD17_72.73_1.360_bin.8.strict.fa	72.73	1.36	0.581	Clostridiales	21312	1749136
		TD17_100.0_0.471_bin.9.orig.fa	100	0.471	0.335	Bacteria	30447	2287941
		TD18_86.30_2.891_bin.10.strict.fa	86.3	2.891	0.591	Clostridiales	25431	2019003
		TD18_98.65_0.0_bin.11.orig.fa	98.65	0	0.413	Clostridiales	283658	2575809
		TD18_76.20_0.0_bin.13.permissive.fa	76.2	0	0.463	Bacteria	17605	3271944
		TD18_99.40_0.898_bin.14.orig.fa	99.4	0.898	0.466	Selenomonadales	112530	2358334
		TD18_98.61_1.285_bin.15.orig.fa	98.61	1.285	0.482	Clostridiales	118793	2890219
		TD18_98.63_0.0_bin.16.orig.fa	98.63	0	0.431	Clostridiales	82395	2500280
		TD18_88.92_0.061_bin.17.orig.fa	88.92	0.061	0.615	Clostridiales	22106	2218038
		TD18_97.6_0.0_bin.18.strict.fa	97.6	0	0.313	Euryarchaeota	13661	1654278
		TD18_97.08_0.0_bin.19.orig.fa	97.08	0	0.373	Clostridiales	86594	2697583
		TD18_73.42_0.268_bin.1.permissive.fa	73.42	0.268	0.437	Bacteria	4147	2474383
		TD18_98.30_0.0_bin.20.orig.fa	98.3	0	0.499	Bacteroidales	66493	2623164
		TD18_95.84_0.0_bin.21.strict.fa	95.84	0	0.512	Clostridiales	21091	2332656
		TD18_96.38_0.483_bin.22.orig.fa	96.38	0.483	0.5	Lachnospiraceae	41653	2856573
		TD18_96.69_2.572_bin.23.orig.fa	96.69	2.572	0.375	Clostridiales	13552	2205149
		TD18_94.69_0.692_bin.24.orig.fa	94.69	0.692	0.614	Clostridiales	105174	2005756
		TD18_91.54_0.829_bin.25.strict.fa	91.54	0.829	0.562	Clostridiales	11083	2125101
		TD18_83.74_0.415_bin.26.strict.fa	83.74	0.415	0.401	Streptococcus	12706	1557772
		TD18_93.14_4.462_bin.27.strict.fa	93.14	4.462	0.601	Actinobacteria	16417	1909824
		TD18_91.59_1.152_bin.28.orig.fa	91.59	1.152	0.628	Bifidobacteriaceae	37449	2086209
		TD18_95.89_3.140_bin.29.orig.fa	95.89	3.14	0.415	Lachnospiraceae	41807	3521643
		TD18_100.0_0.471_bin.2.strict.fa	100	0.471	0.336	Bacteria	33249	2300912
		TD18_78.74_0.356_bin.30.strict.fa	78.74	0.356	0.374	Clostridiales	99810	1534059
		TD18_93.86_0.628_bin.31.strict.fa	93.86	0.628	0.424	Lachnospiraceae	17104	2319428
		TD18_78.96_0.0_bin.32.orig.fa	78.96	0	0.473	Bacteria	37032	3641137
		TD18_95.91_0.0_bin.33.orig.fa	95.91	0	0.584	Clostridiales	63318	2094425
		TD18_98.23_0.0_bin.34.orig.fa	98.23	0	0.271	Clostridiales	26606	3002298
		TD18_76.60_1.360_bin.35.strict.fa	76.6	1.36	0.579	Clostridiales	19741	1935959
		TD18_100.0_0.090_bin.36.strict.fa	100	0.09	0.594	Bifidobacteriaceae	1163916	2118371
		TD18_93.47_2.173_bin.37.orig.fa	93.47	2.173	0.438	Lachnospiraceae	101149	2533743
		TD18_91.07_0.063_bin.38.strict.fa	91.07	0.063	0.593	Clostridiales	32013	2100885
		TD18_84.10_0.335_bin.39.permissive.fa	84.1	0.335	0.597	Clostridiales	5443	1611665
		TD18_98.66_0.961_bin.3.orig.fa	98.66	0.961	0.547	Bacteroidetes	89824	2029232
		TD18_98.87_0.0_bin.40.orig.fa	98.87	0	0.421	Bacteroidales	66879	4639105
		TD18_72.81_1.118_bin.41.orig.fa	72.81	1.118	0.462	Clostridiales	2893	1719397
		TD18_74.93_0.556_bin.42.strict.fa	74.93	0.556	0.597	Bifidobacteriaceae	6071	1798625
		TD18_86.56_1.127_bin.4.orig.fa	86.56	1.127	0.426	Clostridiales	23881	1999421
		TD18_98.65_0.0_bin.5.orig.fa	98.65	0	0.364	Clostridiales	191831	1933648
		TD18_92.78_1.520_bin.6.orig.fa	92.78	1.52	0.458	Prevotella	32941	3202564
		TD18_96.67_1.323_bin.7.orig.fa	96.67	1.323	0.445	Clostridiales	26424	2809000
		TD18_95.68_2.908_bin.8.orig.fa	95.68	2.908	0.382	Clostridiales	17473	2983749
		TD18_77.55_0.0_bin.9.strict.fa	77.55	0	0.587	Bacteria	14489	2255377
		TD19_93.47_0.739_bin.10.orig.fa	93.47	0.739	0.414	Lachnospiraceae	48071	3218601
		TD19_85.69_2.234_bin.11.permissive.fa	85.69	2.234	0.405	Streptococcus	4931	1592227
		TD19_95.85_0.271_bin.12.permissive.fa	95.85	0.271	0.434	Clostridiales	23034	2387429
		TD19_89.39_0.929_bin.13.orig.fa	89.39	0.929	0.439	Bacteroidales	32462	4212581
		TD19_98.30_0.0_bin.14.orig.fa	98.3	0	0.498	Bacteroidales	55080	2616033
		TD19_92.89_1.228_bin.15.orig.fa	92.89	1.228	0.63	Bifidobacteriaceae	35760	1997381
		TD19_98.06_6.239_bin.16.strict.fa	98.06	6.239	0.436	Lachnospiraceae	141523	2934757
		TD19_94.56_1.268_bin.17.strict.fa	94.56	1.268	0.426	Lachnospiraceae	15847	2220168
		TD19_78.41_0.454_bin.18.permissive.fa	78.41	0.454	0.396	Pasteurellaceae	5424	1539218
		TD19_77.86_3.741_bin.19.orig.fa	77.86	3.741	0.59	Clostridiales	12800	1846745
		TD19_82.66_0.158_bin.1.orig.fa	82.66	0.158	0.449	Clostridiales	8408	2319393
		TD19_98.65_0.0_bin.20.permissive.fa	98.65	0	0.364	Clostridiales	513569	1967458
		TD19_100.0_0.0_bin.21.orig.fa	100	0	0.336	Bacteria	27796	2221255
		TD19_82.28_1.006_bin.22.orig.fa	82.28	1.006	0.621	Clostridiales	8327	1698870
		TD19_76.41_2.471_bin.23.orig.fa	76.41	2.471	0.362	Clostridiales	6979	2114034
		TD19_98.73_1.265_bin.24.orig.fa	98.73	1.265	0.483	Clostridiales	83077	2871965
		TD19_92.17_0.335_bin.25.strict.fa	92.17	0.335	0.464	Clostridiales	15071	2032694
		TD19_98.07_1.201_bin.26.orig.fa	98.07	1.201	0.547	Bacteroidetes	133938	2051162
		TD19_99.40_0.898_bin.27.orig.fa	99.4	0.898	0.465	Selenomonadales	132413	2361782
		TD19_81.42_0.680_bin.28.strict.fa	81.42	0.68	0.599	Clostridiales	20624	1897832
		TD19_96.64_0.335_bin.29.strict.fa	96.64	0.335	0.511	Clostridiales	12134	2460824
		TD19_87.69_1.531_bin.2.orig.fa	87.69	1.531	0.387	Clostridiales	14052	1985385
		TD19_98.07_0.0_bin.30.orig.fa	98.07	0	0.42	Bacteroidales	89220	4486232
		TD19_98.65_0.0_bin.31.orig.fa	98.65	0	0.407	Clostridiales	186173	3576403
		TD19_79.32_3.897_bin.32.strict.fa	79.32	3.897	0.602	Actinobacteria	6904	1700281
		TD19_73.59_1.582_bin.33.strict.fa	73.59	1.582	0.323	Firmicutes	5018	1562209
		TD19_70.03_2.322_bin.34.strict.fa	70.03	2.322	0.62	Proteobacteria	2123	1576860
		TD19_75.60_0.337_bin.3.orig.fa	75.6	0.337	0.455	Prevotella	58689	2698872
		TD19_97.61_1.909_bin.4.strict.fa	97.61	1.909	0.593	Bifidobacteriaceae	102225	2046903
		TD19_81.31_8.503_bin.5.strict.fa	81.31	8.503	0.577	Clostridiales	37946	2241512
		TD19_70.29_2.586_bin.6.orig.fa	70.29	2.586	0.596	Bacteria	4891	1386957
		TD19_94.04_0.701_bin.7.strict.fa	94.04	0.701	0.566	Clostridiales	10792	2351480
		TD19_89.46_1.230_bin.8.strict.fa	89.46	1.23	0.377	Clostridiales	11008	2341173
		TD19_99.32_0.335_bin.9.permissive.fa	99.32	0.335	0.369	Clostridiales	110635	2276547
		TD20_91.67_2.013_bin.10.orig.fa	91.67	2.013	0.375	Clostridiales	9777	2226084
		TD20_73.97_2.759_bin.11.strict.fa	73.97	2.759	0.6	Bacteria	18586	2019870
		TD20_70.86_2.992_bin.12.orig.fa	70.86	2.992	0.554	Clostridiales	6560	2015724
		TD20_84.56_2.721_bin.13.orig.fa	84.56	2.721	0.589	Clostridiales	17567	2092638
		TD20_100.0_0.471_bin.14.orig.fa	100	0.471	0.335	Bacteria	30568	2278862
		TD20_99.40_0.898_bin.15.orig.fa	99.4	0.898	0.466	Selenomonadales	86518	2327368
		TD20_92.44_2.859_bin.16.permissive.fa	92.44	2.859	0.403	Streptococcus	12868	2147821
		TD20_98.94_0.690_bin.17.orig.fa	98.94	0.69	0.48	Clostridiales	131361	3013397
		TD20_98.65_0.0_bin.18.orig.fa	98.65	0	0.365	Clostridiales	68110	1937060
		TD20_85.11_3.333_bin.19.orig.fa	85.11	3.333	0.415	Lachnospiraceae	8114	2146539
		TD20_85.48_0.0_bin.1.orig.fa	85.48	0	0.501	Clostridiales	8573	1999386
		TD20_92.28_1.013_bin.20.orig.fa	92.28	1.013	0.457	Prevotella	47528	3005650
		TD20_95.42_0.704_bin.21.orig.fa	95.42	0.704	0.269	Clostridiales	20249	3107667
		TD20_98.51_0.148_bin.22.strict.fa	98.51	0.148	0.433	Bacteroidales	134660	4828433
		TD20_100.0_0.632_bin.23.permissive.fa	100	0.632	0.314	Firmicutes	69556	2329850
		TD20_96.90_1.347_bin.24.permissive.fa	96.9	1.347	0.566	Selenomonadales	12986	2091696
		TD20_98.97_4.589_bin.25.orig.fa	98.97	4.589	0.436	Lachnospiraceae	106429	2905221
		TD20_81.13_4.761_bin.26.orig.fa	81.13	4.761	0.58	Clostridiales	40478	1944305
		TD20_93.51_0.115_bin.27.strict.fa	93.51	0.115	0.6	Bifidobacteriaceae	41466	2117974
		TD20_97.07_1.323_bin.28.orig.fa	97.07	1.323	0.448	Clostridiales	23253	2570646
		TD20_92.72_0.0_bin.29.strict.fa	92.72	0	0.513	Clostridiales	6603	2355157
		TD20_95.74_1.782_bin.2.orig.fa	95.74	1.782	0.385	Clostridiales	15474	2582773
		TD20_88.30_1.345_bin.30.orig.fa	88.3	1.345	0.421	Lachnospiraceae	34802	2137570
		TD20_90.77_0.483_bin.31.orig.fa	90.77	0.483	0.426	Lachnospiraceae	9325	1995305
		TD20_96.31_2.304_bin.32.orig.fa	96.31	2.304	0.63	Bifidobacteriaceae	180930	2042754
		TD20_80.36_7.894_bin.33.orig.fa	80.36	7.894	0.419	Clostridiales	6127	2689009
		TD20_70.77_2.118_bin.34.orig.fa	70.77	2.118	0.595	Clostridiales	3580	1549977
		TD20_72.31_0.950_bin.3.strict.fa	72.31	0.95	0.399	Pasteurellaceae	3051	1425876
		TD20_98.18_3.727_bin.4.orig.fa	98.18	3.727	0.594	Bifidobacteriaceae	233261	2196747
		TD20_84.64_1.493_bin.5.orig.fa	84.64	1.493	0.619	Proteobacteria	2417	1811562
		TD20_98.19_0.751_bin.6.strict.fa	98.19	0.751	0.42	Bacteroidales	99385	4525230
		TD20_97.54_0.0_bin.7.orig.fa	97.54	0	0.499	Bacteroidales	55080	2688772
		TD20_91.93_0.680_bin.8.orig.fa	91.93	0.68	0.566	Clostridiales	6465	2230825
		TD20_90.29_0.632_bin.9.orig.fa	90.29	0.632	0.444	Clostridiales	12333	2795546
		TD26_98.71_0.0_bin.10.orig.fa	98.71	0	0.472	Clostridiales	121839	2954978
		TD26_100.0_0.806_bin.11.strict.fa	100	0.806	0.594	Actinobacteria	359979	2237236
		TD26_83.52_5.352_bin.12.orig.fa	83.52	5.352	0.459	Bacteroidales	30998	3607292
		TD26_98.37_0.0_bin.13.orig.fa	98.37	0	0.434	Lachnospiraceae	29994	2707862
		TD26_99.05_0.632_bin.14.orig.fa	99.05	0.632	0.44	Clostridiales	55497	3272481
		TD26_98.49_0.0_bin.15.orig.fa	98.49	0	0.42	Bacteroidales	61291	4486552
		TD26_93.52_0.662_bin.16.permissive.fa	93.52	0.662	0.394	Streptococcus	15780	1557615
		TD26_94.06_0.210_bin.17.orig.fa	94.06	0.21	0.44	Clostridiales	36417	2674795
		TD26_71.51_2.706_bin.18.permissive.fa	71.51	2.706	0.612	Deltaproteobacteria	2286	2553804
		TD26_86.36_1.265_bin.19.orig.fa	86.36	1.265	0.451	Clostridiales	48203	2613682
		TD26_97.65_0.671_bin.1.orig.fa	97.65	0.671	0.556	Clostridiales	14686	2408760
		TD26_90.02_0.0_bin.20.orig.fa	90.02	0	0.467	Bacteroidales	56708	3373420
		TD26_92.41_0.080_bin.21.permissive.fa	92.41	0.08	0.647	Actinobacteria	26056	2932250
		TD26_88.61_1.072_bin.22.orig.fa	88.61	1.072	0.428	Lachnospiraceae	59238	2559998
		TD26_73.41_0.0_bin.23.orig.fa	73.41	0	0.417	Clostridiales	65069	2767568
		TD26_96.51_0.0_bin.24.orig.fa	96.51	0	0.49	Clostridiales	72808	2553929
		TD26_98.15_0.460_bin.25.orig.fa	98.15	0.46	0.6	Bifidobacteriaceae	221005	2270226
		TD26_99.68_1.497_bin.2.orig.fa	99.68	1.497	0.439	Selenomonadales	35182	2433286
		TD26_99.51_0.961_bin.3.orig.fa	99.51	0.961	0.546	Bacteroidetes	109331	2183699
		TD26_99.54_1.136_bin.4.strict.fa	99.54	1.136	0.564	Bifidobacteriaceae	542704	2188434
		TD26_99.32_0.0_bin.5.orig.fa	99.32	0	0.494	Clostridiales	79899	2801995
		TD26_83.90_2.602_bin.6.orig.fa	83.9	2.602	0.433	Bacteroidales	170976	4325905
		TD26_92.95_0.0_bin.7.orig.fa	92.95	0	0.465	Lachnospiraceae	22241	2585765
		TD26_83.74_0.981_bin.8.orig.fa	83.74	0.981	0.608	Bifidobacteriaceae	3962	1600243
		TD26_99.42_0.128_bin.9.orig.fa	99.42	0.128	0.45	Bacteroidales	94151	4714210
		TD28_77.77_1.951_bin.10.orig.fa	77.77	1.951	0.472	Bacteroidales	84013	2894432
		TD28_99.51_0.961_bin.11.strict.fa	99.51	0.961	0.546	Bacteroidetes	119081	2255884
		TD28_76.28_1.320_bin.12.orig.fa	76.28	1.32	0.447	Bacteroidales	3145	2114141
		TD28_85.19_1.107_bin.13.strict.fa	85.19	1.107	0.424	Clostridiales	12464	2539154
		TD28_74.91_4.416_bin.14.strict.fa	74.91	4.416	0.607	Bifidobacteriaceae	3858	1500360
		TD28_91.13_0.384_bin.15.orig.fa	91.13	0.384	0.463	Bacteroidales	21590	3102637
		TD28_85.90_0.632_bin.16.orig.fa	85.9	0.632	0.508	Clostridiales	9653	2151224
		TD28_97.46_0.0_bin.17.orig.fa	97.46	0	0.435	Lachnospiraceae	24723	2732142
		TD28_99.37_0.0_bin.18.orig.fa	99.37	0	0.553	Proteobacteria	22273	2867774
		TD28_98.78_1.535_bin.1.strict.fa	98.78	1.535	0.445	Selenomonadales	18168	2206328
		TD28_96.57_0.0_bin.2.orig.fa	96.57	0	0.419	Bacteroidales	65936	4399722
		TD28_75.75_1.612_bin.3.orig.fa	75.75	1.612	0.442	Bacteria	3856	2774286
		TD28_99.03_0.128_bin.4.orig.fa	99.03	0.128	0.45	Bacteroidales	138373	4787113
		TD28_96.76_0.961_bin.5.strict.fa	96.76	0.961	0.594	Bacteroidetes	40354	2854917
		TD28_88.48_1.711_bin.6.strict.fa	88.48	1.711	0.516	Enterobacteriaceae	14453	3986366
		TD28_100.0_0.0_bin.7.strict.fa	100	0	0.313	Bacteria	38616	3339061
		TD28_89.99_0.377_bin.8.strict.fa	89.99	0.377	0.509	Bacteroidales	5179	2148638
		TD28_70.01_8.271_bin.9.orig.fa	70.01	8.271	0.439	Bacteroidales	197629	4444379
		TD32_97.98_1.006_bin.10.permissive.fa	97.98	1.006	0.382	Clostridiales	120694	2724493
		TD32_99.32_0.020_bin.11.orig.fa	99.32	0.02	0.33	Clostridiales	150538	2636012
		TD32_71.30_0.383_bin.12.orig.fa	71.3	0.383	0.428	Clostridiales	6821	2136731
		TD32_75.76_1.048_bin.13.permissive.fa	75.76	1.048	0.644	Actinobacteria	6179	2455535
		TD32_85.67_2.589_bin.14.orig.fa	85.67	2.589	0.412	Lachnospiraceae	67997	2044374
		TD32_97.26_1.072_bin.15.orig.fa	97.26	1.072	0.455	Lachnospiraceae	109446	2883044
		TD32_98.65_0.0_bin.16.orig.fa	98.65	0	0.421	Clostridiales	75683	2606698
		TD32_86.09_1.036_bin.17.permissive.fa	86.09	1.036	0.67	Actinobacteria	23040	3026969
		TD32_97.31_0.0_bin.18.orig.fa	97.31	0	0.534	Clostridiales	424983	1923749
		TD32_92.06_4.528_bin.19.orig.fa	92.06	4.528	0.419	Bacteroidales	68020	4292487
		TD32_70.88_0.0_bin.1.orig.fa	70.88	0	0.459	Clostridiales	82129	1721579
		TD32_99.19_0.563_bin.20.orig.fa	99.19	0.563	0.454	Actinobacteria	103458	2071269
		TD32_99.32_0.671_bin.21.strict.fa	99.32	0.671	0.55	Clostridiales	69352	2533715
		TD32_72.41_0.862_bin.22.strict.fa	72.41	0.862	0.411	Bacteria	26052	2774803
		TD32_86.22_2.195_bin.23.strict.fa	86.22	2.195	0.447	Selenomonadales	5326	1919887
		TD32_94.55_0.0_bin.24.orig.fa	94.55	0	0.603	Clostridiales	127205	2311898
		TD32_97.15_0.182_bin.25.strict.fa	97.15	0.182	0.487	Proteobacteria	10384	2585451
		TD32_99.21_3.370_bin.26.orig.fa	99.21	3.37	0.425	Lachnospiraceae	189533	3423163
		TD32_97.59_0.483_bin.27.strict.fa	97.59	0.483	0.418	Lachnospiraceae	28402	2555935
		TD32_100.0_0.057_bin.28.orig.fa	100	0.057	0.445	Clostridiales	47611	2613145
		TD32_96.93_0.805_bin.29.orig.fa	96.93	0.805	0.618	Clostridiales	7145	3512193
		TD32_86.03_0.0_bin.2.orig.fa	86.03	0	0.423	Lachnospiraceae	17204	2301451
		TD32_90.80_1.486_bin.30.orig.fa	90.8	1.486	0.463	Bacteroidales	113427	3396101
		TD32_99.03_0.512_bin.31.orig.fa	99.03	0.512	0.449	Bacteroidales	122055	4707230
		TD32_97.86_1.510_bin.32.strict.fa	97.86	1.51	0.361	Clostridiales	14669	2447611
		TD32_86.21_0.821_bin.33.permissive.fa	86.21	0.821	0.603	Deltaproteobacteria	3747	3576153
		TD32_99.47_0.0_bin.34.orig.fa	99.47	0	0.437	Lactobacillales	52028	2114841
		TD32_92.72_0.949_bin.35.orig.fa	92.72	0.949	0.412	Clostridiales	36019	3207616
		TD32_98.94_0.632_bin.36.orig.fa	98.94	0.632	0.481	Clostridiales	107132	3004014
		TD32_95.79_1.342_bin.37.orig.fa	95.79	1.342	0.375	Clostridiales	20506	2084299
		TD32_99.32_2.034_bin.38.orig.fa	99.32	2.034	0.375	Clostridiales	97698	3366998
		TD32_96.23_0.021_bin.39.orig.fa	96.23	0.021	0.436	Clostridiales	10152	2388072
		TD32_87.57_0.636_bin.3.orig.fa	87.57	0.636	0.385	Clostridiales	10891	2395321
		TD32_100.0_0.0_bin.40.orig.fa	100	0	0.599	Bifidobacteriaceae	342360	2279829
		TD32_96.19_1.342_bin.4.orig.fa	96.19	1.342	0.412	Clostridiales	35187	2604146
		TD32_97.93_0.063_bin.5.orig.fa	97.93	0.063	0.597	Clostridiales	25996	2251992
		TD32_74.50_2.040_bin.6.orig.fa	74.5	2.04	0.569	Clostridiales	2775	2010075
		TD32_74.13_0.0_bin.7.strict.fa	74.13	0	0.466	Bacteria	31296	5819272
		TD32_97.98_0.0_bin.8.orig.fa	97.98	0	0.534	Clostridiales	105337	2322343
		TD32_86.93_0.966_bin.9.orig.fa	86.93	0.966	0.506	Lachnospiraceae	12074	2422749
		TD34_98.97_0.0_bin.10.orig.fa	98.97	0	0.416	Lachnospiraceae	56460	2646444
		TD34_97.98_1.006_bin.11.orig.fa	97.98	1.006	0.381	Clostridiales	109878	2701725
		TD34_93.62_0.680_bin.12.strict.fa	93.62	0.68	0.563	Clostridiales	10160	2412601
		TD34_92.68_3.855_bin.13.orig.fa	92.68	3.855	0.408	Bacteroidales	28568	3279549
		TD34_76.08_1.095_bin.14.strict.fa	76.08	1.095	0.518	Enterobacteriaceae	2774	3432995
		TD34_97.31_0.0_bin.15.strict.fa	97.31	0	0.533	Clostridiales	683401	1988677
		TD34_93.02_1.324_bin.16.strict.fa	93.02	1.324	0.455	Actinobacteria	14677	1819188
		TD34_93.21_0.063_bin.17.strict.fa	93.21	0.063	0.574	Clostridiales	32283	2311736
		TD34_94.03_0.0_bin.18.strict.fa	94.03	0	0.599	Clostridiales	62420	2188074
		TD34_98.83_1.072_bin.19.orig.fa	98.83	1.072	0.45	Lachnospiraceae	144669	3156550
		TD34_93.36_0.704_bin.1.strict.fa	93.36	0.704	0.286	Clostridiales	21586	2752883
		TD34_88.83_1.646_bin.20.orig.fa	88.83	1.646	0.446	Selenomonadales	5600	1913447
		TD34_98.72_0.057_bin.21.orig.fa	98.72	0.057	0.383	Clostridiales	40168	2781763
		TD34_95.41_2.887_bin.22.orig.fa	95.41	2.887	0.431	Lachnospiraceae	183543	3134340
		TD34_97.31_2.978_bin.23.orig.fa	97.31	2.978	0.373	Clostridiales	27384	2299888
		TD34_98.31_0.949_bin.24.orig.fa	98.31	0.949	0.479	Clostridiales	102247	3009930
		TD34_99.32_0.0_bin.25.orig.fa	99.32	0	0.359	Clostridiales	88590	2551834
		TD34_98.88_0.826_bin.26.permissive.fa	98.88	0.826	0.621	Clostridiales	43554	3470828
		TD34_99.32_0.0_bin.27.orig.fa	99.32	0	0.33	Clostridiales	153824	2690274
		TD34_96.42_1.342_bin.28.orig.fa	96.42	1.342	0.413	Clostridiales	71581	2727068
		TD34_92.13_0.632_bin.29.orig.fa	92.13	0.632	0.452	Clostridiales	44318	2618669
		TD34_89.45_0.0_bin.2.orig.fa	89.45	0	0.604	Clostridiales	86286	2266113
		TD34_98.73_0.057_bin.30.orig.fa	98.73	0.057	0.496	Clostridiales	34932	2791869
		TD34_93.95_0.0_bin.31.permissive.fa	93.95	0	0.593	Clostridiales	54324	2204207
		TD34_100.0_0.632_bin.32.orig.fa	100	0.632	0.445	Clostridiales	48634	2780290
		TD34_98.65_0.0_bin.33.orig.fa	98.65	0	0.422	Clostridiales	59440	2629945
		TD34_100.0_0.0_bin.34.strict.fa	100	0	0.598	Bifidobacteriaceae	342574	2316417
		TD34_97.33_1.664_bin.35.strict.fa	97.33	1.664	0.401	Streptococcus	22021	2006419
		TD34_88.02_2.900_bin.36.strict.fa	88.02	2.9	0.49	Proteobacteria	3422	2276017
		TD34_99.47_0.0_bin.3.orig.fa	99.47	0	0.437	Lactobacillales	60467	2124379
		TD34_98.61_0.949_bin.4.orig.fa	98.61	0.949	0.441	Clostridiales	30153	3098278
		TD34_93.98_0.949_bin.5.orig.fa	93.98	0.949	0.411	Clostridiales	25969	3218065
		TD34_88.96_0.201_bin.6.permissive.fa	88.96	0.201	0.646	Actinobacteria	8835	2825954
		TD34_73.99_1.810_bin.7.orig.fa	73.99	1.81	0.37	Clostridiales	56231	3409900
		TD34_97.98_0.671_bin.8.strict.fa	97.98	0.671	0.548	Clostridiales	90094	2434273
		TD34_90.18_1.265_bin.9.orig.fa	90.18	1.265	0.46	Clostridiales	66109	2145633
		TD35_95.90_0.877_bin.10.orig.fa	95.9	0.877	0.458	Lachnospiraceae	140267	2705136
		TD35_97.73_0.0_bin.11.orig.fa	97.73	0	0.421	Bacteroidales	71643	5124648
		TD35_97.01_0.124_bin.12.orig.fa	97.01	0.124	0.405	Bacteroidales	28072	3353143
		TD35_96.97_0.671_bin.13.permissive.fa	96.97	0.671	0.423	Clostridiales	33098	2546283
		TD35_98.11_1.276_bin.14.strict.fa	98.11	1.276	0.64	Actinobacteria	25530	3610287
		TD35_75.72_1.927_bin.15.permissive.fa	75.72	1.927	0.437	Clostridiales	2814	2051102
		TD35_72.26_8.785_bin.16.orig.fa	72.26	8.785	0.506	Clostridiales	2419	1956309
		TD35_93.62_0.680_bin.17.strict.fa	93.62	0.68	0.595	Clostridiales	62524	2198302
		TD35_89.35_0.340_bin.18.strict.fa	89.35	0.34	0.563	Clostridiales	7612	2328577
		TD35_95.02_0.185_bin.19.orig.fa	95.02	0.185	0.459	Bacteroidales	79723	3563537
		TD35_93.54_0.931_bin.1.permissive.fa	93.54	0.931	0.599	Deltaproteobacteria	6414	3969249
		TD35_98.94_0.632_bin.20.strict.fa	98.94	0.632	0.48	Clostridiales	154046	3003466
		TD35_97.31_0.0_bin.21.permissive.fa	97.31	0	0.533	Clostridiales	373969	1964857
		TD35_99.47_0.0_bin.22.permissive.fa	99.47	0	0.437	Lactobacillales	60456	2096979
		TD35_98.65_0.512_bin.23.orig.fa	98.65	0.512	0.451	Bacteroidales	78254	4586836
		TD35_75.84_4.882_bin.24.strict.fa	75.84	4.882	0.296	Clostridiales	2789	2129863
		TD35_99.32_2.034_bin.25.orig.fa	99.32	2.034	0.375	Clostridiales	76426	3127910
		TD35_99.03_0.917_bin.26.orig.fa	99.03	0.917	0.422	Lachnospiraceae	32518	2424557
		TD35_72.12_2.852_bin.27.orig.fa	72.12	2.852	0.415	Clostridiales	5122	2388701
		TD35_99.32_0.134_bin.28.orig.fa	99.32	0.134	0.626	Clostridiales	31609	3199877
		TD35_87.97_0.057_bin.29.orig.fa	87.97	0.057	0.422	Clostridiales	8347	2669440
		TD35_99.32_0.0_bin.2.strict.fa	99.32	0	0.33	Clostridiales	171014	2705455
		TD35_88.90_0.170_bin.30.orig.fa	88.9	0.17	0.606	Clostridiales	22480	1962457
		TD35_100.0_0.0_bin.31.permissive.fa	100	0	0.599	Bifidobacteriaceae	342546	2293278
		TD35_96.22_0.0_bin.32.strict.fa	96.22	0	0.599	Clostridiales	97089	2465945
		TD35_70.32_3.661_bin.34.orig.fa	70.32	3.661	0.405	Streptococcus	2141	1276765
		TD35_90.62_2.957_bin.35.permissive.fa	90.62	2.957	0.491	Proteobacteria	3385	2216260
		TD35_81.95_7.665_bin.36.permissive.fa	81.95	7.665	0.554	Clostridiales	3150	2171143
		TD35_97.98_2.013_bin.3.orig.fa	97.98	2.013	0.373	Clostridiales	28368	2318105
		TD35_80.62_1.273_bin.4.orig.fa	80.62	1.273	0.386	Clostridiales	7980	2252217
		TD35_99.64_0.0_bin.5.orig.fa	99.64	0	0.446	Clostridiales	48595	2588760
		TD35_99.32_0.0_bin.6.orig.fa	99.32	0	0.359	Clostridiales	104489	2587305
		TD35_95.46_2.095_bin.7.orig.fa	95.46	2.095	0.444	Selenomonadales	10573	2013270
		TD35_88.79_0.949_bin.8.orig.fa	88.79	0.949	0.464	Clostridiales	22441	2463710
		TD35_83.06_0.838_bin.9.permissive.fa	83.06	0.838	0.389	Clostridiales	3826	2053482
		TD36_96.25_0.136_bin.10.permissive.fa	96.25	0.136	0.576	Clostridiales	104111	3479483
		TD36_79.35_0.201_bin.11.permissive.fa	79.35	0.201	0.645	Actinobacteria	3015	2532338
		TD36_87.28_0.949_bin.12.orig.fa	87.28	0.949	0.466	Clostridiales	15215	2382048
		TD36_93.94_1.582_bin.13.permissive.fa	93.94	1.582	0.412	Clostridiales	51881	3241930
		TD36_75.67_7.655_bin.14.orig.fa	75.67	7.655	0.434	Bacteria	10522	1905598
		TD36_96.49_1.072_bin.15.strict.fa	96.49	1.072	0.455	Lachnospiraceae	131987	2860513
		TD36_99.32_0.671_bin.16.strict.fa	99.32	0.671	0.546	Clostridiales	76620	2741239
		TD36_94.63_1.342_bin.17.orig.fa	94.63	1.342	0.378	Clostridiales	59716	2603627
		TD36_97.98_1.342_bin.18.orig.fa	97.98	1.342	0.372	Clostridiales	21306	2363905
		TD36_92.11_0.894_bin.19.permissive.fa	92.11	0.894	0.428	Clostridiales	13589	2303094
		TD36_96.06_0.113_bin.1.permissive.fa	96.06	0.113	0.563	Clostridiales	11654	2445824
		TD36_99.38_1.497_bin.20.orig.fa	99.38	1.497	0.44	Selenomonadales	33297	2219765
		TD36_91.65_0.680_bin.21.strict.fa	91.65	0.68	0.598	Clostridiales	50115	2177790
		TD36_98.73_0.057_bin.22.strict.fa	98.73	0.057	0.445	Clostridiales	41550	2658532
		TD36_95.90_0.0_bin.23.orig.fa	95.9	0	0.413	Lachnospiraceae	57667	2222331
		TD36_99.40_0.295_bin.24.permissive.fa	99.4	0.295	0.598	Deltaproteobacteria	39095	4222425
		TD36_91.30_1.360_bin.25.orig.fa	91.3	1.36	0.601	Clostridiales	26195	2034845
		TD36_96.20_0.185_bin.26.orig.fa	96.2	0.185	0.463	Bacteroidales	75124	3688758
		TD36_100.0_0.105_bin.27.strict.fa	100	0.105	0.486	Proteobacteria	36228	2768911
		TD36_99.47_0.0_bin.28.orig.fa	99.47	0	0.437	Lactobacillales	53157	2121910
		TD36_87.24_0.0_bin.29.orig.fa	87.24	0	0.533	Clostridiales	466510	1735620
		TD36_94.92_2.242_bin.2.strict.fa	94.92	2.242	0.434	Lachnospiraceae	135448	2893639
		TD36_94.32_0.697_bin.30.strict.fa	94.32	0.697	0.458	Bacteroidales	10073	4140988
		TD36_83.61_0.0_bin.31.permissive.fa	83.61	0	0.577	Clostridiales	21248	1970517
		TD36_90.62_0.845_bin.32.orig.fa	90.62	0.845	0.425	Lachnospiraceae	12404	2267559
		TD36_97.67_0.632_bin.33.strict.fa	97.67	0.632	0.481	Clostridiales	123273	2905548
		TD36_90.66_2.300_bin.34.orig.fa	90.66	2.3	0.411	Bacteroidales	24257	3037374
		TD36_96.64_0.134_bin.35.orig.fa	96.64	0.134	0.622	Clostridiales	76468	3303210
		TD36_88.39_0.671_bin.36.orig.fa	88.39	0.671	0.335	Clostridiales	7401	2131567
		TD36_86.44_0.316_bin.37.strict.fa	86.44	0.316	0.454	Clostridiales	66900	2371013
		TD36_97.10_0.377_bin.38.orig.fa	97.1	0.377	0.422	Bacteroidales	78571	4561996
		TD36_80.86_0.557_bin.3.orig.fa	80.86	0.557	0.475	Bacteroidales	78549	3602263
		TD36_77.85_0.700_bin.4.strict.fa	77.85	0.7	0.42	Lachnospiraceae	11996	2562968
		TD36_73.36_0.527_bin.5.strict.fa	73.36	0.527	0.425	Clostridiales	14358	1666067
		TD36_76.15_1.237_bin.6.orig.fa	76.15	1.237	0.457	Clostridiales	2650	1955226
		TD36_94.63_0.0_bin.7.permissive.fa	94.63	0	0.363	Clostridiales	19773	2408259
		TD36_100.0_0.0_bin.8.permissive.fa	100	0	0.599	Bifidobacteriaceae	342545	2302118
		TD36_97.98_1.006_bin.9.orig.fa	97.98	1.006	0.382	Clostridiales	80003	2657063
		TD37_98.94_0.0_bin.10.orig.fa	98.94	0	0.481	Clostridiales	103139	2888866
		TD37_99.32_2.684_bin.11.orig.fa	99.32	2.684	0.371	Clostridiales	79283	2827000
		TD37_85.33_0.316_bin.12.orig.fa	85.33	0.316	0.454	Clostridiales	68405	2282155
		TD37_90.07_0.0_bin.13.orig.fa	90.07	0	0.421	Lachnospiraceae	35326	2567128
		TD37_97.98_1.006_bin.14.strict.fa	97.98	1.006	0.382	Clostridiales	117644	2657009
		TD37_99.64_0.0_bin.15.orig.fa	99.64	0	0.446	Clostridiales	44702	2550835
		TD37_99.49_0.125_bin.16.orig.fa	99.49	0.125	0.384	Lactobacillales	69840	2475237
		TD37_92.05_2.044_bin.17.strict.fa	92.05	2.044	0.47	Bacteroidales	138633	4468175
		TD37_79.02_0.755_bin.18.strict.fa	79.02	0.755	0.418	Bacteroides	31714	4942676
		TD37_70.68_3.448_bin.19.orig.fa	70.68	3.448	0.423	Bacteria	18142	4825966
		TD37_94.74_0.0_bin.1.orig.fa	94.74	0	0.461	Bacteroidales	115245	3551439
		TD37_80.91_1.249_bin.20.orig.fa	80.91	1.249	0.612	Deltaproteobacteria	2306	2731886
		TD37_93.99_1.051_bin.21.strict.fa	93.99	1.051	0.429	Bacteroides	153801	5555209
		TD37_91.53_1.342_bin.22.strict.fa	91.53	1.342	0.537	Clostridiales	6981	2038708
		TD37_100.0_0.115_bin.23.permissive.fa	100	0.115	0.599	Bifidobacteriaceae	171197	2295878
		TD37_98.06_0.362_bin.24.orig.fa	98.06	0.362	0.429	Lachnospiraceae	95268	3272227
		TD37_97.98_7.403_bin.25.orig.fa	97.98	7.403	0.374	Clostridiales	58447	3701244
		TD37_94.14_0.340_bin.26.permissive.fa	94.14	0.34	0.574	Clostridiales	46784	2271090
		TD37_92.98_0.0_bin.27.orig.fa	92.98	0	0.597	Clostridiales	75674	2665290
		TD37_99.32_0.671_bin.28.strict.fa	99.32	0.671	0.549	Clostridiales	64971	2511616
		TD37_98.86_0.0_bin.29.strict.fa	98.86	0	0.421	Bacteroidales	84928	4880004
		TD37_98.65_0.0_bin.2.orig.fa	98.65	0	0.33	Clostridiales	206985	2665504
		TD37_87.42_1.762_bin.30.strict.fa	87.42	1.762	0.596	Clostridiales	28479	2236497
		TD37_97.31_0.0_bin.31.permissive.fa	97.31	0	0.538	Clostridiales	38399	1897102
		TD37_98.73_1.207_bin.32.orig.fa	98.73	1.207	0.432	Lachnospiraceae	117463	3273988
		TD37_77.58_5.172_bin.33.strict.fa	77.58	5.172	0.288	Bacteria	9239	1407332
		TD37_97.31_0.134_bin.34.orig.fa	97.31	0.134	0.625	Clostridiales	41883	3261430
		TD37_97.00_1.497_bin.35.orig.fa	97	1.497	0.442	Selenomonadales	17206	2154244
		TD37_99.47_0.0_bin.36.orig.fa	99.47	0	0.437	Lactobacillales	49507	2104003
		TD37_91.12_6.766_bin.37.orig.fa	91.12	6.766	0.407	Bacteroidales	26149	3312108
		TD37_78.84_1.865_bin.38.orig.fa	78.84	1.865	0.413	Clostridiales	4646	2627738
		TD37_96.30_2.419_bin.3.permissive.fa	96.3	2.419	0.648	Actinobacteria	19281	2935055
		TD37_94.89_0.0_bin.4.strict.fa	94.89	0	0.594	Clostridiales	67397	2411416
		TD37_81.28_0.877_bin.5.orig.fa	81.28	0.877	0.457	Lachnospiraceae	141736	2476438
		TD37_80.70_1.721_bin.6.strict.fa	80.7	1.721	0.462	Bacteroidales	3434	3504456
		TD37_97.28_4.474_bin.7.orig.fa	97.28	4.474	0.427	Lachnospiraceae	39633	3072243
		TD37_80.38_0.796_bin.8.strict.fa	80.38	0.796	0.517	Enterobacteriaceae	3016	3320680
		TD37_96.64_0.692_bin.9.orig.fa	96.64	0.692	0.438	Clostridiales	55687	2683393
		TD38_80.11_1.093_bin.11.orig.fa	80.11	1.093	0.426	Clostridiales	6405	2235033
		TD38_82.53_1.090_bin.12.strict.fa	82.53	1.09	0.637	Clostridiales	5646	2416434
		TD38_74.91_0.0_bin.13.orig.fa	74.91	0	0.431	Bacteria	44850	3149226
		TD38_98.83_3.244_bin.14.orig.fa	98.83	3.244	0.459	Lachnospiraceae	144669	3967952
		TD38_93.17_0.0_bin.15.orig.fa	93.17	0	0.425	Clostridiales	42841	2397727
		TD38_87.62_0.432_bin.16.orig.fa	87.62	0.432	0.604	Clostridiales	45185	1885020
		TD38_100.0_0.0_bin.17.orig.fa	100	0	0.599	Bifidobacteriaceae	342360	2279792
		TD38_98.54_0.335_bin.18.orig.fa	98.54	0.335	0.36	Clostridiales	43357	2492608
		TD38_89.08_0.0_bin.19.strict.fa	89.08	0	0.597	Clostridiales	47682	2038808
		TD38_95.56_1.582_bin.1.orig.fa	95.56	1.582	0.411	Clostridiales	78028	3356497
		TD38_91.85_0.170_bin.21.permissive.fa	91.85	0.17	0.571	Clostridiales	32547	2477631
		TD38_99.32_0.0_bin.22.orig.fa	99.32	0	0.331	Clostridiales	55694	2449350
		TD38_84.58_0.680_bin.23.strict.fa	84.58	0.68	0.566	Clostridiales	4421	2162506
		TD38_92.07_1.132_bin.24.strict.fa	92.07	1.132	0.424	Bacteroidales	88182	4776961
		TD38_97.04_0.042_bin.25.strict.fa	97.04	0.042	0.58	Clostridiales	70139	3357333
		TD38_96.26_0.124_bin.26.orig.fa	96.26	0.124	0.405	Bacteroidales	27045	3252241
		TD38_81.87_1.342_bin.27.orig.fa	81.87	1.342	0.375	Clostridiales	20832	1899014
		TD38_97.04_0.483_bin.28.orig.fa	97.04	0.483	0.418	Lachnospiraceae	54016	2585846
		TD38_99.21_3.370_bin.29.orig.fa	99.21	3.37	0.425	Lachnospiraceae	130368	3421622
		TD38_97.31_0.0_bin.2.orig.fa	97.31	0	0.533	Clostridiales	225969	1952101
		TD38_96.48_0.743_bin.30.orig.fa	96.48	0.743	0.465	Bacteroidales	109546	3824899
		TD38_95.19_1.289_bin.31.strict.fa	95.19	1.289	0.474	Lactobacillales	12534	1866004
		TD38_89.02_0.0_bin.32.orig.fa	89.02	0	0.385	Clostridiales	15288	2449746
		TD38_79.44_7.556_bin.33.permissive.fa	79.44	7.556	0.643	Actinobacteria	2967	2880343
		TD38_88.27_0.426_bin.34.strict.fa	88.27	0.426	0.434	Clostridiales	4561	2400412
		TD38_71.17_1.496_bin.35.orig.fa	71.17	1.496	0.446	Clostridiales	3466	2150069
		TD38_99.47_0.0_bin.36.orig.fa	99.47	0	0.437	Lactobacillales	53157	2124075
		TD38_100.0_0.0_bin.37.orig.fa	100	0	0.445	Clostridiales	50079	2726358
		TD38_98.65_0.713_bin.3.strict.fa	98.65	0.713	0.546	Clostridiales	56517	2673057
		TD38_98.31_0.632_bin.4.orig.fa	98.31	0.632	0.481	Clostridiales	127537	2910338
		TD38_97.98_1.006_bin.5.orig.fa	97.98	1.006	0.381	Clostridiales	87054	2732888
		TD38_93.30_0.903_bin.6.orig.fa	93.3	0.903	0.42	Bacteroides	33031	5614673
		TD38_85.38_1.017_bin.7.strict.fa	85.38	1.017	0.391	Selenomonadales	7188	1537691
		TD38_95.52_0.0_bin.8.strict.fa	95.52	0	0.536	Clostridiales	32227	2238769
		TD38_91.69_0.584_bin.9.orig.fa	91.69	0.584	0.411	Lachnospiraceae	63635	2303337
		TD40_97.39_0.0_bin.10.orig.fa	97.39	0	0.461	Bacteroidales	92623	3556003
		TD40_95.10_2.844_bin.11.orig.fa	95.1	2.844	0.443	Selenomonadales	10119	2075744
		TD40_99.47_0.0_bin.12.orig.fa	99.47	0	0.437	Lactobacillales	53507	2124916
		TD40_98.98_0.636_bin.13.orig.fa	98.98	0.636	0.384	Clostridiales	25195	2735182
		TD40_93.74_0.193_bin.14.strict.fa	93.74	0.193	0.425	Lachnospiraceae	15165	2325316
		TD40_86.44_0.0_bin.15.orig.fa	86.44	0	0.289	Clostridiales	4502	2321037
		TD40_93.95_1.342_bin.16.orig.fa	93.95	1.342	0.378	Clostridiales	69608	2853570
		TD40_99.32_0.0_bin.17.orig.fa	99.32	0	0.33	Clostridiales	151950	2590263
		TD40_91.71_0.0_bin.18.strict.fa	91.71	0	0.599	Clostridiales	55987	1992323
		TD40_72.85_0.316_bin.19.orig.fa	72.85	0.316	0.45	Clostridiales	54024	1809127
		TD40_77.58_3.448_bin.1.permissive.fa	77.58	3.448	0.408	Bacteria	28249	3358320
		TD40_94.96_1.342_bin.20.orig.fa	94.96	1.342	0.374	Clostridiales	21122	2265747
		TD40_99.32_0.671_bin.21.orig.fa	99.32	0.671	0.549	Clostridiales	69309	2570029
		TD40_98.94_0.632_bin.22.orig.fa	98.94	0.632	0.481	Clostridiales	109259	3028593
		TD40_94.06_0.0_bin.23.orig.fa	94.06	0	0.47	Bacteroidales	75764	4107700
		TD40_88.60_0.632_bin.24.orig.fa	88.6	0.632	0.462	Clostridiales	47816	2220635
		TD40_96.98_0.0_bin.25.strict.fa	96.98	0	0.422	Bacteroidales	87756	4750838
		TD40_82.75_0.0_bin.26.permissive.fa	82.75	0	0.271	Bacteria	16921	2651190
		TD40_97.98_1.006_bin.27.strict.fa	97.98	1.006	0.382	Clostridiales	110161	2753415
		TD40_87.49_1.582_bin.28.orig.fa	87.49	1.582	0.413	Clostridiales	23083	2907596
		TD40_95.15_7.556_bin.29.orig.fa	95.15	7.556	0.434	Lachnospiraceae	69415	3058820
		TD40_80.51_0.0_bin.2.permissive.fa	80.51	0	0.578	Bacteria	27453	2091749
		TD40_84.13_0.806_bin.30.strict.fa	84.13	0.806	0.647	Actinobacteria	30243	2823880
		TD40_87.85_1.559_bin.31.orig.fa	87.85	1.559	0.422	Lachnospiraceae	9953	2129818
		TD40_70.17_1.724_bin.32.permissive.fa	70.17	1.724	0.428	Bacteria	90098	5501893
		TD40_93.37_0.671_bin.33.orig.fa	93.37	0.671	0.363	Clostridiales	5945	2225478
		TD40_79.61_2.070_bin.34.permissive.fa	79.61	2.07	0.406	Streptococcus	3636	1432397
		TD40_99.03_0.993_bin.35.orig.fa	99.03	0.993	0.452	Bacteroidales	39751	4515252
		TD40_96.91_0.684_bin.36.strict.fa	96.91	0.684	0.436	Clostridiales	15497	2476408
		TD40_96.64_0.0_bin.37.orig.fa	96.64	0	0.537	Clostridiales	40119	2219057
		TD40_98.15_1.051_bin.38.strict.fa	98.15	1.051	0.417	Bacteroides	88270	5718897
		TD40_97.98_0.134_bin.39.orig.fa	97.98	0.134	0.624	Clostridiales	67707	3244844
		TD40_92.71_0.698_bin.3.strict.fa	92.71	0.698	0.515	Enterobacteriaceae	19023	3843748
		TD40_89.06_3.681_bin.40.permissive.fa	89.06	3.681	0.492	Proteobacteria	3889	2175429
		TD40_98.53_5.847_bin.41.orig.fa	98.53	5.847	0.47	Lachnospiraceae	76011	5743821
		TD40_74.04_2.709_bin.42.strict.fa	74.04	2.709	0.458	Clostridiales	2861	1875890
		TD40_99.36_0.632_bin.43.orig.fa	99.36	0.632	0.445	Clostridiales	41419	2767854
		TD40_78.18_0.0_bin.4.permissive.fa	78.18	0	0.529	Clostridiales	425407	1668221
		TD40_100.0_0.614_bin.5.orig.fa	100	0.614	0.599	Bifidobacteriaceae	170644	2284024
		TD40_93.19_0.0_bin.6.orig.fa	93.19	0	0.604	Clostridiales	112586	2250157
		TD40_92.53_0.744_bin.7.permissive.fa	92.53	0.744	0.565	Clostridiales	5404	2345062
		TD40_70.03_0.0_bin.8.orig.fa	70.03	0	0.426	Clostridiales	9876	1667620
		TD40_93.07_1.360_bin.9.strict.fa	93.07	1.36	0.603	Clostridiales	30417	2118015
		TD41_99.88_0.075_bin.10.strict.fa	99.88	0.075	0.395	Pasteurellaceae	179696	1911277
		TD41_93.70_0.0_bin.11.orig.fa	93.7	0	0.416	Clostridiales	67299	2316537
		TD41_79.62_0.0_bin.12.orig.fa	79.62	0	0.436	Bacteria	21268	3454102
		TD41_78.54_0.0_bin.13.orig.fa	78.54	0	0.417	Lachnospiraceae	43044	1609189
		TD41_90.80_0.0_bin.14.orig.fa	90.8	0	0.596	Clostridiales	27378	1921016
		TD41_90.37_2.425_bin.15.strict.fa	90.37	2.425	0.485	Clostridiales	4453	1774487
		TD41_86.69_2.721_bin.16.orig.fa	86.69	2.721	0.586	Clostridiales	27220	2116454
		TD41_99.35_1.722_bin.17.orig.fa	99.35	1.722	0.408	Lachnospiraceae	132703	2681831
		TD41_91.64_0.185_bin.18.orig.fa	91.64	0.185	0.424	Bacteroidales	44444	3156475
		TD41_99.09_0.227_bin.19.strict.fa	99.09	0.227	0.565	Bifidobacteriaceae	599912	2143204
		TD41_99.44_0.0_bin.1.orig.fa	99.44	0	0.446	Clostridiales	43291	2784247
		TD41_100.0_0.806_bin.20.permissive.fa	100	0.806	0.597	Actinobacteria	209137	2269661
		TD41_93.71_0.724_bin.21.orig.fa	93.71	0.724	0.499	Lachnospiraceae	58951	2823490
		TD41_90.80_0.123_bin.22.orig.fa	90.8	0.123	0.468	Bacteroidales	114690	3959012
		TD41_90.46_0.335_bin.23.orig.fa	90.46	0.335	0.628	Clostridiales	20645	1840437
		TD41_99.05_0.0_bin.24.orig.fa	99.05	0	0.289	Bacteria	40596	2549609
		TD41_96.31_0.680_bin.25.orig.fa	96.31	0.68	0.566	Clostridiales	12462	2397705
		TD41_88.16_0.877_bin.26.orig.fa	88.16	0.877	0.421	Lachnospiraceae	8645	1991355
		TD41_91.82_0.480_bin.27.strict.fa	91.82	0.48	0.548	Bacteroidetes	110075	1978028
		TD41_82.06_1.265_bin.28.orig.fa	82.06	1.265	0.493	Clostridiales	13395	2032743
		TD41_99.32_0.671_bin.2.orig.fa	99.32	0.671	0.408	Clostridiales	213899	2277711
		TD41_89.11_0.0_bin.30.orig.fa	89.11	0	0.603	Clostridiales	83877	2391790
		TD41_87.71_6.188_bin.31.orig.fa	87.71	6.188	0.386	Bacteria	15099	2210513
		TD41_98.13_0.843_bin.32.permissive.fa	98.13	0.843	0.512	Firmicutes	10451	2078553
		TD41_99.32_0.671_bin.33.orig.fa	99.32	0.671	0.34	Clostridiales	183102	2362749
		TD41_72.94_0.636_bin.34.orig.fa	72.94	0.636	0.385	Clostridiales	76574	2125704
		TD41_92.63_1.190_bin.35.permissive.fa	92.63	1.19	0.546	Actinobacteria	9666	1443821
		TD41_70.34_2.351_bin.36.orig.fa	70.34	2.351	0.417	Bacteria	44459	3206201
		TD41_96.64_0.0_bin.37.orig.fa	96.64	0	0.506	Clostridiales	25638	2558063
		TD41_88.95_0.843_bin.38.orig.fa	88.95	0.843	0.494	Clostridiales	17602	2309193
		TD41_75.73_5.357_bin.39.strict.fa	75.73	5.357	0.391	Bacteroidales	3540	2607977
		TD41_98.15_0.0_bin.3.orig.fa	98.15	0	0.374	Clostridiales	57834	2576885
		TD41_98.43_1.363_bin.40.orig.fa	98.43	1.363	0.409	Clostridiales	85166	2777595
		TD41_77.19_0.0_bin.41.orig.fa	77.19	0	0.452	Bacteria	15812	2472286
		TD41_95.09_1.889_bin.42.permissive.fa	95.09	1.889	0.632	Actinobacteria	7283	2541931
		TD41_93.97_1.207_bin.43.orig.fa	93.97	1.207	0.417	Lachnospiraceae	58229	2822744
		TD41_94.63_0.020_bin.44.orig.fa	94.63	0.02	0.586	Clostridiales	67264	2127206
		TD41_94.82_2.055_bin.45.strict.fa	94.82	2.055	0.584	Clostridiales	16480	1922379
		TD41_98.31_0.961_bin.46.orig.fa	98.31	0.961	0.589	Bacteroidetes	140306	3004212
		TD41_97.98_1.342_bin.47.strict.fa	97.98	1.342	0.382	Clostridiales	101274	3010196
		TD41_96.85_0.483_bin.48.orig.fa	96.85	0.483	0.418	Lachnospiraceae	55453	2641275
		TD41_96.74_0.671_bin.49.permissive.fa	96.74	0.671	0.424	Clostridiales	13915	1776020
		TD41_92.99_0.782_bin.4.orig.fa	92.99	0.782	0.366	Clostridiales	10060	2197005
		TD41_93.11_0.675_bin.50.orig.fa	93.11	0.675	0.423	Clostridiales	30921	2529171
		TD41_95.53_1.449_bin.51.orig.fa	95.53	1.449	0.472	Lachnospiraceae	48894	2941822
		TD41_97.36_0.949_bin.52.orig.fa	97.36	0.949	0.41	Clostridiales	51391	3824580
		TD41_97.98_0.335_bin.53.orig.fa	97.98	0.335	0.445	Clostridiales	130903	1988873
		TD41_95.30_0.974_bin.54.orig.fa	95.3	0.974	0.457	Bacteroidales	15645	3843011
		TD41_85.27_2.348_bin.55.orig.fa	85.27	2.348	0.424	Clostridiales	7117	2398565
		TD41_91.97_0.320_bin.57.orig.fa	91.97	0.32	0.607	Bacteroidetes	18608	2510876
		TD41_88.97_3.083_bin.58.strict.fa	88.97	3.083	0.404	Streptococcus	9338	1712034
		TD41_76.94_2.929_bin.59.permissive.fa	76.94	2.929	0.509	Clostridiales	3602	2283464
		TD41_98.63_0.0_bin.5.permissive.fa	98.63	0	0.431	Clostridiales	105325	2462897
		TD41_95.04_0.421_bin.6.permissive.fa	95.04	0.421	0.485	Proteobacteria	11397	2459509
		TD41_92.78_1.972_bin.7.permissive.fa	92.78	1.972	0.59	Deltaproteobacteria	22433	2308486
		TD41_98.99_0.0_bin.8.orig.fa	98.99	0	0.441	Clostridiales	75317	2800834
		TD41_98.73_2.242_bin.9.orig.fa	98.73	2.242	0.433	Lachnospiraceae	123199	3048348
		TD42_94.58_0.671_bin.10.strict.fa	94.58	0.671	0.42	Clostridiales	16689	1952803
		TD42_95.72_2.443_bin.11.orig.fa	95.72	2.443	0.419	Bacteroidales	63819	4765654
		TD42_94.75_2.602_bin.12.strict.fa	94.75	2.602	0.458	Bacteroidales	132304	3698256
		TD42_97.65_1.342_bin.13.orig.fa	97.65	1.342	0.408	Clostridiales	39549	2742239
		TD42_98.65_0.167_bin.14.orig.fa	98.65	0.167	0.373	Clostridiales	110479	2803090
		TD42_73.09_3.803_bin.15.orig.fa	73.09	3.803	0.598	Clostridiales	2958	1420186
		TD42_92.25_2.040_bin.16.orig.fa	92.25	2.04	0.588	Clostridiales	31924	2132948
		TD42_99.27_0.843_bin.17.orig.fa	99.27	0.843	0.511	Firmicutes	14761	2176112
		TD42_73.16_0.0_bin.18.strict.fa	73.16	0	0.611	Bacteria	13558	1765801
		TD42_99.80_0.632_bin.19.orig.fa	99.8	0.632	0.442	Clostridiales	49195	3012754
		TD42_84.97_0.955_bin.1.orig.fa	84.97	0.955	0.41	Clostridiales	5970	2136040
		TD42_94.14_1.759_bin.20.orig.fa	94.14	1.759	0.435	Lachnospiraceae	123395	2819773
		TD42_98.55_0.0_bin.21.orig.fa	98.55	0	0.416	Lachnospiraceae	95270	2780017
		TD42_88.57_0.801_bin.22.orig.fa	88.57	0.801	0.605	Bacteroidetes	16430	2417587
		TD42_97.67_0.480_bin.23.strict.fa	97.67	0.48	0.585	Bacteroidetes	170101	3231080
		TD42_99.32_0.0_bin.24.orig.fa	99.32	0	0.413	Clostridiales	179662	2565911
		TD42_93.62_1.425_bin.25.orig.fa	93.62	1.425	0.422	Bacteroidales	42734	3488612
		TD42_91.28_2.173_bin.26.orig.fa	91.28	2.173	0.418	Lachnospiraceae	50136	2981060
		TD42_99.32_0.0_bin.27.orig.fa	99.32	0	0.439	Clostridiales	103364	2929211
		TD42_96.64_0.134_bin.28.strict.fa	96.64	0.134	0.505	Clostridiales	14036	2707252
		TD42_94.07_3.803_bin.29.strict.fa	94.07	3.803	0.374	Clostridiales	39859	2364059
		TD42_96.31_0.850_bin.2.orig.fa	96.31	0.85	0.565	Clostridiales	12567	2278338
		TD42_97.37_0.123_bin.30.strict.fa	97.37	0.123	0.465	Bacteroidales	167748	4322311
		TD42_98.65_0.0_bin.31.orig.fa	98.65	0	0.463	Clostridiales	64359	2793847
		TD42_91.52_1.174_bin.32.strict.fa	91.52	1.174	0.556	Clostridiales	23610	2204964
		TD42_98.55_2.205_bin.33.orig.fa	98.55	2.205	0.409	Lachnospiraceae	104544	2781880
		TD42_99.05_0.0_bin.34.orig.fa	99.05	0	0.291	Bacteria	46186	2689018
		TD42_99.32_1.342_bin.35.orig.fa	99.32	1.342	0.335	Clostridiales	142912	2159247
		TD42_81.22_1.265_bin.36.orig.fa	81.22	1.265	0.495	Clostridiales	13468	2031223
		TD42_98.65_0.0_bin.37.orig.fa	98.65	0	0.421	Clostridiales	53232	2957703
		TD42_86.59_4.013_bin.38.orig.fa	86.59	4.013	0.497	Clostridiales	10350	2241005
		TD42_97.31_0.0_bin.39.strict.fa	97.31	0	0.495	Clostridiales	33465	2915911
		TD42_95.23_0.170_bin.3.orig.fa	95.23	0.17	0.603	Clostridiales	102991	2466673
		TD42_95.19_0.961_bin.40.orig.fa	95.19	0.961	0.549	Bacteroidetes	56863	1977021
		TD42_95.19_2.279_bin.41.permissive.fa	95.19	2.279	0.45	Clostridiales	8124	1766447
		TD42_85.18_1.179_bin.42.strict.fa	85.18	1.179	0.458	Bacteroidales	4321	3444739
		TD42_94.90_0.451_bin.43.strict.fa	94.9	0.451	0.39	Streptococcus	30260	1655444
		TD42_100.0_1.590_bin.44.strict.fa	100	1.59	0.565	Bifidobacteriaceae	593953	2176552
		TD42_99.32_0.671_bin.45.orig.fa	99.32	0.671	0.408	Clostridiales	268161	2341845
		TD42_95.08_1.020_bin.46.orig.fa	95.08	1.02	0.598	Clostridiales	34912	1992548
		TD42_93.55_1.449_bin.47.orig.fa	93.55	1.449	0.472	Lachnospiraceae	46873	3012917
		TD42_93.92_0.0_bin.48.strict.fa	93.92	0	0.476	Bacteroidales	60417	3253976
		TD42_75.14_5.594_bin.49.strict.fa	75.14	5.594	0.419	Lachnospiraceae	27569	1491813
		TD42_93.82_0.874_bin.4.strict.fa	93.82	0.874	0.395	Pasteurellaceae	12236	1751472
		TD42_89.70_3.968_bin.50.strict.fa	89.7	3.968	0.499	Lachnospiraceae	21028	2762294
		TD42_95.56_1.582_bin.51.orig.fa	95.56	1.582	0.409	Clostridiales	74184	3567395
		TD42_98.63_0.0_bin.5.orig.fa	98.63	0	0.431	Clostridiales	103816	2501166
		TD42_97.65_1.510_bin.6.orig.fa	97.65	1.51	0.383	Clostridiales	23646	2773373
		TD42_96.77_0.806_bin.7.orig.fa	96.77	0.806	0.597	Actinobacteria	110190	2045961
		TD42_87.26_4.458_bin.8.orig.fa	87.26	4.458	0.384	Clostridiales	100837	2866933
		TD42_78.87_0.671_bin.9.orig.fa	78.87	0.671	0.424	Clostridiales	5479	2218630
		TD43_91.61_3.236_bin.10.orig.fa	91.61	3.236	0.474	Lachnospiraceae	25228	2811486
		TD43_99.32_0.671_bin.11.orig.fa	99.32	0.671	0.408	Clostridiales	268161	2269882
		TD43_96.01_2.726_bin.12.orig.fa	96.01	2.726	0.467	Bacteroidales	124684	4181994
		TD43_96.79_0.671_bin.13.strict.fa	96.79	0.671	0.422	Clostridiales	34681	1857459
		TD43_95.38_0.680_bin.14.orig.fa	95.38	0.68	0.563	Clostridiales	15148	2324338
		TD43_76.97_1.380_bin.15.orig.fa	76.97	1.38	0.593	Deltaproteobacteria	5520	1763508
		TD43_99.32_0.0_bin.16.strict.fa	99.32	0	0.501	Clostridiales	50241	2933192
		TD43_83.88_1.489_bin.17.strict.fa	83.88	1.489	0.419	Lachnospiraceae	34625	2640531
		TD43_92.36_2.684_bin.18.orig.fa	92.36	2.684	0.371	Clostridiales	27498	2453280
		TD43_94.96_1.342_bin.19.strict.fa	94.96	1.342	0.383	Clostridiales	74678	2943258
		TD43_97.46_3.164_bin.1.orig.fa	97.46	3.164	0.419	Clostridiales	32531	5069943
		TD43_94.63_7.537_bin.20.orig.fa	94.63	7.537	0.38	Clostridiales	17140	3395829
		TD43_77.27_0.0_bin.21.orig.fa	77.27	0	0.452	Clostridiales	29409	2154587
		TD43_100.0_0.292_bin.22.strict.fa	100	0.292	0.565	Bifidobacteriaceae	599746	2169396
		TD43_96.37_2.081_bin.23.orig.fa	96.37	2.081	0.435	Lachnospiraceae	119269	2860864
		TD43_90.61_0.0_bin.24.strict.fa	90.61	0	0.495	Clostridiales	18455	2184404
		TD43_97.98_0.356_bin.25.permissive.fa	97.98	0.356	0.447	Clostridiales	29052	1925059
		TD43_97.29_0.0_bin.26.orig.fa	97.29	0	0.424	Clostridiales	44629	2701772
		TD43_83.50_0.172_bin.27.strict.fa	83.5	0.172	0.599	Bifidobacteriaceae	83818	1769223
		TD43_72.52_3.383_bin.28.orig.fa	72.52	3.383	0.412	Bacteroidales	60131	3516154
		TD43_87.83_0.671_bin.29.permissive.fa	87.83	0.671	0.558	Clostridiales	17723	2113533
		TD43_87.22_0.0_bin.2.orig.fa	87.22	0	0.471	Clostridiales	23364	2187789
		TD43_99.75_1.265_bin.30.permissive.fa	99.75	1.265	0.51	Firmicutes	25325	2251356
		TD43_80.61_0.127_bin.31.strict.fa	80.61	0.127	0.607	Clostridiales	128209	1872819
		TD43_99.51_0.0_bin.32.orig.fa	99.51	0	0.415	Lachnospiraceae	68714	2811757
		TD43_96.64_0.0_bin.33.strict.fa	96.64	0	0.502	Clostridiales	19237	2655091
		TD43_99.65_0.416_bin.34.orig.fa	99.65	0.416	0.395	Pasteurellaceae	58093	1890521
		TD43_96.17_0.656_bin.35.orig.fa	96.17	0.656	0.384	Clostridiales	102968	2842001
		TD43_98.65_0.0_bin.36.orig.fa	98.65	0	0.374	Clostridiales	88789	2717035
		TD43_94.15_2.348_bin.37.strict.fa	94.15	2.348	0.342	Clostridiales	17888	2196707
		TD43_99.05_0.0_bin.38.orig.fa	99.05	0	0.291	Bacteria	48006	2893604
		TD43_89.55_2.040_bin.39.orig.fa	89.55	2.04	0.588	Clostridiales	38987	2182236
		TD43_88.92_0.671_bin.3.orig.fa	88.92	0.671	0.414	Clostridiales	71228	2274715
		TD43_98.24_1.442_bin.40.orig.fa	98.24	1.442	0.589	Bacteroidetes	70146	2982563
		TD43_98.63_0.0_bin.41.strict.fa	98.63	0	0.43	Clostridiales	104248	2618463
		TD43_96.43_1.006_bin.42.orig.fa	96.43	1.006	0.59	Clostridiales	15888	1979745
		TD43_100.0_0.037_bin.43.strict.fa	100	0.037	0.575	Enterobacteriaceae	205502	5257347
		TD43_95.37_0.373_bin.44.orig.fa	95.37	0.373	0.477	Bacteroidales	45510	3105505
		TD43_97.98_1.342_bin.45.permissive.fa	97.98	1.342	0.336	Clostridiales	66951	2184628
		TD43_82.95_1.265_bin.46.orig.fa	82.95	1.265	0.452	Clostridiales	37390	2540790
		TD43_91.15_0.0_bin.47.orig.fa	91.15	0	0.6	Clostridiales	34574	1891407
		TD43_97.31_0.0_bin.48.orig.fa	97.31	0	0.44	Clostridiales	165245	2829284
		TD43_89.80_2.985_bin.49.orig.fa	89.8	2.985	0.409	Clostridiales	5467	2225758
		TD43_99.35_2.250_bin.4.orig.fa	99.35	2.25	0.409	Lachnospiraceae	104768	2626947
		TD43_77.30_0.770_bin.50.permissive.fa	77.3	0.77	0.279	Clostridiales	2348	1855201
		TD43_85.57_0.770_bin.5.strict.fa	85.57	0.77	0.422	Clostridiales	7766	2420112
		TD43_100.0_0.806_bin.6.strict.fa	100	0.806	0.598	Actinobacteria	209137	2206587
		TD43_91.50_0.480_bin.7.strict.fa	91.5	0.48	0.548	Bacteroidetes	197927	2038872
		TD43_100.0_0.0_bin.8.orig.fa	100	0	0.44	Clostridiales	39426	3365311
		TD43_88.67_1.285_bin.9.strict.fa	88.67	1.285	0.493	Clostridiales	24199	2178373
		TD44_85.41_4.951_bin.10.orig.fa	85.41	4.951	0.506	Lachnospiraceae	9019	2403954
		TD44_100.0_0.227_bin.11.strict.fa	100	0.227	0.565	Bifidobacteriaceae	599747	2165934
		TD44_97.98_0.0_bin.12.orig.fa	97.98	0	0.423	Clostridiales	38080	2576737
		TD44_99.32_0.838_bin.13.orig.fa	99.32	0.838	0.34	Clostridiales	99319	2415762
		TD44_71.85_2.013_bin.14.permissive.fa	71.85	2.013	0.561	Clostridiales	4580	1527885
		TD44_98.11_1.886_bin.15.orig.fa	98.11	1.886	0.289	Bacteria	24133	2673536
		TD44_97.39_0.188_bin.16.orig.fa	97.39	0.188	0.375	Clostridiales	54100	2651842
		TD44_100.0_0.806_bin.17.permissive.fa	100	0.806	0.597	Actinobacteria	218815	2218756
		TD44_79.94_1.360_bin.18.orig.fa	79.94	1.36	0.589	Clostridiales	36588	2027642
		TD44_93.02_1.265_bin.19.orig.fa	93.02	1.265	0.411	Clostridiales	17896	3156956
		TD44_96.87_0.0_bin.1.orig.fa	96.87	0	0.584	Clostridiales	44110	2201884
		TD44_99.51_0.0_bin.20.orig.fa	99.51	0	0.415	Lachnospiraceae	76155	2705585
		TD44_99.90_0.632_bin.21.orig.fa	99.9	0.632	0.512	Firmicutes	28479	2203585
		TD44_87.31_3.976_bin.22.orig.fa	87.31	3.976	0.485	Proteobacteria	3405	2314507
		TD44_97.31_0.671_bin.23.permissive.fa	97.31	0.671	0.497	Clostridiales	41832	2844301
		TD44_81.55_1.881_bin.24.orig.fa	81.55	1.881	0.644	Actinobacteria	3917	2031313
		TD44_85.39_1.075_bin.25.orig.fa	85.39	1.075	0.433	Bacteria	7094	3294420
		TD44_93.57_0.681_bin.26.orig.fa	93.57	0.681	0.422	Bacteroidales	47816	3497459
		TD44_82.06_0.0_bin.27.strict.fa	82.06	0	0.588	Bacteria	130442	2990030
		TD44_99.21_2.242_bin.28.orig.fa	99.21	2.242	0.432	Lachnospiraceae	119540	3063407
		TD44_71.96_1.582_bin.29.orig.fa	71.96	1.582	0.458	Clostridiales	27011	1856577
		TD44_92.00_0.106_bin.2.strict.fa	92	0.106	0.606	Bacteroidetes	18188	2462276
		TD44_97.11_0.961_bin.30.orig.fa	97.11	0.961	0.549	Bacteroidetes	64131	2048442
		TD44_95.23_0.0_bin.31.orig.fa	95.23	0	0.598	Clostridiales	100010	2489265
		TD44_92.85_0.0_bin.32.orig.fa	92.85	0	0.599	Clostridiales	40762	1973642
		TD44_97.65_2.237_bin.33.orig.fa	97.65	2.237	0.372	Clostridiales	26406	2500096
		TD44_72.88_5.483_bin.34.orig.fa	72.88	5.483	0.482	Lachnospiraceae	5673	2258855
		TD44_86.37_2.169_bin.35.permissive.fa	86.37	2.169	0.59	Deltaproteobacteria	5199	2137989
		TD44_87.54_0.740_bin.36.orig.fa	87.54	0.74	0.412	Lachnospiraceae	104831	2133657
		TD44_94.78_2.230_bin.37.orig.fa	94.78	2.23	0.417	Bacteroidales	65827	4963601
		TD44_98.63_0.0_bin.38.orig.fa	98.63	0	0.43	Clostridiales	105392	2488097
		TD44_81.64_2.684_bin.39.orig.fa	81.64	2.684	0.418	Clostridiales	21200	2133401
		TD44_92.61_0.335_bin.3.permissive.fa	92.61	0.335	0.447	Clostridiales	105773	1931538
		TD44_99.76_0.652_bin.40.orig.fa	99.76	0.652	0.442	Clostridiales	39427	3308767
		TD44_81.25_0.245_bin.41.strict.fa	81.25	0.245	0.6	Bifidobacteriaceae	63090	1794084
		TD44_95.56_1.265_bin.42.orig.fa	95.56	1.265	0.487	Clostridiales	24324	2527531
		TD44_80.18_2.695_bin.43.strict.fa	80.18	2.695	0.61	Deltaproteobacteria	2369	2526049
		TD44_97.09_0.167_bin.44.orig.fa	97.09	0.167	0.422	Clostridiales	56023	1940688
		TD44_99.32_0.0_bin.45.orig.fa	99.32	0	0.5	Clostridiales	165246	3193644
		TD44_99.32_0.671_bin.46.orig.fa	99.32	0.671	0.407	Clostridiales	213033	2264942
		TD44_97.78_0.384_bin.47.orig.fa	97.78	0.384	0.456	Bacteroidales	19337	3964853
		TD44_90.26_2.490_bin.48.permissive.fa	90.26	2.49	0.578	Enterobacteriaceae	5164	4455049
		TD44_97.05_0.680_bin.4.orig.fa	97.05	0.68	0.563	Clostridiales	17360	2473259
		TD44_76.67_1.006_bin.5.orig.fa	76.67	1.006	0.339	Clostridiales	4724	1702501
		TD44_99.26_0.0_bin.6.orig.fa	99.26	0	0.441	Clostridiales	86127	2757591
		TD44_91.29_0.0_bin.7.orig.fa	91.29	0	0.497	Clostridiales	13718	2225896
		TD44_88.59_1.006_bin.8.orig.fa	88.59	1.006	0.381	Clostridiales	41225	2534857
		TD44_96.89_0.0_bin.9.orig.fa	96.89	0	0.475	Bacteroidales	51706	3418116
		TD45_96.53_0.0_bin.10.orig.fa	96.53	0	0.422	Lachnospiraceae	37510	2427675
		TD45_92.58_1.360_bin.11.orig.fa	92.58	1.36	0.587	Clostridiales	46694	2272426
		TD45_98.53_0.116_bin.12.orig.fa	98.53	0.116	0.417	Lachnospiraceae	45348	2324602
		TD45_93.29_0.632_bin.13.orig.fa	93.29	0.632	0.442	Clostridiales	21227	3042203
		TD45_87.05_0.0_bin.14.orig.fa	87.05	0	0.637	Actinobacteria	10216	2206044
		TD45_98.06_1.207_bin.15.orig.fa	98.06	1.207	0.415	Lachnospiraceae	66201	3179969
		TD45_95.19_3.783_bin.16.strict.fa	95.19	3.783	0.383	Clostridiales	10519	2747457
		TD45_99.32_0.894_bin.17.orig.fa	99.32	0.894	0.341	Clostridiales	99319	2428775
		TD45_99.32_0.671_bin.18.orig.fa	99.32	0.671	0.408	Clostridiales	387864	2267768
		TD45_98.63_0.0_bin.19.permissive.fa	98.63	0	0.43	Clostridiales	96089	2582149
		TD45_84.48_1.724_bin.1.strict.fa	84.48	1.724	0.607	Bacteria	43765	2462047
		TD45_94.75_0.769_bin.20.orig.fa	94.75	0.769	0.457	Bacteroidales	14423	3767964
		TD45_97.58_0.806_bin.21.orig.fa	97.58	0.806	0.598	Actinobacteria	140873	2174765
		TD45_95.77_0.373_bin.22.orig.fa	95.77	0.373	0.475	Bacteroidales	55092	3218706
		TD45_80.98_0.671_bin.23.strict.fa	80.98	0.671	0.614	Clostridiales	5600	1439162
		TD45_96.64_0.671_bin.24.permissive.fa	96.64	0.671	0.503	Clostridiales	28069	2662612
		TD45_98.94_0.632_bin.25.orig.fa	98.94	0.632	0.486	Clostridiales	23690	2845093
		TD45_96.28_1.013_bin.26.orig.fa	96.28	1.013	0.424	Clostridiales	21650	2541801
		TD45_100.0_0.681_bin.27.permissive.fa	100	0.681	0.566	Bifidobacteriaceae	599745	2196607
		TD45_96.60_0.961_bin.28.strict.fa	96.6	0.961	0.549	Bacteroidetes	180225	2061844
		TD45_99.40_0.0_bin.29.strict.fa	99.4	0	0.53	Selenomonadales	59021	2283019
		TD45_93.93_3.525_bin.2.strict.fa	93.93	3.525	0.587	Bacteroidetes	131868	3087708
		TD45_74.30_1.169_bin.30.orig.fa	74.3	1.169	0.439	Lachnospiraceae	38091	2032103
		TD45_94.65_0.167_bin.31.orig.fa	94.65	0.167	0.591	Clostridiales	26868	1982825
		TD45_86.77_0.949_bin.32.orig.fa	86.77	0.949	0.447	Clostridiales	15023	2510415
		TD45_99.32_0.0_bin.33.strict.fa	99.32	0	0.501	Clostridiales	171903	3141913
		TD45_70.95_4.865_bin.34.permissive.fa	70.95	4.865	0.387	Clostridiales	3833	1822696
		TD45_96.03_0.0_bin.35.strict.fa	96.03	0	0.604	Clostridiales	103135	2373486
		TD45_80.42_1.183_bin.36.strict.fa	80.42	1.183	0.609	Deltaproteobacteria	4004	2750472
		TD45_89.77_0.185_bin.37.orig.fa	89.77	0.185	0.422	Bacteroidales	64074	3189361
		TD45_96.42_0.680_bin.38.strict.fa	96.42	0.68	0.565	Clostridiales	11107	2384270
		TD45_98.72_0.636_bin.39.orig.fa	98.72	0.636	0.384	Clostridiales	89723	2841814
		TD45_79.34_5.960_bin.3.permissive.fa	79.34	5.96	0.605	Bifidobacteriaceae	8848	1872950
		TD45_99.21_1.759_bin.40.orig.fa	99.21	1.759	0.433	Lachnospiraceae	116004	3062626
		TD45_99.32_0.0_bin.41.strict.fa	99.32	0	0.414	Clostridiales	186687	2985697
		TD45_99.12_0.281_bin.42.permissive.fa	99.12	0.281	0.482	Proteobacteria	15351	2765803
		TD45_98.11_0.0_bin.43.strict.fa	98.11	0	0.29	Bacteria	33820	2753276
		TD45_98.26_0.0_bin.44.permissive.fa	98.26	0	0.444	Clostridiales	33364	2657203
		TD45_98.65_2.237_bin.45.strict.fa	98.65	2.237	0.373	Clostridiales	54356	2673404
		TD45_72.52_1.075_bin.46.orig.fa	72.52	1.075	0.436	Bacteria	4401	2545724
		TD45_97.98_1.342_bin.47.orig.fa	97.98	1.342	0.335	Clostridiales	106797	2146981
		TD45_77.33_2.859_bin.48.permissive.fa	77.33	2.859	0.59	Deltaproteobacteria	2757	1893036
		TD45_92.07_0.0_bin.4.orig.fa	92.07	0	0.495	Clostridiales	10461	2336757
		TD45_83.61_0.061_bin.5.strict.fa	83.61	0.061	0.378	Clostridiales	4160	2236674
		TD45_91.54_2.726_bin.6.orig.fa	91.54	2.726	0.468	Bacteroidales	145276	4171243
		TD45_97.75_1.265_bin.7.strict.fa	97.75	1.265	0.511	Firmicutes	10530	2076057
		TD45_79.63_0.966_bin.8.orig.fa	79.63	0.966	0.437	Bacteroidales	4725	2114459
		TD45_83.18_0.671_bin.9.strict.fa	83.18	0.671	0.453	Clostridiales	7718	1534105
		TD46_92.45_0.0_bin.10.orig.fa	92.45	0	0.587	Clostridiales	11582	2207025
		TD46_83.38_2.109_bin.12.strict.fa	83.38	2.109	0.442	Bacteroidales	3927	2329783
		TD46_83.68_0.0_bin.13.orig.fa	83.68	0	0.418	Clostridiales	26235	2154799
		TD46_98.31_3.164_bin.14.orig.fa	98.31	3.164	0.482	Clostridiales	51741	3148800
		TD46_99.32_0.0_bin.15.orig.fa	99.32	0	0.341	Clostridiales	80620	2346940
		TD46_78.79_0.671_bin.16.permissive.fa	78.79	0.671	0.297	Clostridiales	94668	1585394
		TD46_92.44_3.355_bin.17.orig.fa	92.44	3.355	0.374	Clostridiales	19664	2244470
		TD46_89.93_0.0_bin.18.strict.fa	89.93	0	0.623	Clostridiales	177751	1940579
		TD46_97.34_1.759_bin.19.orig.fa	97.34	1.759	0.434	Lachnospiraceae	133141	2963836
		TD46_88.03_0.480_bin.1.orig.fa	88.03	0.48	0.587	Bacteroidetes	95732	2692815
		TD46_89.26_0.371_bin.20.orig.fa	89.26	0.371	0.461	Bacteroidales	139863	3281012
		TD46_91.25_0.692_bin.21.orig.fa	91.25	0.692	0.598	Clostridiales	38975	1961265
		TD46_87.61_3.612_bin.22.orig.fa	87.61	3.612	0.458	Bacteroidales	4476	3716306
		TD46_99.92_0.227_bin.23.orig.fa	99.92	0.227	0.565	Bifidobacteriaceae	183270	2127072
		TD46_74.30_2.799_bin.24.strict.fa	74.3	2.799	0.601	Bifidobacteriaceae	100475	1659391
		TD46_99.04_0.636_bin.25.orig.fa	99.04	0.636	0.383	Clostridiales	66416	2758100
		TD46_71.42_8.299_bin.26.orig.fa	71.42	8.299	0.451	Clostridiales	29040	2528374
		TD46_95.30_0.0_bin.27.strict.fa	95.3	0	0.507	Clostridiales	47726	2483706
		TD46_97.98_1.006_bin.28.orig.fa	97.98	1.006	0.377	Clostridiales	93984	3142374
		TD46_87.20_0.453_bin.29.strict.fa	87.2	0.453	0.592	Clostridiales	55845	1872240
		TD46_95.13_6.153_bin.2.strict.fa	95.13	6.153	0.579	Clostridiales	53786	2596330
		TD46_92.88_1.690_bin.30.orig.fa	92.88	1.69	0.417	Lachnospiraceae	54402	2919120
		TD46_83.89_0.0_bin.31.orig.fa	83.89	0	0.422	Clostridiales	62489	2496820
		TD46_99.32_0.0_bin.32.orig.fa	99.32	0	0.44	Clostridiales	143971	3023578
		TD46_93.70_1.722_bin.33.orig.fa	93.7	1.722	0.412	Lachnospiraceae	90535	2335449
		TD46_97.98_0.0_bin.34.orig.fa	97.98	0	0.422	Clostridiales	186371	1861687
		TD46_100.0_0.0_bin.35.orig.fa	100	0	0.604	Bifidobacteriaceae	182114	1908006
		TD46_87.88_0.0_bin.36.strict.fa	87.88	0	0.598	Clostridiales	34593	1914660
		TD46_78.18_0.537_bin.37.orig.fa	78.18	0.537	0.435	Bacteria	4757	2952761
		TD46_92.22_0.503_bin.38.orig.fa	92.22	0.503	0.59	Clostridiales	43102	1895276
		TD46_95.91_0.0_bin.39.orig.fa	95.91	0	0.604	Clostridiales	77854	2469845
		TD46_97.50_2.531_bin.3.orig.fa	97.5	2.531	0.439	Clostridiales	43253	3730370
		TD46_98.64_0.632_bin.40.orig.fa	98.64	0.632	0.511	Firmicutes	22272	2189768
		TD46_96.00_0.680_bin.41.orig.fa	96	0.68	0.565	Clostridiales	17273	2388037
		TD46_96.25_0.384_bin.42.orig.fa	96.25	0.384	0.543	Actinobacteria	13122	1648703
		TD46_93.54_0.0_bin.43.orig.fa	93.54	0	0.474	Bacteroidales	50420	3238392
		TD46_94.35_0.671_bin.44.permissive.fa	94.35	0.671	0.507	Clostridiales	7574	2596487
		TD46_99.32_0.671_bin.45.orig.fa	99.32	0.671	0.408	Clostridiales	379612	2347620
		TD46_72.22_8.771_bin.46.orig.fa	72.22	8.771	0.439	Bacteria	7952	2520759
		TD46_94.85_1.380_bin.47.strict.fa	94.85	1.38	0.587	Deltaproteobacteria	25971	2450288
		TD46_96.74_0.977_bin.48.strict.fa	96.74	0.977	0.548	Bacteroidetes	194209	2080344
		TD46_100.0_0.806_bin.49.strict.fa	100	0.806	0.596	Actinobacteria	219051	2299206
		TD46_93.51_0.335_bin.4.orig.fa	93.51	0.335	0.374	Clostridiales	40769	2579525
		TD46_78.82_6.112_bin.50.orig.fa	78.82	6.112	0.487	Bacteria	2755	1917378
		TD46_80.24_3.271_bin.51.strict.fa	80.24	3.271	0.535	Selenomonadales	3326	1743129
		TD46_70.16_1.677_bin.52.orig.fa	70.16	1.677	0.487	Clostridiales	2369	1366395
		TD46_77.53_0.692_bin.53.strict.fa	77.53	0.692	0.342	Clostridiales	4341	1663600
		TD46_95.88_6.089_bin.54.orig.fa	95.88	6.089	0.457	Bacteroidales	26493	4461062
		TD46_98.38_0.0_bin.5.orig.fa	98.38	0	0.415	Lachnospiraceae	155199	2676145
		TD46_98.11_0.0_bin.6.orig.fa	98.11	0	0.639	Actinobacteria	27210	2464682
		TD46_98.63_0.0_bin.7.orig.fa	98.63	0	0.431	Clostridiales	103816	2496723
		TD46_97.48_0.0_bin.8.orig.fa	97.48	0	0.289	Bacteria	24528	2753923
		TD46_78.44_6.896_bin.9.orig.fa	78.44	6.896	0.607	Bacteria	24587	2756780
		TD47_72.98_3.508_bin.10.strict.fa	72.98	3.508	0.507	Bacteria	12806	2203900
		TD47_98.86_0.377_bin.12.orig.fa	98.86	0.377	0.439	Bacteroidales	40025	2814979
		TD47_94.24_0.241_bin.13.orig.fa	94.24	0.241	0.424	Lachnospiraceae	21492	2171566
		TD47_99.32_0.0_bin.14.orig.fa	99.32	0	0.439	Clostridiales	88626	2887787
		TD47_98.04_0.0_bin.15.orig.fa	98.04	0	0.417	Lachnospiraceae	45574	2377140
		TD47_97.69_0.384_bin.16.orig.fa	97.69	0.384	0.456	Bacteroidales	224852	3971999
		TD47_95.97_0.0_bin.17.strict.fa	95.97	0	0.422	Clostridiales	53875	1808797
		TD47_94.51_0.384_bin.18.orig.fa	94.51	0.384	0.456	Bacteroidales	14961	3615025
		TD47_76.70_1.133_bin.19.strict.fa	76.7	1.133	0.534	Clostridiales	4037	2312834
		TD47_84.16_2.884_bin.1.permissive.fa	84.16	2.884	0.584	Bacteria	147979	3003642
		TD47_98.10_1.602_bin.20.orig.fa	98.1	1.602	0.411	Clostridiales	52106	3770377
		TD47_96.47_0.0_bin.21.strict.fa	96.47	0	0.599	Clostridiales	107850	2451253
		TD47_85.18_2.796_bin.22.strict.fa	85.18	2.796	0.628	Clostridiales	15609	2033851
		TD47_97.95_0.0_bin.23.strict.fa	97.95	0	0.577	Clostridiales	54522	3468977
		TD47_82.88_1.565_bin.24.strict.fa	82.88	1.565	0.484	Clostridiales	2885	1558752
		TD47_96.61_0.961_bin.25.orig.fa	96.61	0.961	0.546	Bacteroidetes	71406	2181436
		TD47_99.32_0.671_bin.26.permissive.fa	99.32	0.671	0.408	Clostridiales	358747	2429053
		TD47_78.67_1.342_bin.27.strict.fa	78.67	1.342	0.577	Clostridiales	11382	1599995
		TD47_100.0_0.806_bin.28.strict.fa	100	0.806	0.596	Actinobacteria	237889	2244912
		TD47_77.07_3.352_bin.29.orig.fa	77.07	3.352	0.415	Lachnospiraceae	8348	1840813
		TD47_96.93_0.709_bin.2.permissive.fa	96.93	0.709	0.559	Bacteria	15393	2582342
		TD47_92.86_2.202_bin.30.permissive.fa	92.86	2.202	0.338	Clostridiales	22087	1954066
		TD47_92.39_0.671_bin.31.orig.fa	92.39	0.671	0.385	Clostridiales	14917	2418963
		TD47_97.95_1.136_bin.32.orig.fa	97.95	1.136	0.565	Bifidobacteriaceae	281803	2174613
		TD47_96.33_1.380_bin.33.strict.fa	96.33	1.38	0.586	Deltaproteobacteria	137037	2487708
		TD47_81.31_0.0_bin.34.strict.fa	81.31	0	0.584	Clostridiales	22482	1694945
		TD47_99.05_0.0_bin.35.permissive.fa	99.05	0	0.291	Bacteria	55847	2730765
		TD47_98.38_0.0_bin.36.orig.fa	98.38	0	0.432	Bacteria	74278	4132415
		TD47_82.14_3.639_bin.37.orig.fa	82.14	3.639	0.422	Clostridiales	24438	2892551
		TD47_97.96_0.469_bin.38.orig.fa	97.96	0.469	0.586	Clostridiales	41672	2090714
		TD47_92.44_0.576_bin.39.orig.fa	92.44	0.576	0.434	Bacteroidales	50051	6251748
		TD47_89.25_1.403_bin.3.orig.fa	89.25	1.403	0.611	Clostridiales	25314	1690753
		TD47_95.07_1.230_bin.40.orig.fa	95.07	1.23	0.384	Clostridiales	12944	2408944
		TD47_95.09_2.403_bin.41.strict.fa	95.09	2.403	0.599	Bacteroidetes	106024	2759564
		TD47_86.77_7.211_bin.42.orig.fa	86.77	7.211	0.61	Bacteroidetes	24289	2314722
		TD47_99.32_0.0_bin.43.permissive.fa	99.32	0	0.503	Clostridiales	116568	2922576
		TD47_97.80_0.671_bin.45.orig.fa	97.8	0.671	0.352	Clostridiales	46503	2434954
		TD47_91.42_0.632_bin.46.orig.fa	91.42	0.632	0.494	Clostridiales	13750	2171603
		TD47_97.74_0.681_bin.47.orig.fa	97.74	0.681	0.466	Bacteroidales	110674	4404547
		TD47_82.87_0.671_bin.48.orig.fa	82.87	0.671	0.555	Clostridiales	4573	2225401
		TD47_88.80_0.0_bin.49.strict.fa	88.8	0	0.617	Clostridiales	45577	1933676
		TD47_98.65_0.0_bin.4.orig.fa	98.65	0	0.444	Clostridiales	25709	2892771
		TD47_94.18_1.612_bin.50.permissive.fa	94.18	1.612	0.632	Actinobacteria	9727	2602218
		TD47_96.42_0.632_bin.51.permissive.fa	96.42	0.632	0.512	Firmicutes	17951	1992341
		TD47_97.45_1.273_bin.52.orig.fa	97.45	1.273	0.384	Clostridiales	51513	2796083
		TD47_97.98_0.671_bin.53.strict.fa	97.98	0.671	0.443	Clostridiales	300966	2070936
		TD47_93.06_0.0_bin.54.strict.fa	93.06	0	0.571	Clostridiales	56379	2326109
		TD47_82.59_1.510_bin.55.orig.fa	82.59	1.51	0.379	Clostridiales	3913	2088764
		TD47_76.84_0.460_bin.56.strict.fa	76.84	0.46	0.598	Bifidobacteriaceae	185537	1636195
		TD47_84.66_2.768_bin.57.permissive.fa	84.66	2.768	0.443	Selenomonadales	4759	1890230
		TD47_90.26_0.0_bin.58.strict.fa	90.26	0	0.624	Clostridiales	241232	1936337
		TD47_89.06_2.083_bin.59.strict.fa	89.06	2.083	0.404	Streptococcus	10414	1795130
		TD47_98.18_0.377_bin.5.orig.fa	98.18	0.377	0.384	Bacteroidales	58859	3281936
		TD47_88.96_0.0_bin.60.orig.fa	88.96	0	0.587	Clostridiales	34129	2107556
		TD47_99.40_0.0_bin.61.strict.fa	99.4	0	0.532	Selenomonadales	37153	2250526
		TD47_92.06_2.852_bin.62.orig.fa	92.06	2.852	0.373	Clostridiales	11878	2389988
		TD47_97.36_0.680_bin.63.orig.fa	97.36	0.68	0.564	Clostridiales	11875	2495252
		TD47_81.89_1.342_bin.64.orig.fa	81.89	1.342	0.595	Clostridiales	23484	1930834
		TD47_97.04_0.020_bin.65.orig.fa	97.04	0.02	0.423	Clostridiales	35798	2603002
		TD47_96.59_1.360_bin.66.orig.fa	96.59	1.36	0.586	Clostridiales	37161	2310509
		TD47_96.64_0.0_bin.67.permissive.fa	96.64	0	0.497	Clostridiales	41897	2864597
		TD47_76.42_5.357_bin.68.strict.fa	76.42	5.357	0.577	Enterobacteriaceae	4802	3766887
		TD47_97.92_0.0_bin.6.strict.fa	97.92	0	0.6	Deltaproteobacteria	13961	3936015
		TD47_78.16_0.949_bin.7.orig.fa	78.16	0.949	0.452	Clostridiales	29753	2149348
		TD47_96.11_1.115_bin.8.orig.fa	96.11	1.115	0.459	Bacteroidales	132200	3675181
		TD47_98.63_0.0_bin.9.permissive.fa	98.63	0	0.429	Clostridiales	95940	2581738
		TD48_94.44_1.759_bin.10.orig.fa	94.44	1.759	0.437	Lachnospiraceae	124839	2797098
		TD48_99.05_0.0_bin.11.orig.fa	99.05	0	0.289	Bacteria	50480	2730249
		TD48_97.60_0.384_bin.12.orig.fa	97.6	0.384	0.455	Bacteroidales	79263	4054161
		TD48_99.51_0.0_bin.13.orig.fa	99.51	0	0.415	Lachnospiraceae	61635	2763113
		TD48_83.55_2.684_bin.14.orig.fa	83.55	2.684	0.375	Clostridiales	11134	2125622
		TD48_89.11_0.241_bin.15.orig.fa	89.11	0.241	0.503	Lachnospiraceae	31308	2586734
		TD48_100.0_0.806_bin.16.orig.fa	100	0.806	0.596	Actinobacteria	140850	2241203
		TD48_88.21_0.335_bin.17.orig.fa	88.21	0.335	0.606	Clostridiales	17206	1852561
		TD48_82.77_1.342_bin.18.orig.fa	82.77	1.342	0.453	Clostridiales	4369	1554263
		TD48_94.07_0.335_bin.19.orig.fa	94.07	0.335	0.423	Clostridiales	13716	1775502
		TD48_99.40_0.108_bin.1.strict.fa	99.4	0.108	0.533	Selenomonadales	39313	2261492
		TD48_85.40_1.342_bin.20.orig.fa	85.4	1.342	0.411	Clostridiales	5131	2106129
		TD48_100.0_0.105_bin.21.strict.fa	100	0.105	0.483	Proteobacteria	62789	2738987
		TD48_98.63_0.0_bin.22.strict.fa	98.63	0	0.43	Clostridiales	104236	2613277
		TD48_100.0_0.801_bin.23.orig.fa	100	0.801	0.384	Clostridiales	109827	2804590
		TD48_99.32_0.692_bin.24.orig.fa	99.32	0.692	0.339	Clostridiales	80620	2614831
		TD48_95.97_0.0_bin.25.orig.fa	95.97	0	0.507	Clostridiales	32906	2493797
		TD48_83.79_1.216_bin.26.strict.fa	83.79	1.216	0.61	Deltaproteobacteria	4758	2799562
		TD48_99.32_0.671_bin.27.strict.fa	99.32	0.671	0.408	Clostridiales	260596	2250371
		TD48_99.32_0.0_bin.28.strict.fa	99.32	0	0.501	Clostridiales	173058	3028518
		TD48_93.99_0.943_bin.29.orig.fa	93.99	0.943	0.439	Bacteroidales	10896	2520827
		TD48_99.77_0.227_bin.2.strict.fa	99.77	0.227	0.565	Bifidobacteriaceae	457625	2160065
		TD48_87.76_2.215_bin.30.orig.fa	87.76	2.215	0.495	Clostridiales	16314	2240158
		TD48_94.30_1.582_bin.31.orig.fa	94.3	1.582	0.411	Clostridiales	44367	3335347
		TD48_81.35_2.077_bin.32.orig.fa	81.35	2.077	0.416	Lachnospiraceae	8999	1924728
		TD48_93.80_2.369_bin.33.orig.fa	93.8	2.369	0.421	Bacteroidales	42919	4127774
		TD48_97.99_0.877_bin.34.orig.fa	97.99	0.877	0.417	Lachnospiraceae	36150	2402776
		TD48_75.73_2.967_bin.35.orig.fa	75.73	2.967	0.482	Lachnospiraceae	9144	2054933
		TD48_90.03_2.013_bin.36.orig.fa	90.03	2.013	0.383	Clostridiales	17366	2852963
		TD48_96.34_1.360_bin.37.orig.fa	96.34	1.36	0.565	Clostridiales	12185	2320584
		TD48_97.86_0.0_bin.38.orig.fa	97.86	0	0.587	Clostridiales	37381	2141340
		TD48_92.51_0.0_bin.39.orig.fa	92.51	0	0.608	Clostridiales	68845	2232368
		TD48_95.17_0.961_bin.3.orig.fa	95.17	0.961	0.456	Bacteroidales	17593	3830584
		TD48_92.34_2.531_bin.40.orig.fa	92.34	2.531	0.486	Clostridiales	65506	2711621
		TD48_90.81_0.566_bin.42.orig.fa	90.81	0.566	0.585	Clostridiales	41233	2120926
		TD48_98.65_0.0_bin.43.orig.fa	98.65	0	0.374	Clostridiales	102956	2707960
		TD48_72.59_1.230_bin.44.permissive.fa	72.59	1.23	0.384	Clostridiales	3844	1724919
		TD48_97.98_1.325_bin.45.orig.fa	97.98	1.325	0.439	Clostridiales	35099	3577864
		TD48_98.27_7.993_bin.46.orig.fa	98.27	7.993	0.479	Bacteria	51551	4584209
		TD48_70.90_3.578_bin.47.strict.fa	70.9	3.578	0.557	Clostridiales	3202	1905854
		TD48_73.77_2.168_bin.48.permissive.fa	73.77	2.168	0.587	Veillonellaceae	3347	1787535
		TD48_92.30_1.342_bin.49.orig.fa	92.3	1.342	0.41	Clostridiales	23828	2643272
		TD48_99.46_0.0_bin.4.orig.fa	99.46	0	0.432	Bacteria	74542	4200694
		TD48_99.03_2.483_bin.5.orig.fa	99.03	2.483	0.544	Bacteroidetes	49016	2443891
		TD48_99.32_0.0_bin.6.orig.fa	99.32	0	0.44	Clostridiales	117583	2898487
		TD48_94.63_0.020_bin.7.orig.fa	94.63	0.02	0.423	Clostridiales	35300	2584258
		TD48_98.68_0.791_bin.8.strict.fa	98.68	0.791	0.511	Firmicutes	13057	2081793
		TD48_93.55_1.207_bin.9.orig.fa	93.55	1.207	0.415	Lachnospiraceae	61673	3047240
		TD50_74.61_2.631_bin.10.orig.fa	74.61	2.631	0.42	Lachnospiraceae	9025	1624876
		TD50_94.22_2.341_bin.11.strict.fa	94.22	2.341	0.511	Firmicutes	9995	2046810
		TD50_89.61_0.838_bin.12.strict.fa	89.61	0.838	0.605	Clostridiales	21576	1818265
		TD50_98.65_0.671_bin.13.orig.fa	98.65	0.671	0.409	Clostridiales	213899	2215153
		TD50_95.65_1.132_bin.14.orig.fa	95.65	1.132	0.441	Bacteroidales	9998	2680110
		TD50_93.18_0.0_bin.15.orig.fa	93.18	0	0.414	Clostridiales	63435	2450936
		TD50_94.85_1.677_bin.16.strict.fa	94.85	1.677	0.446	Clostridiales	31234	1982271
		TD50_73.53_2.684_bin.17.orig.fa	73.53	2.684	0.299	Clostridiales	7128	1433388
		TD50_97.35_2.516_bin.18.orig.fa	97.35	2.516	0.368	Clostridiales	16353	2745561
		TD50_84.83_1.273_bin.19.orig.fa	84.83	1.273	0.384	Clostridiales	69216	2220658
		TD50_86.91_2.252_bin.1.orig.fa	86.91	2.252	0.413	Clostridiales	6790	2081751
		TD50_80.73_0.0_bin.20.orig.fa	80.73	0	0.462	Bacteroidales	49256	3225306
		TD50_83.75_2.684_bin.21.orig.fa	83.75	2.684	0.387	Clostridiales	6298	1824075
		TD50_97.67_0.632_bin.22.orig.fa	97.67	0.632	0.483	Clostridiales	37404	3046455
		TD50_97.70_0.680_bin.23.strict.fa	97.7	0.68	0.564	Clostridiales	18476	2550047
		TD50_98.38_0.0_bin.24.permissive.fa	98.38	0	0.589	Clostridiales	35936	2051814
		TD50_90.33_1.706_bin.25.orig.fa	90.33	1.706	0.411	Lachnospiraceae	119771	2253064
		TD50_94.31_2.338_bin.26.strict.fa	94.31	2.338	0.472	Lachnospiraceae	59406	3058717
		TD50_89.64_0.843_bin.27.orig.fa	89.64	0.843	0.498	Clostridiales	14657	2142519
		TD50_72.35_8.633_bin.28.strict.fa	72.35	8.633	0.614	Clostridiales	7191	1933578
		TD50_100.0_0.227_bin.29.strict.fa	100	0.227	0.565	Bifidobacteriaceae	445354	2146015
		TD50_93.46_1.792_bin.2.orig.fa	93.46	1.792	0.384	Bacteroidales	15895	3245306
		TD50_93.38_2.223_bin.30.permissive.fa	93.38	2.223	0.403	Streptococcus	9515	1808235
		TD50_97.74_0.0_bin.31.orig.fa	97.74	0	0.421	Clostridiales	71799	2733535
		TD50_96.09_1.072_bin.32.orig.fa	96.09	1.072	0.42	Lachnospiraceae	18926	2240481
		TD50_98.86_0.961_bin.33.strict.fa	98.86	0.961	0.585	Bacteroidetes	161228	3103150
		TD50_76.73_2.814_bin.34.strict.fa	76.73	2.814	0.449	Lachnospiraceae	6463	2174314
		TD50_84.33_9.407_bin.35.orig.fa	84.33	9.407	0.42	Clostridiales	21563	2566784
		TD50_100.0_0.806_bin.36.strict.fa	100	0.806	0.597	Actinobacteria	209137	2257196
		TD50_91.90_2.273_bin.37.permissive.fa	91.9	2.273	0.539	Selenomonadales	5335	1986639
		TD50_96.59_0.0_bin.38.strict.fa	96.59	0	0.589	Clostridiales	123988	3008895
		TD50_96.82_0.0_bin.39.orig.fa	96.82	0	0.435	Bacteria	41977	3796836
		TD50_89.49_0.671_bin.3.orig.fa	89.49	0.671	0.344	Clostridiales	12217	1846885
		TD50_82.33_0.692_bin.40.strict.fa	82.33	0.692	0.557	Clostridiales	3770	2043223
		TD50_72.78_4.586_bin.41.permissive.fa	72.78	4.586	0.634	Clostridiales	7656	1522977
		TD50_98.32_0.0_bin.42.orig.fa	98.32	0	0.373	Clostridiales	105112	2778020
		TD50_96.68_2.804_bin.43.strict.fa	96.68	2.804	0.606	Bacteroidetes	35622	2695670
		TD50_87.21_1.254_bin.44.orig.fa	87.21	1.254	0.425	Bacteroidales	50622	2969330
		TD50_93.62_0.671_bin.45.permissive.fa	93.62	0.671	0.338	Clostridiales	18754	1993415
		TD50_89.99_2.354_bin.46.orig.fa	89.99	2.354	0.467	Bacteroidales	107780	4090243
		TD50_97.31_0.671_bin.47.strict.fa	97.31	0.671	0.501	Clostridiales	35392	2694189
		TD50_97.31_0.0_bin.48.orig.fa	97.31	0	0.439	Clostridiales	156098	2878713
		TD50_94.60_1.759_bin.49.orig.fa	94.6	1.759	0.435	Lachnospiraceae	113959	2826957
		TD50_95.53_1.851_bin.4.orig.fa	95.53	1.851	0.415	Lachnospiraceae	63028	3007963
		TD50_98.11_0.0_bin.50.strict.fa	98.11	0	0.29	Bacteria	33572	2633275
		TD50_98.54_0.961_bin.51.orig.fa	98.54	0.961	0.548	Bacteroidetes	83103	2090114
		TD50_96.83_1.582_bin.52.orig.fa	96.83	1.582	0.411	Clostridiales	60298	3256378
		TD50_94.64_1.153_bin.53.orig.fa	94.64	1.153	0.456	Bacteroidales	15809	3735677
		TD50_85.08_0.724_bin.54.strict.fa	85.08	0.724	0.504	Lachnospiraceae	25352	2324297
		TD50_93.86_0.371_bin.56.orig.fa	93.86	0.371	0.477	Bacteroidales	53776	3334742
		TD50_94.09_2.839_bin.57.strict.fa	94.09	2.839	0.381	Clostridiales	23896	2964030
		TD50_99.03_0.0_bin.58.strict.fa	99.03	0	0.416	Lachnospiraceae	97992	2775676
		TD50_75.47_7.481_bin.59.orig.fa	75.47	7.481	0.426	Lachnospiraceae	23600	2046137
		TD50_79.00_0.604_bin.5.permissive.fa	79	0.604	0.644	Actinobacteria	4804	2083189
		TD50_97.98_0.0_bin.60.orig.fa	97.98	0	0.422	Clostridiales	111974	1865267
		TD50_86.91_0.453_bin.61.strict.fa	86.91	0.453	0.6	Clostridiales	26083	1920604
		TD50_78.56_2.808_bin.62.strict.fa	78.56	2.808	0.447	Selenomonadales	2804	1670981
		TD50_98.81_0.632_bin.63.orig.fa	98.81	0.632	0.445	Clostridiales	51491	2770187
		TD50_97.46_0.298_bin.6.orig.fa	97.46	0.298	0.482	Proteobacteria	20795	2703786
		TD50_87.72_3.681_bin.7.permissive.fa	87.72	3.681	0.59	Deltaproteobacteria	6071	2142416
		TD50_98.63_0.0_bin.8.strict.fa	98.63	0	0.429	Clostridiales	114019	2591925
		TD50_97.44_0.0_bin.9.strict.fa	97.44	0	0.583	Clostridiales	75472	2379728
		TD52_95.30_0.0_bin.10.orig.fa	95.3	0	0.588	Clostridiales	50245	2071638
		TD52_98.63_0.0_bin.11.permissive.fa	98.63	0	0.429	Clostridiales	105044	2803000
		TD52_98.55_0.961_bin.12.strict.fa	98.55	0.961	0.543	Bacteroidetes	122705	2265257
		TD52_97.98_0.671_bin.13.strict.fa	97.98	0.671	0.501	Clostridiales	33201	2860463
		TD52_92.63_0.747_bin.14.orig.fa	92.63	0.747	0.463	Clostridiales	24376	2576790
		TD52_85.13_1.013_bin.15.orig.fa	85.13	1.013	0.426	Clostridiales	6018	2171645
		TD52_73.99_2.772_bin.16.orig.fa	73.99	2.772	0.433	Bacteroidales	6075	5098999
		TD52_97.98_1.497_bin.17.orig.fa	97.98	1.497	0.382	Clostridiales	33751	3138083
		TD52_95.23_0.680_bin.18.permissive.fa	95.23	0.68	0.562	Clostridiales	20885	2385488
		TD52_95.72_0.476_bin.19.orig.fa	95.72	0.476	0.588	Clostridiales	34925	2590538
		TD52_70.68_2.586_bin.1.orig.fa	70.68	2.586	0.427	Bacteria	59301	5486537
		TD52_97.98_0.0_bin.20.permissive.fa	97.98	0	0.458	Clostridiales	113208	2451937
		TD52_88.12_2.186_bin.21.permissive.fa	88.12	2.186	0.458	Clostridiales	3886	2095666
		TD52_91.10_0.0_bin.22.strict.fa	91.1	0	0.429	Lachnospiraceae	65014	2246167
		TD52_93.47_1.793_bin.23.orig.fa	93.47	1.793	0.411	Clostridiales	14926	3116309
		TD52_98.65_0.671_bin.24.orig.fa	98.65	0.671	0.41	Clostridiales	207116	2045487
		TD52_95.73_0.0_bin.25.strict.fa	95.73	0	0.573	Clostridiales	36547	2383951
		TD52_70.02_0.316_bin.26.orig.fa	70.02	0.316	0.451	Clostridiales	83096	2282223
		TD52_99.98_1.497_bin.27.orig.fa	99.98	1.497	0.437	Selenomonadales	129273	2309524
		TD52_98.94_0.632_bin.28.strict.fa	98.94	0.632	0.479	Clostridiales	78976	3114203
		TD52_97.64_0.0_bin.29.strict.fa	97.64	0	0.291	Bacteria	18198	2191556
		TD52_97.98_0.671_bin.2.permissive.fa	97.98	0.671	0.381	Clostridiales	42759	3015022
		TD52_99.27_0.480_bin.30.orig.fa	99.27	0.48	0.587	Bacteroidetes	199965	3063121
		TD52_82.53_0.949_bin.31.strict.fa	82.53	0.949	0.46	Clostridiales	7084	2090703
		TD52_98.90_0.371_bin.32.strict.fa	98.9	0.371	0.484	Bacteroidales	127694	3658690
		TD52_98.48_0.187_bin.33.orig.fa	98.48	0.187	0.415	Bacteroidales	111591	4980696
		TD52_98.55_0.0_bin.34.orig.fa	98.55	0	0.416	Lachnospiraceae	71435	3402770
		TD52_99.59_0.076_bin.35.permissive.fa	99.59	0.076	0.597	Bifidobacteriaceae	129565	2460911
		TD52_73.66_1.461_bin.36.strict.fa	73.66	1.461	0.425	Lachnospiraceae	22953	1709478
		TD52_99.36_0.0_bin.37.permissive.fa	99.36	0	0.49	Proteobacteria	49938	2410187
		TD52_100.0_0.806_bin.38.orig.fa	100	0.806	0.6	Actinobacteria	51724	2237608
		TD52_72.68_1.331_bin.39.strict.fa	72.68	1.331	0.386	Clostridiales	5831	2214983
		TD52_92.66_0.632_bin.3.strict.fa	92.66	0.632	0.443	Clostridiales	37732	2875112
		TD52_98.99_0.185_bin.40.orig.fa	98.99	0.185	0.464	Bacteroidales	134754	4406868
		TD52_94.63_0.671_bin.4.strict.fa	94.63	0.671	0.332	Clostridiales	199367	2261181
		TD52_99.42_0.128_bin.5.strict.fa	99.42	0.128	0.452	Bacteroidales	103317	4580369
		TD52_99.54_0.090_bin.6.orig.fa	99.54	0.09	0.597	Bifidobacteriaceae	157361	2145522
		TD52_94.97_1.582_bin.7.orig.fa	94.97	1.582	0.444	Clostridiales	18719	2684739
		TD52_99.32_1.342_bin.8.orig.fa	99.32	1.342	0.371	Clostridiales	72404	2761794
		TD52_99.51_0.483_bin.9.strict.fa	99.51	0.483	0.42	Lachnospiraceae	104935	2481694
		TD53_99.26_0.128_bin.10.orig.fa	99.26	0.128	0.451	Bacteroidales	80547	4634926
		TD53_70.63_3.118_bin.11.strict.fa	70.63	3.118	0.432	Lachnospiraceae	12795	1961080
		TD53_98.65_0.0_bin.12.orig.fa	98.65	0	0.435	Bacteria	43987	4174357
		TD53_99.36_0.0_bin.13.permissive.fa	99.36	0	0.488	Proteobacteria	49425	2453535
		TD53_90.26_0.0_bin.14.orig.fa	90.26	0	0.626	Clostridiales	70112	1815218
		TD53_94.28_2.154_bin.15.orig.fa	94.28	2.154	0.602	Clostridiales	28534	2027394
		TD53_98.48_1.497_bin.16.strict.fa	98.48	1.497	0.44	Selenomonadales	29022	2271232
		TD53_99.32_0.671_bin.17.orig.fa	99.32	0.671	0.411	Clostridiales	124900	2145722
		TD53_97.79_0.0_bin.18.strict.fa	97.79	0	0.484	Bacteroidales	201080	3698945
		TD53_99.27_3.004_bin.19.orig.fa	99.27	3.004	0.587	Bacteroidetes	199967	3099668
		TD53_96.86_0.671_bin.1.strict.fa	96.86	0.671	0.334	Clostridiales	39939	2144593
		TD53_72.52_0.743_bin.20.strict.fa	72.52	0.743	0.304	Bacteria	1763	2099514
		TD53_74.80_0.961_bin.21.strict.fa	74.8	0.961	0.565	Bacteroidetes	5410	1883411
		TD53_92.40_0.0_bin.22.orig.fa	92.4	0	0.586	Clostridiales	56878	2082055
		TD53_98.65_0.0_bin.23.permissive.fa	98.65	0	0.374	Clostridiales	139865	2786987
		TD53_91.06_0.301_bin.24.orig.fa	91.06	0.301	0.421	Lachnospiraceae	42817	2774113
		TD53_92.35_1.582_bin.25.strict.fa	92.35	1.582	0.411	Clostridiales	18537	3239974
		TD53_88.39_2.415_bin.26.orig.fa	88.39	2.415	0.479	Lachnospiraceae	19680	2607770
		TD53_95.23_2.040_bin.27.orig.fa	95.23	2.04	0.564	Clostridiales	13910	2407558
		TD53_76.88_1.105_bin.28.orig.fa	76.88	1.105	0.417	Bacteroides	24153	4854043
		TD53_99.24_0.187_bin.29.orig.fa	99.24	0.187	0.414	Bacteroidales	121814	4898265
		TD53_97.98_0.0_bin.2.strict.fa	97.98	0	0.458	Clostridiales	120764	2433506
		TD53_75.39_7.753_bin.30.permissive.fa	75.39	7.753	0.389	Clostridiales	10238	1826944
		TD53_91.56_0.316_bin.31.orig.fa	91.56	0.316	0.49	Clostridiales	30658	2430960
		TD53_96.63_0.961_bin.32.strict.fa	96.63	0.961	0.543	Bacteroidetes	134710	2295359
		TD53_97.84_0.0_bin.33.orig.fa	97.84	0	0.463	Bacteroidales	137625	4636903
		TD53_98.63_0.0_bin.34.strict.fa	98.63	0	0.427	Clostridiales	105645	2872838
		TD53_77.10_2.073_bin.35.orig.fa	77.1	2.073	0.445	Bacteria	3232	2268578
		TD53_73.02_1.808_bin.36.strict.fa	73.02	1.808	0.608	Deltaproteobacteria	2125	2614065
		TD53_93.24_0.0_bin.3.strict.fa	93.24	0	0.426	Clostridiales	35317	2357312
		TD53_80.15_0.945_bin.4.orig.fa	80.15	0.945	0.43	Bacteroidales	15098	4486266
		TD53_71.21_6.818_bin.5.orig.fa	71.21	6.818	0.6	Bifidobacteriaceae	188313	1775561
		TD53_76.94_1.006_bin.6.orig.fa	76.94	1.006	0.453	Clostridiales	59536	2197966
		TD53_80.64_0.586_bin.7.strict.fa	80.64	0.586	0.431	Bacteria	4239	3396125
		TD53_99.32_1.342_bin.8.strict.fa	99.32	1.342	0.371	Clostridiales	71122	2755769
		TD53_99.51_0.483_bin.9.orig.fa	99.51	0.483	0.42	Lachnospiraceae	71421	2433917
		TD55_80.77_8.227_bin.10.strict.fa	80.77	8.227	0.433	Clostridiales	18229	2799235
		TD55_80.57_1.574_bin.11.strict.fa	80.57	1.574	0.598	Bifidobacteriaceae	4517	2063661
		TD55_96.10_0.0_bin.12.orig.fa	96.1	0	0.6	Clostridiales	100538	2455551
		TD55_90.64_0.949_bin.13.orig.fa	90.64	0.949	0.412	Clostridiales	9414	2928242
		TD55_100.0_0.806_bin.14.permissive.fa	100	0.806	0.599	Actinobacteria	194776	2274158
		TD55_100.0_0.0_bin.15.strict.fa	100	0	0.489	Proteobacteria	49942	2451279
		TD55_72.71_2.684_bin.16.permissive.fa	72.71	2.684	0.556	Clostridiales	9367	1773047
		TD55_91.14_0.167_bin.17.strict.fa	91.14	0.167	0.626	Clostridiales	46711	1833825
		TD55_96.64_1.665_bin.18.orig.fa	96.64	1.665	0.384	Clostridiales	31506	2804645
		TD55_96.44_0.0_bin.19.orig.fa	96.44	0	0.386	Bacteroidales	25711	3215160
		TD55_92.00_0.062_bin.1.strict.fa	92	0.062	0.594	Clostridiales	18017	1854412
		TD55_99.38_1.666_bin.20.permissive.fa	99.38	1.666	0.439	Selenomonadales	35355	2287795
		TD55_99.94_0.0_bin.21.strict.fa	99.94	0	0.444	Clostridiales	56670	2649951
		TD55_98.55_0.961_bin.22.orig.fa	98.55	0.961	0.545	Bacteroidetes	131027	2145593
		TD55_95.43_0.480_bin.23.orig.fa	95.43	0.48	0.588	Bacteroidetes	161463	2981832
		TD55_98.65_0.671_bin.24.orig.fa	98.65	0.671	0.33	Clostridiales	185123	2556181
		TD55_98.65_0.0_bin.25.strict.fa	98.65	0	0.36	Clostridiales	266410	2743407
		TD55_98.16_0.0_bin.26.strict.fa	98.16	0	0.485	Bacteroidales	121916	3639822
		TD55_94.11_0.680_bin.27.orig.fa	94.11	0.68	0.566	Clostridiales	6300	2211715
		TD55_99.42_0.128_bin.28.orig.fa	99.42	0.128	0.451	Bacteroidales	80098	4627274
		TD55_94.36_0.557_bin.29.orig.fa	94.36	0.557	0.466	Bacteroidales	96427	4325536
		TD55_99.21_1.920_bin.2.orig.fa	99.21	1.92	0.428	Lachnospiraceae	133885	3153454
		TD55_88.85_3.291_bin.30.strict.fa	88.85	3.291	0.464	Clostridiales	23272	2461599
		TD55_96.87_0.636_bin.31.strict.fa	96.87	0.636	0.384	Clostridiales	29002	2727676
		TD55_89.90_2.947_bin.32.orig.fa	89.9	2.947	0.583	Clostridiales	41449	2324785
		TD55_98.31_0.632_bin.33.orig.fa	98.31	0.632	0.48	Clostridiales	70372	2999980
		TD55_97.29_0.675_bin.34.orig.fa	97.29	0.675	0.424	Clostridiales	22671	2539076
		TD55_99.32_0.671_bin.35.strict.fa	99.32	0.671	0.412	Clostridiales	198207	2155253
		TD55_93.11_0.632_bin.36.strict.fa	93.11	0.632	0.443	Clostridiales	20792	2992646
		TD55_98.63_0.0_bin.37.permissive.fa	98.63	0	0.431	Clostridiales	105305	2664320
		TD55_97.98_0.0_bin.38.strict.fa	97.98	0	0.457	Clostridiales	147302	2486178
		TD55_98.99_0.671_bin.39.strict.fa	98.99	0.671	0.34	Clostridiales	52534	2627542
		TD55_99.11_0.632_bin.3.orig.fa	99.11	0.632	0.448	Clostridiales	88613	2830801
		TD55_99.32_1.342_bin.40.orig.fa	99.32	1.342	0.371	Clostridiales	76283	2674933
		TD55_75.83_0.0_bin.41.strict.fa	75.83	0	0.593	Clostridiales	11350	1500058
		TD55_74.97_1.342_bin.42.orig.fa	74.97	1.342	0.601	Clostridiales	2941	1627549
		TD55_90.33_2.495_bin.43.permissive.fa	90.33	2.495	0.294	Bacteria	3309	2264132
		TD55_97.74_0.187_bin.44.orig.fa	97.74	0.187	0.422	Bacteroidales	103021	5379484
		TD55_97.98_0.671_bin.4.orig.fa	97.98	0.671	0.38	Clostridiales	109305	3037294
		TD55_100.0_0.090_bin.5.permissive.fa	100	0.09	0.594	Bifidobacteriaceae	245055	2229026
		TD55_99.51_0.966_bin.6.strict.fa	99.51	0.966	0.421	Lachnospiraceae	117301	2557131
		TD55_75.82_0.0_bin.7.orig.fa	75.82	0	0.608	Clostridiales	7923	1621030
		TD55_92.40_0.0_bin.8.strict.fa	92.4	0	0.498	Clostridiales	18762	2172655
		TD55_89.87_1.347_bin.9.permissive.fa	89.87	1.347	0.605	Deltaproteobacteria	3885	3435561
		TD58_88.48_0.949_bin.10.strict.fa	88.48	0.949	0.41	Clostridiales	21192	3111864
		TD58_98.65_0.0_bin.11.orig.fa	98.65	0	0.359	Clostridiales	170420	2643007
		TD58_99.32_0.671_bin.12.orig.fa	99.32	0.671	0.411	Clostridiales	212833	2152867
		TD58_98.63_0.0_bin.13.orig.fa	98.63	0	0.431	Clostridiales	72349	2617228
		TD58_99.36_0.656_bin.14.orig.fa	99.36	0.656	0.383	Clostridiales	75187	3016704
		TD58_98.65_1.363_bin.15.orig.fa	98.65	1.363	0.588	Clostridiales	49872	2199211
		TD58_71.34_0.949_bin.16.strict.fa	71.34	0.949	0.5	Clostridiales	6659	1842270
		TD58_99.60_0.0_bin.17.orig.fa	99.6	0	0.443	Clostridiales	48945	2711725
		TD58_71.38_2.272_bin.18.orig.fa	71.38	2.272	0.569	Clostridiales	2566	1824959
		TD58_87.64_0.0_bin.19.orig.fa	87.64	0	0.342	Clostridiales	8480	1909674
		TD58_99.03_0.483_bin.1.orig.fa	99.03	0.483	0.416	Lachnospiraceae	67731	3230177
		TD58_89.85_1.370_bin.20.permissive.fa	89.85	1.37	0.642	Actinobacteria	4411	3077986
		TD58_95.78_0.632_bin.21.orig.fa	95.78	0.632	0.483	Clostridiales	89616	2669033
		TD58_99.54_0.545_bin.22.strict.fa	99.54	0.545	0.596	Bifidobacteriaceae	188799	2164016
		TD58_90.18_1.510_bin.23.orig.fa	90.18	1.51	0.595	Clostridiales	7550	1960877
		TD58_80.26_0.929_bin.24.strict.fa	80.26	0.929	0.419	Clostridiales	19302	2562148
		TD58_93.40_2.426_bin.25.orig.fa	93.4	2.426	0.464	Clostridiales	26622	2533124
		TD58_99.27_0.480_bin.26.orig.fa	99.27	0.48	0.588	Bacteroidetes	162109	3059775
		TD58_99.03_0.961_bin.27.strict.fa	99.03	0.961	0.545	Bacteroidetes	133319	2304464
		TD58_99.51_0.483_bin.28.strict.fa	99.51	0.483	0.42	Lachnospiraceae	111224	2444995
		TD58_74.52_1.754_bin.29.orig.fa	74.52	1.754	0.437	Bacteria	9051	3041490
		TD58_97.83_0.0_bin.2.orig.fa	97.83	0	0.463	Bacteroidales	134754	4562189
		TD58_99.68_0.0_bin.30.permissive.fa	99.68	0	0.488	Proteobacteria	30590	2399426
		TD58_83.68_0.680_bin.31.orig.fa	83.68	0.68	0.604	Clostridiales	15017	1829159
		TD58_97.98_0.0_bin.32.permissive.fa	97.98	0	0.457	Clostridiales	98621	2496096
		TD58_96.50_0.230_bin.33.strict.fa	96.5	0.23	0.599	Bifidobacteriaceae	43594	2237316
		TD58_99.21_1.920_bin.34.orig.fa	99.21	1.92	0.428	Lachnospiraceae	125886	3138103
		TD58_99.24_0.0_bin.35.orig.fa	99.24	0	0.416	Bacteroidales	103021	4959221
		TD58_90.45_1.565_bin.36.orig.fa	90.45	1.565	0.628	Clostridiales	20561	1747243
		TD58_99.98_1.497_bin.37.permissive.fa	99.98	1.497	0.437	Selenomonadales	121400	2335835
		TD58_89.98_0.0_bin.38.orig.fa	89.98	0	0.595	Clostridiales	132468	2613324
		TD58_97.98_0.671_bin.39.orig.fa	97.98	0.671	0.378	Clostridiales	101079	2992936
		TD58_79.02_4.460_bin.3.orig.fa	79.02	4.46	0.439	Bacteroidales	8212	3920078
		TD58_96.83_0.336_bin.40.orig.fa	96.83	0.336	0.448	Clostridiales	99114	2965904
		TD58_94.71_0.012_bin.41.orig.fa	94.71	0.012	0.489	Bacteroidales	26681	3343082
		TD58_98.92_0.0_bin.42.permissive.fa	98.92	0	0.434	Bacteria	42805	4365601
		TD58_98.65_0.0_bin.43.orig.fa	98.65	0	0.42	Clostridiales	71017	2767411
		TD58_97.98_1.342_bin.4.strict.fa	97.98	1.342	0.383	Clostridiales	38883	2723932
		TD58_96.69_0.471_bin.5.permissive.fa	96.69	0.471	0.292	Bacteria	11556	2608160
		TD58_100.0_0.806_bin.6.permissive.fa	100	0.806	0.598	Actinobacteria	171125	2322093
		TD58_98.70_0.512_bin.7.orig.fa	98.7	0.512	0.452	Bacteroidales	34020	4527476
		TD58_95.30_0.671_bin.8.orig.fa	95.3	0.671	0.332	Clostridiales	93790	2206105
		TD58_99.32_1.342_bin.9.orig.fa	99.32	1.342	0.37	Clostridiales	79415	2744825
		TD6_96.60_0.501_bin.10.orig.fa	96.6	0.501	0.423	Bacteroidales	29342	3581776
		TD6_98.83_0.584_bin.11.orig.fa	98.83	0.584	0.43	Lachnospiraceae	50619	2338887
		TD6_98.65_1.677_bin.12.strict.fa	98.65	1.677	0.372	Clostridiales	40689	2402521
		TD6_98.21_1.230_bin.13.strict.fa	98.21	1.23	0.41	Clostridiales	23441	1984495
		TD6_98.65_0.0_bin.14.orig.fa	98.65	0	0.443	Clostridiales	152027	2670091
		TD6_92.11_1.154_bin.15.strict.fa	92.11	1.154	0.602	Clostridiales	35023	1967880
		TD6_82.67_1.342_bin.16.orig.fa	82.67	1.342	0.559	Clostridiales	6305	1780088
		TD6_95.76_0.641_bin.17.orig.fa	95.76	0.641	0.602	Bacteroidetes	41880	2480953
		TD6_97.27_0.183_bin.18.orig.fa	97.27	0.183	0.51	Clostridiales	250527	2255674
		TD6_97.16_0.0_bin.19.orig.fa	97.16	0	0.421	Lachnospiraceae	59863	2371534
		TD6_76.41_4.361_bin.1.orig.fa	76.41	4.361	0.566	Bifidobacteriaceae	6336	1785786
		TD6_75.90_1.449_bin.20.orig.fa	75.9	1.449	0.476	Lachnospiraceae	11355	2385263
		TD6_94.30_2.348_bin.21.orig.fa	94.3	2.348	0.623	Clostridiales	33399	2061031
		TD6_84.27_1.048_bin.22.orig.fa	84.27	1.048	0.459	Bacteroidales	3839	3755007
		TD6_86.53_0.0_bin.23.orig.fa	86.53	0	0.451	Clostridiales	5595	2277430
		TD6_73.82_2.724_bin.24.orig.fa	73.82	2.724	0.594	Bacteroidetes	4013	2031364
		TD6_99.03_0.480_bin.25.orig.fa	99.03	0.48	0.463	Bacteroidetes	79489	2309519
		TD6_91.94_0.0_bin.26.orig.fa	91.94	0	0.414	Clostridiales	125847	2539205
		TD6_100.0_0.898_bin.27.orig.fa	100	0.898	0.466	Selenomonadales	132039	2434558
		TD6_94.35_0.671_bin.28.orig.fa	94.35	0.671	0.36	Clostridiales	44563	2447471
		TD6_95.36_0.0_bin.29.orig.fa	95.36	0	0.604	Clostridiales	55050	2343152
		TD6_100.0_0.0_bin.2.permissive.fa	100	0	0.31	Euryarchaeota	176194	1788209
		TD6_74.12_0.671_bin.30.orig.fa	74.12	0.671	0.604	Clostridiales	9357	1633502
		TD6_88.92_0.335_bin.31.orig.fa	88.92	0.335	0.597	Clostridiales	15060	1664810
		TD6_97.98_0.0_bin.32.orig.fa	97.98	0	0.371	Clostridiales	105856	2884164
		TD6_96.64_1.342_bin.33.strict.fa	96.64	1.342	0.509	Clostridiales	20257	2463690
		TD6_92.50_1.685_bin.34.orig.fa	92.5	1.685	0.249	Bacteria	7734	1215143
		TD6_97.98_0.335_bin.35.strict.fa	97.98	0.335	0.445	Clostridiales	170415	1838195
		TD6_98.79_0.679_bin.36.orig.fa	98.79	0.679	0.497	Bacteroidales	42952	4243412
		TD6_75.28_1.892_bin.37.orig.fa	75.28	1.892	0.379	Clostridiales	2451	1862609
		TD6_97.58_0.806_bin.3.orig.fa	97.58	0.806	0.599	Actinobacteria	78233	2184559
		TD6_98.30_0.0_bin.4.orig.fa	98.3	0	0.499	Bacteroidales	98255	2533780
		TD6_98.32_1.384_bin.5.strict.fa	98.32	1.384	0.382	Clostridiales	24484	3331728
		TD6_85.61_0.469_bin.6.strict.fa	85.61	0.469	0.606	Clostridiales	56387	1798561
		TD6_83.88_0.894_bin.7.orig.fa	83.88	0.894	0.578	Clostridiales	9579	1630910
		TD6_99.32_0.0_bin.8.orig.fa	99.32	0	0.431	Clostridiales	131813	2845296
		TD6_95.99_0.632_bin.9.orig.fa	95.99	0.632	0.42	Clostridiales	28146	2776256
		TD61_99.04_0.123_bin.10.orig.fa	99.04	0.123	0.465	Bacteroidales	140365	4624966
		TD61_99.03_1.223_bin.11.orig.fa	99.03	1.223	0.41	Lachnospiraceae	96794	2512830
		TD61_99.62_0.0_bin.12.orig.fa	99.62	0	0.435	Bacteroidales	160787	3106205
		TD61_99.49_1.629_bin.13.orig.fa	99.49	1.629	0.541	Bacteroidetes	116709	2551135
		TD61_99.32_0.671_bin.14.orig.fa	99.32	0.671	0.406	Clostridiales	281280	2149739
		TD61_97.31_1.363_bin.15.orig.fa	97.31	1.363	0.384	Clostridiales	38250	2902884
		TD61_83.70_2.808_bin.16.orig.fa	83.7	2.808	0.25	Bacteria	11056	1159010
		TD61_97.98_0.0_bin.17.strict.fa	97.98	0	0.532	Clostridiales	281889	1983654
		TD61_89.31_0.335_bin.18.strict.fa	89.31	0.335	0.388	Clostridiales	5914	2358473
		TD61_96.90_0.092_bin.19.orig.fa	96.9	0.092	0.6	Bifidobacteriaceae	21037	2125680
		TD61_94.19_0.584_bin.1.orig.fa	94.19	0.584	0.431	Lachnospiraceae	25689	2076859
		TD61_76.10_1.698_bin.20.orig.fa	76.1	1.698	0.266	Clostridiales	50936	1515067
		TD61_95.35_1.582_bin.21.orig.fa	95.35	1.582	0.411	Clostridiales	20572	3361093
		TD61_81.84_0.636_bin.22.orig.fa	81.84	0.636	0.385	Clostridiales	81616	3024827
		TD61_97.65_1.342_bin.23.orig.fa	97.65	1.342	0.374	Clostridiales	14537	2299896
		TD61_78.03_0.805_bin.24.orig.fa	78.03	0.805	0.427	Clostridiales	7135	1964011
		TD61_98.55_1.690_bin.25.orig.fa	98.55	1.69	0.436	Lachnospiraceae	154695	2889084
		TD61_91.79_0.838_bin.26.orig.fa	91.79	0.838	0.494	Lachnospiraceae	9117	2524699
		TD61_99.32_0.0_bin.27.strict.fa	99.32	0	0.44	Clostridiales	194062	2916312
		TD61_95.93_0.722_bin.28.strict.fa	95.93	0.722	0.565	Clostridiales	16788	2420049
		TD61_95.66_1.140_bin.29.strict.fa	95.66	1.14	0.376	Clostridiales	19292	2446540
		TD61_99.30_1.165_bin.2.orig.fa	99.3	1.165	0.581	Clostridiales	77458	3037127
		TD61_96.59_0.0_bin.30.orig.fa	96.59	0	0.584	Clostridiales	36581	3212593
		TD61_93.67_1.006_bin.31.orig.fa	93.67	1.006	0.479	Clostridiales	89951	2934407
		TD61_76.48_0.0_bin.32.strict.fa	76.48	0	0.58	Bacteria	6593	1498777
		TD61_71.37_1.785_bin.33.strict.fa	71.37	1.785	0.601	Bacteria	18294	2115907
		TD61_97.31_0.0_bin.34.permissive.fa	97.31	0	0.459	Clostridiales	85914	2385885
		TD61_96.83_0.021_bin.35.permissive.fa	96.83	0.021	0.487	Firmicutes	27950	1964075
		TD61_72.28_3.976_bin.36.permissive.fa	72.28	3.976	0.52	Clostridiales	2592	1741498
		TD61_71.77_1.565_bin.37.strict.fa	71.77	1.565	0.613	Clostridiales	4065	1427241
		TD61_87.99_0.838_bin.38.strict.fa	87.99	0.838	0.337	Clostridiales	5080	1817343
		TD61_74.42_1.612_bin.39.orig.fa	74.42	1.612	0.436	Bacteria	3546	2906018
		TD61_91.20_1.932_bin.3.orig.fa	91.2	1.932	0.42	Lachnospiraceae	16483	2556444
		TD61_96.83_1.392_bin.4.orig.fa	96.83	1.392	0.485	Proteobacteria	10418	2580927
		TD61_97.95_0.0_bin.5.permissive.fa	97.95	0	0.554	Bacteria	187613	2861204
		TD61_75.52_0.743_bin.6.orig.fa	75.52	0.743	0.468	Bacteroidales	83232	2654547
		TD61_76.74_0.955_bin.7.orig.fa	76.74	0.955	0.477	Clostridiales	3114	1949145
		TD61_86.03_9.541_bin.8.orig.fa	86.03	9.541	0.425	Bacteroidales	24351	3602729
		TD61_82.61_0.680_bin.9.orig.fa	82.61	0.68	0.581	Clostridiales	14342	1852964
		TD63_71.03_0.632_bin.10.orig.fa	71.03	0.632	0.444	Clostridiales	11745	1926749
		TD63_99.32_0.122_bin.11.strict.fa	99.32	0.122	0.44	Clostridiales	180346	2863119
		TD63_79.82_6.523_bin.12.orig.fa	79.82	6.523	0.414	Bacteria	9618	2983105
		TD63_99.62_0.0_bin.13.orig.fa	99.62	0	0.434	Bacteroidales	124973	3047026
		TD63_91.91_0.244_bin.14.orig.fa	91.91	0.244	0.509	Clostridiales	7424	2388652
		TD63_88.79_1.499_bin.15.strict.fa	88.79	1.499	0.513	Enterobacteriaceae	7255	3891602
		TD63_79.62_2.013_bin.16.orig.fa	79.62	2.013	0.621	Clostridiales	13136	1629681
		TD63_95.43_1.360_bin.17.orig.fa	95.43	1.36	0.565	Clostridiales	13925	2374789
		TD63_72.53_2.475_bin.18.orig.fa	72.53	2.475	0.415	Bacteroides	26573	5122511
		TD63_97.98_0.0_bin.19.permissive.fa	97.98	0	0.53	Clostridiales	281841	2070180
		TD63_75.08_0.0_bin.1.orig.fa	75.08	0	0.601	Clostridiales	30901	1388450
		TD63_73.87_2.348_bin.20.strict.fa	73.87	2.348	0.264	Clostridiales	80641	1657484
		TD63_95.72_1.582_bin.21.orig.fa	95.72	1.582	0.41	Clostridiales	31817	3066734
		TD63_97.98_1.342_bin.22.orig.fa	97.98	1.342	0.383	Clostridiales	47109	2999565
		TD63_94.02_1.865_bin.23.orig.fa	94.02	1.865	0.446	Bacteroidales	57503	3305028
		TD63_98.49_0.0_bin.24.orig.fa	98.49	0	0.463	Bacteroidales	133906	4396307
		TD63_86.38_3.712_bin.25.strict.fa	86.38	3.712	0.621	Clostridiales	19799	1765122
		TD63_87.50_0.0_bin.26.orig.fa	87.5	0	0.469	Bacteroidales	25810	2712988
		TD63_75.46_0.680_bin.27.orig.fa	75.46	0.68	0.584	Clostridiales	8987	1540456
		TD63_83.18_1.812_bin.28.orig.fa	83.18	1.812	0.484	Clostridiales	4714	1523149
		TD63_96.52_0.671_bin.2.orig.fa	96.52	0.671	0.376	Clostridiales	17810	2102985
		TD63_74.08_2.689_bin.30.orig.fa	74.08	2.689	0.465	Clostridiales	30995	1990694
		TD63_100.0_0.0_bin.31.strict.fa	100	0	0.635	Actinobacteria	59974	2580809
		TD63_98.53_0.0_bin.32.orig.fa	98.53	0	0.374	Clostridiales	88109	2639782
		TD63_96.77_0.0_bin.33.permissive.fa	96.77	0	0.51	Bacteria	47720	1879137
		TD63_97.31_0.0_bin.34.permissive.fa	97.31	0	0.457	Clostridiales	104188	2450224
		TD63_96.97_0.0_bin.35.permissive.fa	96.97	0	0.437	Clostridiales	24690	1956146
		TD63_97.67_0.949_bin.36.orig.fa	97.67	0.949	0.479	Clostridiales	74496	3479702
		TD63_99.38_1.497_bin.37.strict.fa	99.38	1.497	0.437	Selenomonadales	49957	2321355
		TD63_95.82_0.0_bin.38.orig.fa	95.82	0	0.431	Lachnospiraceae	37917	2159457
		TD63_97.10_1.223_bin.39.orig.fa	97.1	1.223	0.411	Lachnospiraceae	128809	2557827
		TD63_85.48_1.454_bin.3.permissive.fa	85.48	1.454	0.592	Clostridiales	6803	2017086
		TD63_95.11_0.0_bin.40.orig.fa	95.11	0	0.599	Clostridiales	82987	2553940
		TD63_99.21_1.690_bin.41.orig.fa	99.21	1.69	0.434	Lachnospiraceae	111656	3026995
		TD63_84.46_0.0_bin.42.orig.fa	84.46	0	0.575	Clostridiales	15375	1782407
		TD63_89.22_2.750_bin.43.orig.fa	89.22	2.75	0.573	Clostridiales	3998	1912470
		TD63_100.0_0.671_bin.44.orig.fa	100	0.671	0.384	Clostridiales	46830	3209225
		TD63_83.80_0.466_bin.45.strict.fa	83.8	0.466	0.438	Clostridiales	4015	2037166
		TD63_89.63_0.083_bin.46.orig.fa	89.63	0.083	0.614	Clostridiales	20030	2134124
		TD63_98.50_0.115_bin.47.strict.fa	98.5	0.115	0.6	Bifidobacteriaceae	144162	2145379
		TD63_97.98_0.671_bin.48.orig.fa	97.98	0.671	0.408	Clostridiales	383847	2010227
		TD63_75.17_0.0_bin.49.orig.fa	75.17	0	0.461	Bacteria	50158	3815120
		TD63_92.05_2.019_bin.4.permissive.fa	92.05	2.019	0.588	Bacteroidetes	9791	2289096
		TD63_98.43_0.692_bin.50.strict.fa	98.43	0.692	0.59	Clostridiales	50055	1969344
		TD63_95.88_1.371_bin.51.orig.fa	95.88	1.371	0.486	Proteobacteria	14211	2534397
		TD63_70.70_0.0_bin.52.orig.fa	70.7	0	0.387	Clostridiales	115025	1841543
		TD63_92.78_0.961_bin.54.orig.fa	92.78	0.961	0.539	Bacteroidetes	130837	2158020
		TD63_78.72_2.765_bin.55.strict.fa	78.72	2.765	0.567	Bifidobacteriaceae	11418	1734037
		TD63_99.30_1.165_bin.56.strict.fa	99.3	1.165	0.58	Clostridiales	79896	3150053
		TD63_95.32_0.961_bin.57.strict.fa	95.32	0.961	0.598	Bacteroidetes	37262	2851111
		TD63_89.88_3.370_bin.58.orig.fa	89.88	3.37	0.252	Bacteria	18502	1264422
		TD63_89.15_0.241_bin.59.permissive.fa	89.15	0.241	0.603	Deltaproteobacteria	3524	3211597
		TD63_97.12_0.671_bin.5.orig.fa	97.12	0.671	0.442	Clostridiales	102911	2924284
		TD63_98.10_0.021_bin.60.strict.fa	98.1	0.021	0.486	Firmicutes	34785	1978559
		TD63_76.19_3.448_bin.61.strict.fa	76.19	3.448	0.613	Bacteria	10058	1567422
		TD63_88.59_0.671_bin.6.orig.fa	88.59	0.671	0.599	Clostridiales	58289	2309734
		TD63_72.05_3.448_bin.7.orig.fa	72.05	3.448	0.624	Bacteria	8708	1374684
		TD63_82.71_3.255_bin.8.strict.fa	82.71	3.255	0.413	Lachnospiraceae	40303	2126735
		TD63_97.98_0.671_bin.9.orig.fa	97.98	0.671	0.33	Clostridiales	76215	2438807
		TD65_95.01_0.680_bin.10.strict.fa	95.01	0.68	0.565	Clostridiales	22410	2412599
		TD65_90.49_1.865_bin.11.orig.fa	90.49	1.865	0.405	Bacteroidales	45710	3253868
		TD65_99.32_0.0_bin.12.orig.fa	99.32	0	0.44	Clostridiales	184606	2856808
		TD65_90.23_1.865_bin.13.strict.fa	90.23	1.865	0.395	Pasteurellaceae	7435	1886770
		TD65_79.23_2.794_bin.14.orig.fa	79.23	2.794	0.466	Bacteroidales	8620	2937590
		TD65_98.63_0.167_bin.15.orig.fa	98.63	0.167	0.374	Clostridiales	110885	2674453
		TD65_93.40_1.982_bin.16.orig.fa	93.4	1.982	0.467	Bacteroidales	135424	4196091
		TD65_75.76_0.0_bin.17.orig.fa	75.76	0	0.438	Bacteroidales	66453	2481664
		TD65_83.05_0.210_bin.18.strict.fa	83.05	0.21	0.422	Clostridiales	12959	2382789
		TD65_99.56_0.161_bin.19.permissive.fa	99.56	0.161	0.635	Actinobacteria	29396	2573820
		TD65_90.04_0.371_bin.1.orig.fa	90.04	0.371	0.466	Bacteroidales	66477	3007732
		TD65_87.91_0.0_bin.20.orig.fa	87.91	0	0.458	Clostridiales	75557	2248716
		TD65_99.32_0.671_bin.21.orig.fa	99.32	0.671	0.408	Clostridiales	281280	2153312
		TD65_97.67_1.008_bin.22.orig.fa	97.67	1.008	0.477	Clostridiales	90266	3663262
		TD65_99.51_1.223_bin.23.orig.fa	99.51	1.223	0.411	Lachnospiraceae	110322	2592706
		TD65_99.38_0.0_bin.24.strict.fa	99.38	0	0.6	Bifidobacteriaceae	150172	2183240
		TD65_92.38_0.680_bin.25.orig.fa	92.38	0.68	0.589	Clostridiales	30951	2088444
		TD65_93.87_0.0_bin.26.orig.fa	93.87	0	0.602	Clostridiales	81856	2328836
		TD65_95.63_0.671_bin.27.orig.fa	95.63	0.671	0.375	Clostridiales	16503	2163644
		TD65_92.76_0.335_bin.28.orig.fa	92.76	0.335	0.594	Clostridiales	12248	1797212
		TD65_96.77_0.0_bin.29.strict.fa	96.77	0	0.51	Bacteria	71111	1870965
		TD65_89.26_1.006_bin.2.strict.fa	89.26	1.006	0.384	Clostridiales	46985	2556234
		TD65_85.35_1.293_bin.30.orig.fa	85.35	1.293	0.384	Clostridiales	97708	2673525
		TD65_99.51_1.682_bin.31.strict.fa	99.51	1.682	0.529	Bacteroidetes	112936	3263289
		TD65_97.98_0.0_bin.32.strict.fa	97.98	0	0.532	Clostridiales	355815	1986503
		TD65_89.66_0.094_bin.33.permissive.fa	89.66	0.094	0.301	Bacteria	14315	2100731
		TD65_99.09_1.690_bin.34.orig.fa	99.09	1.69	0.435	Lachnospiraceae	152309	2949887
		TD65_95.90_1.793_bin.35.orig.fa	95.9	1.793	0.6	Clostridiales	28287	2136504
		TD65_98.65_1.342_bin.36.orig.fa	98.65	1.342	0.327	Clostridiales	147807	2573727
		TD65_95.09_1.582_bin.37.orig.fa	95.09	1.582	0.41	Clostridiales	36779	3080576
		TD65_92.58_1.944_bin.38.strict.fa	92.58	1.944	0.584	Clostridiales	5361	2747286
		TD65_87.94_1.647_bin.39.permissive.fa	87.94	1.647	0.516	Clostridiales	4629	2145666
		TD65_97.90_0.335_bin.3.orig.fa	97.9	0.335	0.341	Clostridiales	61230	2260573
		TD65_84.08_3.355_bin.40.orig.fa	84.08	3.355	0.387	Clostridiales	3235	2276838
		TD65_97.74_0.0_bin.41.orig.fa	97.74	0	0.431	Lachnospiraceae	38517	2240080
		TD65_98.10_0.021_bin.42.orig.fa	98.1	0.021	0.487	Firmicutes	34420	1977425
		TD65_70.65_0.791_bin.43.orig.fa	70.65	0.791	0.445	Clostridiales	3868	2277142
		TD65_87.77_0.988_bin.4.strict.fa	87.77	0.988	0.598	Bacteroidetes	17678	2846617
		TD65_99.53_0.125_bin.5.orig.fa	99.53	0.125	0.435	Bacteroidales	89404	3082772
		TD65_98.62_0.0_bin.6.strict.fa	98.62	0	0.49	Clostridiales	41157	2514025
		TD65_98.23_0.0_bin.7.orig.fa	98.23	0	0.442	Clostridiales	115799	2868087
		TD65_78.84_0.0_bin.8.orig.fa	78.84	0	0.433	Clostridiales	2916	2269546
		TD65_100.0_0.105_bin.9.permissive.fa	100	0.105	0.484	Proteobacteria	22159	2687370
		TD66_99.32_0.671_bin.10.orig.fa	99.32	0.671	0.408	Clostridiales	203246	2333087
		TD66_97.59_1.442_bin.11.orig.fa	97.59	1.442	0.543	Bacteroidetes	111896	2241300
		TD66_96.37_0.680_bin.12.strict.fa	96.37	0.68	0.565	Clostridiales	19297	2403509
		TD66_98.63_0.671_bin.13.strict.fa	98.63	0.671	0.375	Clostridiales	137387	2626672
		TD66_99.51_1.223_bin.14.orig.fa	99.51	1.223	0.41	Lachnospiraceae	95619	2630844
		TD66_73.11_6.918_bin.15.strict.fa	73.11	6.918	0.301	Bacteria	3793	1641391
		TD66_96.13_0.636_bin.16.orig.fa	96.13	0.636	0.384	Clostridiales	38212	2684169
		TD66_96.30_0.671_bin.17.orig.fa	96.3	0.671	0.375	Clostridiales	17043	2098116
		TD66_85.80_0.671_bin.18.permissive.fa	85.8	0.671	0.386	Clostridiales	7233	1907908
		TD66_78.79_0.0_bin.19.permissive.fa	78.79	0	0.592	Bacteria	58141	3134947
		TD66_75.04_2.125_bin.1.orig.fa	75.04	2.125	0.263	Clostridiales	37577	1738367
		TD66_98.65_0.0_bin.20.orig.fa	98.65	0	0.441	Clostridiales	136028	2956433
		TD66_87.66_1.677_bin.21.orig.fa	87.66	1.677	0.596	Clostridiales	9260	1682265
		TD66_94.44_2.622_bin.22.orig.fa	94.44	2.622	0.463	Bacteroidales	53916	3696792
		TD66_87.65_0.0_bin.23.strict.fa	87.65	0	0.494	Clostridiales	26491	2234425
		TD66_98.32_0.671_bin.24.orig.fa	98.32	0.671	0.341	Clostridiales	68874	2245780
		TD66_97.98_0.0_bin.25.orig.fa	97.98	0	0.532	Clostridiales	162456	1971580
		TD66_83.11_2.125_bin.26.strict.fa	83.11	2.125	0.422	Lachnospiraceae	20284	2383535
		TD66_100.0_0.105_bin.27.orig.fa	100	0.105	0.484	Proteobacteria	53554	2679102
		TD66_93.19_0.949_bin.28.strict.fa	93.19	0.949	0.412	Clostridiales	44823	2732846
		TD66_87.07_0.495_bin.29.orig.fa	87.07	0.495	0.466	Bacteroidales	155120	3979072
		TD66_96.93_0.671_bin.2.orig.fa	96.93	0.671	0.419	Clostridiales	23969	2697147
		TD66_99.32_0.0_bin.30.orig.fa	99.32	0	0.44	Clostridiales	161912	2859738
		TD66_94.55_0.0_bin.31.orig.fa	94.55	0	0.606	Clostridiales	136481	2205202
		TD66_76.39_1.160_bin.32.strict.fa	76.39	1.16	0.587	Clostridiales	6952	1511302
		TD66_98.31_0.949_bin.33.orig.fa	98.31	0.949	0.479	Clostridiales	88836	3259077
		TD66_96.37_0.335_bin.34.strict.fa	96.37	0.335	0.435	Clostridiales	23355	1972784
		TD66_96.64_0.671_bin.35.orig.fa	96.64	0.671	0.333	Clostridiales	54391	2217029
		TD66_90.84_1.247_bin.36.strict.fa	90.84	1.247	0.598	Clostridiales	63176	2164404
		TD66_93.80_0.779_bin.37.orig.fa	93.8	0.779	0.431	Lachnospiraceae	31203	2177083
		TD66_97.04_1.881_bin.38.orig.fa	97.04	1.881	0.636	Actinobacteria	16193	2494625
		TD66_99.62_0.0_bin.39.orig.fa	99.62	0	0.435	Bacteroidales	274750	3133668
		TD66_99.30_0.0_bin.3.permissive.fa	99.3	0	0.6	Bifidobacteriaceae	61529	2070152
		TD66_93.88_1.346_bin.40.orig.fa	93.88	1.346	0.459	Bacteroidales	28249	3866557
		TD66_98.96_6.531_bin.41.orig.fa	98.96	6.531	0.384	Clostridiales	17138	9647112
		TD66_98.10_0.021_bin.42.strict.fa	98.1	0.021	0.486	Firmicutes	35279	2010862
		TD66_97.84_0.0_bin.4.strict.fa	97.84	0	0.51	Bacteria	106264	1850793
		TD66_72.57_3.854_bin.5.orig.fa	72.57	3.854	0.588	Clostridiales	8007	1529988
		TD66_98.30_1.690_bin.6.orig.fa	98.3	1.69	0.44	Lachnospiraceae	122399	3208268
		TD66_85.46_0.0_bin.7.orig.fa	85.46	0	0.606	Clostridiales	30710	1858742
		TD66_97.98_0.0_bin.8.orig.fa	97.98	0	0.45	Clostridiales	59173	2727660
		TD66_98.60_0.466_bin.9.strict.fa	98.6	0.466	0.582	Clostridiales	33358	2968150
		TD68_83.76_0.158_bin.10.orig.fa	83.76	0.158	0.439	Clostridiales	11710	2565153
		TD68_94.57_0.480_bin.11.strict.fa	94.57	0.48	0.588	Bacteroidetes	131317	3200692
		TD68_96.51_1.939_bin.12.orig.fa	96.51	1.939	0.421	Bacteroidales	21507	4210746
		TD68_95.32_0.680_bin.13.orig.fa	95.32	0.68	0.565	Clostridiales	14593	2354018
		TD68_99.21_1.690_bin.14.orig.fa	99.21	1.69	0.436	Lachnospiraceae	153501	2923897
		TD68_80.76_1.865_bin.15.orig.fa	80.76	1.865	0.408	Bacteroidales	53468	2676608
		TD68_94.83_0.632_bin.16.orig.fa	94.83	0.632	0.462	Clostridiales	35534	2693621
		TD68_99.32_0.0_bin.17.orig.fa	99.32	0	0.44	Clostridiales	184606	2848601
		TD68_98.94_1.265_bin.18.orig.fa	98.94	1.265	0.477	Clostridiales	96943	3194046
		TD68_99.30_1.165_bin.19.strict.fa	99.3	1.165	0.581	Clostridiales	45359	3038000
		TD68_92.62_0.223_bin.1.strict.fa	92.62	0.223	0.593	Clostridiales	26517	1777201
		TD68_99.68_0.105_bin.20.strict.fa	99.68	0.105	0.485	Proteobacteria	34034	2611050
		TD68_99.62_0.0_bin.21.permissive.fa	99.62	0	0.433	Bacteroidales	237380	3076852
		TD68_99.32_1.006_bin.22.orig.fa	99.32	1.006	0.376	Clostridiales	13864	2088203
		TD68_97.31_0.0_bin.23.orig.fa	97.31	0	0.636	Actinobacteria	26554	2536908
		TD68_77.05_0.776_bin.24.strict.fa	77.05	0.776	0.585	Clostridiales	7987	1586645
		TD68_71.78_1.342_bin.25.orig.fa	71.78	1.342	0.381	Clostridiales	46362	2971429
		TD68_83.58_0.0_bin.26.orig.fa	83.58	0	0.573	Clostridiales	17392	1898872
		TD68_97.98_0.0_bin.27.permissive.fa	97.98	0	0.45	Clostridiales	65894	2789540
		TD68_95.91_0.0_bin.28.orig.fa	95.91	0	0.603	Clostridiales	82255	2375219
		TD68_95.71_0.0_bin.29.orig.fa	95.71	0	0.493	Clostridiales	24573	2418732
		TD68_97.93_0.0_bin.2.orig.fa	97.93	0	0.34	Clostridiales	66053	2279337
		TD68_91.36_0.0_bin.30.orig.fa	91.36	0	0.431	Lachnospiraceae	36993	2098034
		TD68_93.63_0.636_bin.31.orig.fa	93.63	0.636	0.383	Clostridiales	68503	2554354
		TD68_99.63_0.0_bin.32.strict.fa	99.63	0	0.6	Bifidobacteriaceae	74583	2103585
		TD68_98.65_0.0_bin.33.orig.fa	98.65	0	0.442	Clostridiales	74597	2885473
		TD68_87.78_0.961_bin.34.strict.fa	87.78	0.961	0.463	Bacteroidales	18496	3306360
		TD68_97.98_0.0_bin.35.permissive.fa	97.98	0	0.533	Clostridiales	220444	1953257
		TD68_97.58_0.0_bin.36.strict.fa	97.58	0	0.48	Clostridia	116140	2548274
		TD68_70.87_0.061_bin.37.strict.fa	70.87	0.061	0.602	Clostridiales	57038	1342934
		TD68_86.12_2.403_bin.38.strict.fa	86.12	2.403	0.548	Bacteroidetes	129904	1972982
		TD68_94.46_2.602_bin.39.orig.fa	94.46	2.602	0.464	Bacteroidales	119955	4403526
		TD68_93.47_0.335_bin.3.strict.fa	93.47	0.335	0.367	Clostridiales	6314	1828801
		TD68_97.98_0.671_bin.40.permissive.fa	97.98	0.671	0.406	Clostridiales	281324	2183237
		TD68_95.69_0.0_bin.41.strict.fa	95.69	0	0.512	Bacteria	58651	1750862
		TD68_77.85_1.785_bin.42.orig.fa	77.85	1.785	0.602	Bacteria	18876	2077455
		TD68_92.76_8.178_bin.43.orig.fa	92.76	8.178	0.425	Bacteroidales	87214	6983085
		TD68_97.31_1.342_bin.44.orig.fa	97.31	1.342	0.383	Clostridiales	31888	2749159
		TD68_72.66_1.650_bin.45.strict.fa	72.66	1.65	0.59	Bacteroidetes	3909	1896444
		TD68_98.73_0.021_bin.46.strict.fa	98.73	0.021	0.486	Firmicutes	34839	1997299
		TD68_98.65_0.671_bin.47.orig.fa	98.65	0.671	0.33	Clostridiales	110455	2538923
		TD68_75.38_5.369_bin.48.orig.fa	75.38	5.369	0.598	Clostridiales	2018	1586234
		TD68_97.84_1.223_bin.4.orig.fa	97.84	1.223	0.411	Lachnospiraceae	109606	2490687
		TD68_84.11_0.0_bin.5.orig.fa	84.11	0	0.519	Clostridiales	4600	1912160
		TD68_94.77_1.582_bin.6.strict.fa	94.77	1.582	0.411	Clostridiales	50409	3013845
		TD68_98.65_0.061_bin.7.orig.fa	98.65	0.061	0.374	Clostridiales	74545	2630449
		TD68_93.30_4.477_bin.8.orig.fa	93.3	4.477	0.444	Bacteroidales	58126	3484353
		TD68_97.65_0.0_bin.9.orig.fa	97.65	0	0.433	Clostridiales	130439	2083471
		TD69_86.52_3.401_bin.10.orig.fa	86.52	3.401	0.603	Clostridiales	18595	1946197
		TD69_93.03_0.949_bin.11.orig.fa	93.03	0.949	0.478	Clostridiales	86369	2947700
		TD69_99.53_0.499_bin.12.strict.fa	99.53	0.499	0.6	Bifidobacteriaceae	90451	2165273
		TD69_99.32_0.671_bin.13.orig.fa	99.32	0.671	0.34	Clostridiales	75701	2559686
		TD69_93.54_0.0_bin.14.orig.fa	93.54	0	0.405	Bacteroidales	45710	3105301
		TD69_88.06_2.215_bin.15.orig.fa	88.06	2.215	0.464	Clostridiales	20023	2471345
		TD69_98.65_0.0_bin.16.orig.fa	98.65	0	0.442	Clostridiales	137858	2897459
		TD69_73.17_0.0_bin.17.strict.fa	73.17	0	0.426	Lachnospiraceae	26787	1948476
		TD69_76.23_0.637_bin.18.strict.fa	76.23	0.637	0.479	Clostridia	2770	2163968
		TD69_100.0_0.671_bin.19.orig.fa	100	0.671	0.383	Clostridiales	39156	2999938
		TD69_89.04_1.370_bin.1.strict.fa	89.04	1.37	0.632	Actinobacteria	10808	2545430
		TD69_83.01_0.210_bin.20.orig.fa	83.01	0.21	0.438	Clostridiales	13278	2561431
		TD69_97.31_0.0_bin.21.strict.fa	97.31	0	0.459	Clostridiales	103120	2315483
		TD69_92.67_0.880_bin.22.strict.fa	92.67	0.88	0.421	Bacteroidales	50923	3615782
		TD69_99.30_1.165_bin.23.orig.fa	99.3	1.165	0.582	Clostridiales	40967	3009273
		TD69_97.98_0.0_bin.24.permissive.fa	97.98	0	0.429	Clostridiales	83831	2613705
		TD69_95.68_0.421_bin.25.orig.fa	95.68	0.421	0.493	Clostridiales	26054	2418363
		TD69_100.0_0.105_bin.26.permissive.fa	100	0.105	0.484	Proteobacteria	43763	2686544
		TD69_98.65_0.0_bin.27.orig.fa	98.65	0	0.532	Clostridiales	238638	1971805
		TD69_97.95_0.0_bin.28.orig.fa	97.95	0	0.555	Bacteria	48379	2899134
		TD69_98.65_0.0_bin.29.orig.fa	98.65	0	0.374	Clostridiales	102625	2667275
		TD69_95.72_0.949_bin.2.orig.fa	95.72	0.949	0.41	Clostridiales	26568	2931469
		TD69_79.63_1.724_bin.30.strict.fa	79.63	1.724	0.425	Bacteria	78889	7191230
		TD69_99.32_0.671_bin.31.orig.fa	99.32	0.671	0.407	Clostridiales	238609	2263824
		TD69_99.24_1.223_bin.32.orig.fa	99.24	1.223	0.412	Lachnospiraceae	128182	2664746
		TD69_92.66_0.104_bin.33.strict.fa	92.66	0.104	0.604	Clostridiales	114784	2300754
		TD69_99.09_1.690_bin.34.orig.fa	99.09	1.69	0.434	Lachnospiraceae	153503	2987645
		TD69_98.65_0.335_bin.35.orig.fa	98.65	0.335	0.376	Clostridiales	12346	2084330
		TD69_99.32_0.0_bin.36.strict.fa	99.32	0	0.44	Clostridiales	162563	2868168
		TD69_99.62_0.0_bin.37.strict.fa	99.62	0	0.434	Bacteroidales	325677	3093711
		TD69_78.54_0.961_bin.38.orig.fa	78.54	0.961	0.46	Bacteroidales	3929	3469454
		TD69_98.13_4.104_bin.39.orig.fa	98.13	4.104	0.447	Bacteroidales	58966	3940961
		TD69_83.81_1.442_bin.3.orig.fa	83.81	1.442	0.55	Bacteroidetes	97191	1890184
		TD69_92.72_0.185_bin.40.orig.fa	92.72	0.185	0.465	Bacteroidales	52020	3204345
		TD69_79.02_1.195_bin.41.strict.fa	79.02	1.195	0.586	Clostridiales	7584	1794872
		TD69_97.09_2.013_bin.42.orig.fa	97.09	2.013	0.382	Clostridiales	13769	2555913
		TD69_73.49_2.150_bin.43.permissive.fa	73.49	2.15	0.434	Bacteria	3610	3363200
		TD69_90.66_0.389_bin.44.orig.fa	90.66	0.389	0.432	Lachnospiraceae	32322	2127970
		TD69_98.10_0.021_bin.45.orig.fa	98.1	0.021	0.487	Firmicutes	34420	2031395
		TD69_97.84_0.0_bin.4.permissive.fa	97.84	0	0.509	Bacteria	58888	1878970
		TD69_97.27_0.680_bin.5.strict.fa	97.27	0.68	0.567	Clostridiales	19189	2344887
		TD69_92.67_0.480_bin.6.strict.fa	92.67	0.48	0.594	Bacteroidetes	148033	3005812
		TD69_94.29_1.115_bin.7.orig.fa	94.29	1.115	0.464	Bacteroidales	130935	4241674
		TD69_98.65_0.671_bin.8.orig.fa	98.65	0.671	0.331	Clostridiales	67929	2319897
		TD69_89.54_2.040_bin.9.strict.fa	89.54	2.04	0.6	Clostridiales	45786	1995833
		TD7_100.0_0.806_bin.10.strict.fa	100	0.806	0.599	Actinobacteria	107131	2258905
		TD7_78.48_0.894_bin.11.strict.fa	78.48	0.894	0.557	Clostridiales	6851	1842964
		TD7_98.65_0.671_bin.12.orig.fa	98.65	0.671	0.431	Clostridiales	84120	2868662
		TD7_97.98_0.0_bin.13.orig.fa	97.98	0	0.383	Clostridiales	201857	1828853
		TD7_75.72_0.681_bin.14.strict.fa	75.72	0.681	0.567	Bifidobacteriaceae	6350	1636271
		TD7_98.65_1.230_bin.15.orig.fa	98.65	1.23	0.411	Clostridiales	30481	2018023
		TD7_88.68_0.0_bin.16.orig.fa	88.68	0	0.464	Clostridiales	6869	1840656
		TD7_99.03_0.0_bin.17.orig.fa	99.03	0	0.419	Lachnospiraceae	63232	2573042
		TD7_96.21_0.069_bin.18.permissive.fa	96.21	0.069	0.576	Proteobacteria	7428	2213630
		TD7_73.82_0.0_bin.19.orig.fa	73.82	0	0.412	Clostridiales	93710	1848609
		TD7_72.24_6.218_bin.1.orig.fa	72.24	6.218	0.425	Lachnospiraceae	8145	1832769
		TD7_94.13_1.754_bin.20.orig.fa	94.13	1.754	0.429	Lachnospiraceae	33433	2222960
		TD7_91.46_0.0_bin.21.orig.fa	91.46	0	0.607	Clostridiales	25471	2316981
		TD7_93.28_0.0_bin.22.orig.fa	93.28	0	0.615	Clostridiales	90890	2057738
		TD7_94.99_1.677_bin.23.permissive.fa	94.99	1.677	0.452	Clostridiales	8795	1736169
		TD7_96.97_0.447_bin.24.strict.fa	96.97	0.447	0.509	Clostridiales	18255	2462293
		TD7_96.64_0.0_bin.25.orig.fa	96.64	0	0.443	Clostridiales	152697	2597399
		TD7_71.29_1.698_bin.26.orig.fa	71.29	1.698	0.378	Clostridiales	3267	1554929
		TD7_98.74_0.493_bin.27.orig.fa	98.74	0.493	0.498	Bacteroidales	48714	3938090
		TD7_75.98_0.671_bin.28.orig.fa	75.98	0.671	0.489	Clostridiales	2983	1320465
		TD7_85.91_1.860_bin.2.orig.fa	85.91	1.86	0.519	Clostridiales	4558	1919818
		TD7_79.04_7.142_bin.3.orig.fa	79.04	7.142	0.473	Prevotella	39138	2632701
		TD7_80.35_2.366_bin.4.orig.fa	80.35	2.366	0.468	Bacteroidetes	3509	1796739
		TD7_98.30_1.132_bin.5.orig.fa	98.3	1.132	0.497	Bacteroidales	91678	2613225
		TD7_100.0_1.097_bin.6.orig.fa	100	1.097	0.466	Selenomonadales	95476	2426774
		TD7_99.32_0.0_bin.7.orig.fa	99.32	0	0.36	Clostridiales	178757	2529110
		TD7_84.18_0.915_bin.8.orig.fa	84.18	0.915	0.387	Clostridiales	9639	2062473
		TD7_79.27_2.721_bin.9.orig.fa	79.27	2.721	0.606	Clostridiales	7966	1757755
		TD70_96.34_2.190_bin.10.orig.fa	96.34	2.19	0.411	Lachnospiraceae	104013	2498621
		TD70_89.95_0.371_bin.11.orig.fa	89.95	0.371	0.468	Bacteroidales	56789	3322458
		TD70_88.94_0.632_bin.12.strict.fa	88.94	0.632	0.421	Clostridiales	18015	2511854
		TD70_93.95_1.282_bin.13.strict.fa	93.95	1.282	0.595	Bacteroidetes	34573	3117570
		TD70_97.67_1.602_bin.14.orig.fa	97.67	1.602	0.481	Clostridiales	93616	3655557
		TD70_97.98_0.671_bin.15.permissive.fa	97.98	0.671	0.406	Clostridiales	294131	2167372
		TD70_71.81_0.671_bin.16.strict.fa	71.81	0.671	0.382	Clostridiales	47547	2448254
		TD70_90.08_2.721_bin.17.strict.fa	90.08	2.721	0.604	Clostridiales	55493	2046320
		TD70_82.06_0.0_bin.18.orig.fa	82.06	0	0.448	Bacteroidales	57338	2908805
		TD70_99.32_0.0_bin.19.orig.fa	99.32	0	0.441	Clostridiales	151628	2794226
		TD70_73.85_0.0_bin.1.strict.fa	73.85	0	0.58	Bacteria	19900	1951131
		TD70_81.79_0.660_bin.20.orig.fa	81.79	0.66	0.413	Bacteroidales	19557	3717185
		TD70_97.61_0.680_bin.21.orig.fa	97.61	0.68	0.564	Clostridiales	16920	2507112
		TD70_81.97_0.693_bin.22.orig.fa	81.97	0.693	0.38	Clostridiales	4804	2082233
		TD70_86.38_1.265_bin.23.orig.fa	86.38	1.265	0.443	Clostridiales	7891	2760019
		TD70_93.93_2.267_bin.24.orig.fa	93.93	2.267	0.412	Clostridiales	27807	3339752
		TD70_94.21_0.0_bin.25.strict.fa	94.21	0	0.603	Clostridiales	107214	2321165
		TD70_97.98_0.0_bin.26.permissive.fa	97.98	0	0.454	Clostridiales	53978	2534148
		TD70_100.0_0.474_bin.27.strict.fa	100	0.474	0.485	Proteobacteria	39703	2633803
		TD70_74.19_0.877_bin.28.orig.fa	74.19	0.877	0.438	Bacteria	12230	2615428
		TD70_79.08_3.428_bin.29.strict.fa	79.08	3.428	0.465	Clostridiales	15737	2370918
		TD70_98.65_0.671_bin.2.strict.fa	98.65	0.671	0.327	Clostridiales	237821	2575686
		TD70_77.06_3.664_bin.30.strict.fa	77.06	3.664	0.416	Lachnospiraceae	12160	1558069
		TD70_98.08_1.207_bin.31.orig.fa	98.08	1.207	0.434	Lachnospiraceae	117069	2957381
		TD70_97.59_1.602_bin.32.orig.fa	97.59	1.602	0.541	Bacteroidetes	103320	2529880
		TD70_97.98_0.0_bin.33.orig.fa	97.98	0	0.537	Clostridiales	77538	1878866
		TD70_97.00_1.166_bin.34.orig.fa	97	1.166	0.488	Clostridiales	28013	3109547
		TD70_98.10_0.021_bin.35.permissive.fa	98.1	0.021	0.486	Firmicutes	35455	2007428
		TD70_75.11_4.130_bin.36.orig.fa	75.11	4.13	0.351	Bacteria	2013	1743910
		TD70_75.28_3.293_bin.37.permissive.fa	75.28	3.293	0.633	Actinobacteria	2785	2041797
		TD70_99.04_1.273_bin.38.strict.fa	99.04	1.273	0.386	Clostridiales	124524	2949220
		TD70_99.10_0.985_bin.3.orig.fa	99.1	0.985	0.377	Clostridiales	11210	2027771
		TD70_82.01_2.331_bin.4.permissive.fa	82.01	2.331	0.586	Clostridiales	3641	2450300
		TD70_77.07_0.063_bin.5.permissive.fa	77.07	0.063	0.523	Bacteria	3079	1386130
		TD70_99.53_0.0_bin.6.strict.fa	99.53	0	0.6	Bifidobacteriaceae	195203	2151388
		TD70_98.86_0.188_bin.7.orig.fa	98.86	0.188	0.435	Bacteroidales	46429	2980675
		TD70_78.07_0.0_bin.8.permissive.fa	78.07	0	0.44	Clostridiales	2514	1564142
		TD70_95.98_0.0_bin.9.orig.fa	95.98	0	0.431	Lachnospiraceae	31412	2281602
		TD71_92.50_1.850_bin.10.orig.fa	92.5	1.85	0.516	Clostridiales	6403	2144987
		TD71_83.09_1.791_bin.11.permissive.fa	83.09	1.791	0.396	Pasteurellaceae	4049	1609144
		TD71_97.31_0.167_bin.12.orig.fa	97.31	0.167	0.413	Clostridiales	124525	2445140
		TD71_99.32_1.140_bin.13.orig.fa	99.32	1.14	0.407	Clostridiales	1140102	2190788
		TD71_85.38_0.322_bin.14.strict.fa	85.38	0.322	0.602	Bifidobacteriaceae	28423	1901530
		TD71_94.96_1.006_bin.15.orig.fa	94.96	1.006	0.386	Clostridiales	13179	2066836
		TD71_84.79_0.447_bin.16.orig.fa	84.79	0.447	0.366	Clostridiales	7945	2709126
		TD71_73.34_0.340_bin.17.strict.fa	73.34	0.34	0.589	Clostridiales	14592	1642886
		TD71_94.27_1.020_bin.18.strict.fa	94.27	1.02	0.583	Clostridiales	63264	2640328
		TD71_96.15_0.0_bin.19.strict.fa	96.15	0	0.534	Clostridiales	453033	1914219
		TD71_91.62_0.743_bin.1.orig.fa	91.62	0.743	0.384	Clostridiales	40759	2749062
		TD71_99.15_1.449_bin.20.orig.fa	99.15	1.449	0.432	Lachnospiraceae	224180	3169519
		TD71_97.65_0.0_bin.21.orig.fa	97.65	0	0.453	Clostridiales	41426	2552034
		TD71_99.07_0.076_bin.22.strict.fa	99.07	0.076	0.629	Bifidobacteriaceae	133160	2152910
		TD71_93.53_0.0_bin.23.orig.fa	93.53	0	0.601	Clostridiales	90339	2374964
		TD71_95.39_1.215_bin.24.strict.fa	95.39	1.215	0.577	Enterobacteriaceae	16732	4883203
		TD71_84.49_0.0_bin.25.orig.fa	84.49	0	0.45	Clostridiales	62865	2418515
		TD71_95.78_0.316_bin.26.orig.fa	95.78	0.316	0.49	Clostridiales	25801	2559351
		TD71_90.67_0.0_bin.27.orig.fa	90.67	0	0.494	Clostridiales	21129	2317726
		TD71_90.20_1.011_bin.28.permissive.fa	90.2	1.011	0.451	Clostridiales	5875	2327392
		TD71_88.82_1.510_bin.29.orig.fa	88.82	1.51	0.411	Clostridiales	6738	2120511
		TD71_76.78_3.913_bin.2.orig.fa	76.78	3.913	0.416	Lachnospiraceae	4924	2074379
		TD71_98.73_0.0_bin.30.strict.fa	98.73	0	0.493	Proteobacteria	38990	2122180
		TD71_98.65_2.684_bin.31.orig.fa	98.65	2.684	0.371	Clostridiales	40820	2472433
		TD71_95.24_0.881_bin.32.strict.fa	95.24	0.881	0.599	Bacteroidetes	57353	2774616
		TD71_73.21_0.0_bin.33.orig.fa	73.21	0	0.606	Bacteria	15066	2149403
		TD71_98.65_0.671_bin.34.orig.fa	98.65	0.671	0.33	Clostridiales	98906	2320504
		TD71_98.10_1.582_bin.35.orig.fa	98.1	1.582	0.412	Clostridiales	94244	3793960
		TD71_97.58_0.181_bin.36.orig.fa	97.58	0.181	0.42	Lachnospiraceae	41109	2549563
		TD71_79.09_0.699_bin.37.orig.fa	79.09	0.699	0.585	Clostridiales	3256	2425822
		TD71_89.45_1.207_bin.38.strict.fa	89.45	1.207	0.48	Lachnospiraceae	28989	2447702
		TD71_94.08_0.0_bin.39.permissive.fa	94.08	0	0.635	Actinobacteria	195246	2553681
		TD71_95.17_0.894_bin.3.strict.fa	95.17	0.894	0.421	Clostridiales	29293	2706229
		TD71_75.43_7.017_bin.40.orig.fa	75.43	7.017	0.429	Bacteria	40842	2546572
		TD71_97.98_0.0_bin.41.orig.fa	97.98	0	0.445	Clostridiales	146545	2551147
		TD71_100.0_0.806_bin.42.orig.fa	100	0.806	0.598	Actinobacteria	128685	2241930
		TD71_97.67_0.0_bin.43.orig.fa	97.67	0	0.595	Bifidobacteriaceae	333911	2182463
		TD71_80.53_0.316_bin.44.orig.fa	80.53	0.316	0.438	Clostridiales	22514	2578407
		TD71_78.52_0.0_bin.45.permissive.fa	78.52	0	0.563	Bacteria	47619	2010407
		TD71_99.05_0.943_bin.46.orig.fa	99.05	0.943	0.299	Bacteria	49894	2499748
		TD71_98.41_0.021_bin.47.orig.fa	98.41	0.021	0.488	Firmicutes	28244	2079569
		TD71_77.09_1.733_bin.48.strict.fa	77.09	1.733	0.443	Clostridiales	4997	2130838
		TD71_72.90_3.0_bin.49.orig.fa	72.9	3	0.581	Proteobacteria	2100	1563828
		TD71_97.36_1.503_bin.4.orig.fa	97.36	1.503	0.422	Bacteroidales	28047	4198169
		TD71_98.18_1.201_bin.5.strict.fa	98.18	1.201	0.552	Bacteroidetes	45920	1988613
		TD71_90.82_0.850_bin.6.orig.fa	90.82	0.85	0.565	Clostridiales	7389	2255323
		TD71_85.75_1.627_bin.7.orig.fa	85.75	1.627	0.344	Clostridiales	5434	1892986
		TD71_97.10_0.440_bin.8.orig.fa	97.1	0.44	0.588	Clostridiales	17808	2084285
		TD71_96.76_1.351_bin.9.orig.fa	96.76	1.351	0.463	Clostridiales	59541	2875135
		TD73_98.11_0.0_bin.10.strict.fa	98.11	0	0.3	Bacteria	58390	2523012
		TD73_92.61_4.602_bin.11.orig.fa	92.61	4.602	0.589	Bifidobacteriaceae	48334	2030192
		TD73_92.63_2.013_bin.12.orig.fa	92.63	2.013	0.589	Clostridiales	16842	1870709
		TD73_94.67_0.690_bin.13.orig.fa	94.67	0.69	0.49	Clostridiales	30362	2539528
		TD73_98.78_0.898_bin.14.orig.fa	98.78	0.898	0.442	Selenomonadales	37432	2140172
		TD73_82.68_0.819_bin.15.orig.fa	82.68	0.819	0.602	Bifidobacteriaceae	6501	1801013
		TD73_97.42_3.355_bin.16.orig.fa	97.42	3.355	0.448	Clostridiales	31443	2545161
		TD73_98.96_0.0_bin.17.strict.fa	98.96	0	0.632	Actinobacteria	121690	2682092
		TD73_98.65_0.041_bin.18.orig.fa	98.65	0.041	0.36	Clostridiales	157318	2646009
		TD73_96.46_0.659_bin.19.strict.fa	96.46	0.659	0.577	Proteobacteria	9763	2364367
		TD73_87.82_0.0_bin.1.strict.fa	87.82	0	0.582	Clostridiales	14390	1801861
		TD73_97.89_0.557_bin.20.orig.fa	97.89	0.557	0.465	Bacteroidales	171821	4436678
		TD73_85.83_1.677_bin.21.strict.fa	85.83	1.677	0.337	Clostridiales	9005	1835810
		TD73_98.07_1.442_bin.22.orig.fa	98.07	1.442	0.541	Bacteroidetes	53809	2420173
		TD73_70.12_2.948_bin.23.orig.fa	70.12	2.948	0.427	Bacteroides	5600	4247594
		TD73_100.0_0.0_bin.24.permissive.fa	100	0	0.488	Proteobacteria	42510	2496962
		TD73_95.35_1.265_bin.25.orig.fa	95.35	1.265	0.413	Clostridiales	58198	3495151
		TD73_86.38_6.338_bin.26.permissive.fa	86.38	6.338	0.279	Clostridiales	4552	2191142
		TD73_97.98_0.061_bin.27.orig.fa	97.98	0.061	0.477	Clostridiales	81679	2116497
		TD73_80.40_2.166_bin.28.orig.fa	80.4	2.166	0.519	Enterobacteriaceae	2870	3280098
		TD73_97.31_0.0_bin.29.strict.fa	97.31	0	0.536	Clostridiales	166567	1909547
		TD73_94.36_0.671_bin.2.orig.fa	94.36	0.671	0.595	Clostridiales	19918	1859324
		TD73_93.19_0.0_bin.30.strict.fa	93.19	0	0.603	Clostridiales	77908	2325364
		TD73_97.98_0.0_bin.31.orig.fa	97.98	0	0.513	Clostridiales	12497	2303143
		TD73_93.51_1.677_bin.32.orig.fa	93.51	1.677	0.386	Clostridiales	25914	2414957
		TD73_100.0_0.806_bin.33.strict.fa	100	0.806	0.598	Actinobacteria	120228	2258967
		TD73_92.82_0.696_bin.34.orig.fa	92.82	0.696	0.384	Clostridiales	12968	2604696
		TD73_90.13_2.307_bin.35.orig.fa	90.13	2.307	0.458	Bacteroidales	5678	3699437
		TD73_71.72_0.0_bin.36.orig.fa	71.72	0	0.463	Bacteria	5302	3037975
		TD73_97.31_1.342_bin.37.orig.fa	97.31	1.342	0.379	Clostridiales	11611	2909582
		TD73_71.74_0.0_bin.38.orig.fa	71.74	0	0.462	Bacteroidales	305698	2350260
		TD73_76.74_0.949_bin.39.orig.fa	76.74	0.949	0.423	Clostridiales	8252	2425783
		TD73_81.46_1.284_bin.3.orig.fa	81.46	1.284	0.281	Bacteria	20459	966515
		TD73_72.04_5.063_bin.40.orig.fa	72.04	5.063	0.5	Clostridiales	14959	2105955
		TD73_95.97_1.156_bin.41.orig.fa	95.97	1.156	0.584	Clostridiales	64742	2524039
		TD73_99.32_1.006_bin.42.permissive.fa	99.32	1.006	0.406	Clostridiales	214848	2228808
		TD73_78.54_0.0_bin.43.strict.fa	78.54	0	0.614	Clostridiales	4738	1549692
		TD73_71.98_1.006_bin.44.orig.fa	71.98	1.006	0.632	Clostridiales	4015	1432048
		TD73_94.79_1.174_bin.45.orig.fa	94.79	1.174	0.423	Clostridiales	17882	2563313
		TD73_95.77_0.228_bin.46.permissive.fa	95.77	0.228	0.431	Clostridiales	9662	2646202
		TD73_97.78_0.021_bin.47.permissive.fa	97.78	0.021	0.488	Firmicutes	30900	2064034
		TD73_70.54_3.849_bin.48.orig.fa	70.54	3.849	0.609	Deltaproteobacteria	1976	2376084
		TD73_90.60_0.805_bin.4.orig.fa	90.6	0.805	0.464	Clostridiales	47646	2758075
		TD73_99.32_4.758_bin.5.orig.fa	99.32	4.758	0.368	Clostridiales	68524	2754141
		TD73_99.27_0.181_bin.6.orig.fa	99.27	0.181	0.418	Lachnospiraceae	73596	2716468
		TD73_99.19_0.115_bin.7.strict.fa	99.19	0.115	0.629	Bifidobacteriaceae	121633	2066083
		TD73_82.12_0.483_bin.8.orig.fa	82.12	0.483	0.43	Lachnospiraceae	93099	2496029
		TD73_93.75_0.894_bin.9.permissive.fa	93.75	0.894	0.46	Clostridiales	9594	2226680
		TD74_73.05_0.699_bin.10.strict.fa	73.05	0.699	0.269	Clostridiales	6388	1251944
		TD74_89.56_2.906_bin.11.strict.fa	89.56	2.906	0.589	Clostridiales	13802	2362498
		TD74_93.87_0.0_bin.12.orig.fa	93.87	0	0.596	Clostridiales	78877	2672453
		TD74_97.82_0.966_bin.13.orig.fa	97.82	0.966	0.437	Lachnospiraceae	106020	2751275
		TD74_95.68_0.0_bin.14.orig.fa	95.68	0	0.383	Clostridiales	71365	2960735
		TD74_72.72_0.316_bin.15.orig.fa	72.72	0.316	0.449	Clostridiales	19540	2252832
		TD74_97.27_1.442_bin.16.orig.fa	97.27	1.442	0.552	Bacteroidetes	49025	2040798
		TD74_99.53_7.983_bin.17.strict.fa	99.53	7.983	0.626	Bifidobacteriaceae	88524	2405821
		TD74_100.0_0.0_bin.18.permissive.fa	100	0	0.635	Actinobacteria	159320	2620674
		TD74_85.24_2.070_bin.19.strict.fa	85.24	2.07	0.481	Lachnospiraceae	15026	2296687
		TD74_99.98_1.551_bin.1.orig.fa	99.98	1.551	0.437	Selenomonadales	35109	2327462
		TD74_81.09_0.503_bin.20.orig.fa	81.09	0.503	0.36	Clostridiales	17411	2533479
		TD74_99.32_2.684_bin.21.orig.fa	99.32	2.684	0.371	Clostridiales	75407	2489802
		TD74_97.67_0.0_bin.22.orig.fa	97.67	0	0.485	Clostridiales	69310	2848946
		TD74_89.35_2.215_bin.23.orig.fa	89.35	2.215	0.412	Clostridiales	94875	3310320
		TD74_70.14_0.421_bin.24.orig.fa	70.14	0.421	0.426	Clostridiales	10116	1603282
		TD74_81.35_3.697_bin.25.orig.fa	81.35	3.697	0.507	Lachnospiraceae	8569	2448492
		TD74_96.64_0.335_bin.26.orig.fa	96.64	0.335	0.592	Clostridiales	27599	1996651
		TD74_97.31_0.854_bin.27.orig.fa	97.31	0.854	0.465	Clostridiales	17495	2004646
		TD74_97.98_0.490_bin.28.orig.fa	97.98	0.49	0.359	Clostridiales	185635	2563925
		TD74_90.02_1.476_bin.29.orig.fa	90.02	1.476	0.483	Clostridiales	4962	1823772
		TD74_100.0_0.0_bin.2.orig.fa	100	0	0.487	Proteobacteria	40469	2496145
		TD74_100.0_0.806_bin.30.strict.fa	100	0.806	0.599	Actinobacteria	98171	2304649
		TD74_97.16_0.0_bin.31.orig.fa	97.16	0	0.299	Bacteria	69286	2516600
		TD74_99.32_1.006_bin.32.orig.fa	99.32	1.006	0.406	Clostridiales	214648	2155172
		TD74_98.00_0.870_bin.33.orig.fa	98	0.87	0.507	Enterobacteriaceae	144920	4651004
		TD74_70.48_0.062_bin.34.orig.fa	70.48	0.062	0.347	Clostridiales	2992	1574477
		TD74_79.61_5.214_bin.35.orig.fa	79.61	5.214	0.462	Bacteroidales	2747	3162010
		TD74_94.24_0.232_bin.36.strict.fa	94.24	0.232	0.489	Firmicutes	17809	2010762
		TD74_79.51_0.692_bin.3.strict.fa	79.51	0.692	0.588	Clostridiales	62150	1708077
		TD74_97.31_0.0_bin.4.orig.fa	97.31	0	0.531	Clostridiales	467188	1996852
		TD74_90.77_0.786_bin.5.orig.fa	90.77	0.786	0.595	Clostridiales	48868	2009385
		TD74_98.83_1.372_bin.6.orig.fa	98.83	1.372	0.418	Lachnospiraceae	59736	2653027
		TD74_88.73_0.671_bin.7.orig.fa	88.73	0.671	0.423	Clostridiales	8038	2420883
		TD74_82.12_1.898_bin.8.orig.fa	82.12	1.898	0.496	Clostridiales	10890	2310311
		TD74_95.97_1.006_bin.9.orig.fa	95.97	1.006	0.387	Clostridiales	15553	2144789
		TD77_82.48_0.0_bin.10.orig.fa	82.48	0	0.43	Lachnospiraceae	123101	2493895
		TD77_98.76_0.806_bin.11.permissive.fa	98.76	0.806	0.633	Actinobacteria	66444	2664640
		TD77_97.46_0.0_bin.12.orig.fa	97.46	0	0.413	Clostridiales	92882	2580096
		TD77_94.03_0.0_bin.13.orig.fa	94.03	0	0.588	Clostridiales	73141	2383566
		TD77_97.31_0.0_bin.14.strict.fa	97.31	0	0.53	Clostridiales	504263	2014628
		TD77_99.23_0.181_bin.15.orig.fa	99.23	0.181	0.416	Lachnospiraceae	79355	2776822
		TD77_82.71_1.932_bin.16.orig.fa	82.71	1.932	0.426	Lachnospiraceae	13497	2585950
		TD77_86.72_0.0_bin.17.strict.fa	86.72	0	0.597	Clostridiales	8741	1684352
		TD77_90.71_0.632_bin.18.orig.fa	90.71	0.632	0.492	Clostridiales	17429	2297704
		TD77_97.16_0.0_bin.19.orig.fa	97.16	0	0.299	Bacteria	47861	2560019
		TD77_99.26_0.0_bin.1.orig.fa	99.26	0	0.382	Clostridiales	53349	2958526
		TD77_96.30_0.0_bin.20.strict.fa	96.3	0	0.465	Clostridiales	14338	1985283
		TD77_93.17_0.223_bin.21.orig.fa	93.17	0.223	0.515	Clostridiales	7012	2192697
		TD77_98.78_0.371_bin.22.orig.fa	98.78	0.371	0.462	Bacteroidales	226775	4613340
		TD77_70.24_6.443_bin.23.orig.fa	70.24	6.443	0.455	Bacteroidales	53899	2872195
		TD77_98.67_1.690_bin.24.orig.fa	98.67	1.69	0.434	Lachnospiraceae	116076	2917920
		TD77_93.71_0.0_bin.25.strict.fa	93.71	0	0.362	Clostridiales	91015	2931414
		TD77_99.32_1.140_bin.26.orig.fa	99.32	1.14	0.408	Clostridiales	1163995	2188243
		TD77_88.85_0.061_bin.27.orig.fa	88.85	0.061	0.362	Clostridiales	6131	2218210
		TD77_98.39_1.923_bin.28.strict.fa	98.39	1.923	0.551	Bacteroidetes	68924	2065096
		TD77_99.32_2.684_bin.29.orig.fa	99.32	2.684	0.371	Clostridiales	66770	2515195
		TD77_85.27_0.862_bin.2.orig.fa	85.27	0.862	0.43	Lachnospiraceae	21826	2532215
		TD77_85.08_1.201_bin.30.permissive.fa	85.08	1.201	0.608	Bacteroidetes	8126	2294473
		TD77_95.97_1.342_bin.31.strict.fa	95.97	1.342	0.386	Clostridiales	27427	2241319
		TD77_91.13_2.215_bin.32.strict.fa	91.13	2.215	0.412	Clostridiales	51357	3405915
		TD77_84.33_0.399_bin.33.orig.fa	84.33	0.399	0.631	Bifidobacteriaceae	149894	1677660
		TD77_88.25_0.671_bin.34.strict.fa	88.25	0.671	0.335	Clostridiales	14063	1963956
		TD77_88.88_0.854_bin.35.orig.fa	88.88	0.854	0.328	Bacteria	144085	1943193
		TD77_98.65_0.0_bin.36.orig.fa	98.65	0	0.403	Clostridiales	31330	3099404
		TD77_93.97_0.136_bin.37.orig.fa	93.97	0.136	0.605	Clostridiales	70290	2223187
		TD77_76.44_0.671_bin.38.strict.fa	76.44	0.671	0.595	Clostridiales	24369	1541127
		TD77_77.57_0.0_bin.39.orig.fa	77.57	0	0.45	Clostridiales	25770	2654874
		TD77_98.78_0.0_bin.3.strict.fa	98.78	0	0.419	Clostridiales	87262	2814897
		TD77_87.95_1.020_bin.40.orig.fa	87.95	1.02	0.568	Clostridiales	4965	2147265
		TD77_83.65_1.496_bin.41.orig.fa	83.65	1.496	0.461	Bacteroidales	3344	3430798
		TD77_75.86_0.0_bin.42.permissive.fa	75.86	0	0.281	Bacteria	22642	1387662
		TD77_97.31_0.0_bin.43.orig.fa	97.31	0	0.463	Clostridiales	65498	2810604
		TD77_95.30_0.671_bin.44.orig.fa	95.3	0.671	0.384	Clostridiales	72406	2798241
		TD77_78.12_1.014_bin.45.orig.fa	78.12	1.014	0.482	Lachnospiraceae	11585	1933439
		TD77_92.19_0.838_bin.46.orig.fa	92.19	0.838	0.452	Clostridiales	14549	2167263
		TD77_72.96_0.0_bin.47.permissive.fa	72.96	0	0.494	Firmicutes	6264	1698033
		TD77_99.19_0.806_bin.4.permissive.fa	99.19	0.806	0.597	Actinobacteria	126838	2284485
		TD77_77.38_4.242_bin.5.orig.fa	77.38	4.242	0.598	Bifidobacteriaceae	63085	1700964
		TD77_95.38_0.316_bin.6.permissive.fa	95.38	0.316	0.494	Proteobacteria	9570	1990311
		TD77_85.07_1.698_bin.7.strict.fa	85.07	1.698	0.391	Clostridiales	7241	2309781
		TD77_76.10_0.671_bin.8.orig.fa	76.1	0.671	0.267	Clostridiales	70099	1478524
		TD77_97.08_0.0_bin.9.permissive.fa	97.08	0	0.577	Proteobacteria	9024	2347859
		TD79_93.63_2.589_bin.10.orig.fa	93.63	2.589	0.494	Clostridiales	20208	2435943
		TD79_80.87_6.969_bin.11.orig.fa	80.87	6.969	0.561	Bifidobacteriaceae	42551	1873828
		TD79_93.98_1.835_bin.12.orig.fa	93.98	1.835	0.454	Lachnospiraceae	19704	2260911
		TD79_92.84_0.503_bin.13.strict.fa	92.84	0.503	0.464	Clostridiales	6375	1962588
		TD79_89.88_0.671_bin.14.strict.fa	89.88	0.671	0.36	Clostridiales	37918	2624316
		TD79_97.16_0.0_bin.15.strict.fa	97.16	0	0.298	Bacteria	71051	2457300
		TD79_97.31_1.342_bin.16.strict.fa	97.31	1.342	0.382	Clostridiales	50366	3505011
		TD79_89.71_0.226_bin.17.orig.fa	89.71	0.226	0.568	Clostridiales	4515	2111220
		TD79_94.15_1.582_bin.19.permissive.fa	94.15	1.582	0.412	Clostridiales	57327	3537262
		TD79_76.66_4.464_bin.1.permissive.fa	76.66	4.464	0.59	Bacteria	19349	2396849
		TD79_99.19_0.806_bin.20.permissive.fa	99.19	0.806	0.599	Actinobacteria	121497	2254488
		TD79_97.31_0.0_bin.21.permissive.fa	97.31	0	0.53	Clostridiales	504300	2055199
		TD79_99.32_0.0_bin.22.strict.fa	99.32	0	0.413	Clostridiales	200374	2629257
		TD79_95.97_0.671_bin.23.orig.fa	95.97	0.671	0.385	Clostridiales	16346	2329409
[truncated: 16,162 more rows]
[truncated: 1 more columns]

## Sheet: Fig.1c
## Fig.1c
	# genomes count
		ID	Count	Phylum
		TD85_78.44_1.342_bin.50.strict	2	Firmicutes_A
		TD45_99.32_0.0_bin.49.orig	30	Firmicutes_A
		CD47_98.65_0.0_bin.30.orig	10	Firmicutes_A
		CD69_98.65_0.0_bin.1.orig	4	Firmicutes_A
		TD43_98.65_0.0_bin.7.orig	56	Firmicutes_A
		TD83_99.32_0.0_bin.14.strict	70	Firmicutes_A
		CD68_98.65_0.671_bin.17.orig	4	Firmicutes_A
		CD74_99.32_0.671_bin.2.orig	4	Firmicutes_A
		CD87_89.65_0.838_bin.12.orig	2	Firmicutes_A
		CD99_74.40_0.671_bin.38.permissive	1	Firmicutes_A
		CD12_97.09_0.671_bin.26.orig	3	Firmicutes_A
		CD77_92.89_0.692_bin.7.orig	2	Firmicutes_A
		CD92_99.32_0.671_bin.49.orig	2	Firmicutes_A
		CD12_98.43_1.342_bin.9.orig	22	Firmicutes_A
		TD84_93.28_0.0_bin.10.orig	11	Firmicutes_A
		TD35_99.32_0.0_bin.5.strict	21	Firmicutes_A
		CD26_99.32_0.0_bin.26.orig	87	Firmicutes_A
		TD47_98.36_1.342_bin.43.orig	4	Firmicutes_A
		TD81_93.67_0.632_bin.3.orig	111	Firmicutes_A
		TD1_80.91_1.392_bin.39.orig	1	Firmicutes_A
		CD32_99.36_0.632_bin.45.orig	4	Firmicutes_A
		CD66_97.54_0.632_bin.4.orig	3	Firmicutes_A
		TD78_71.55_2.267_bin.8.orig	1	Firmicutes_A
		CD38_72.16_0.843_bin.16.orig	1	Firmicutes_A
		CD60_95.88_0.158_bin.1.strict	1	Firmicutes_A
		CD60_99.01_0.0_bin.2.strict	7	Firmicutes_A
		CD21_98.10_0.0_bin.28.orig	58	Firmicutes_A
		TD25_99.05_0.0_bin.18.orig	15	Firmicutes_A
		TD36_76.19_0.0_bin.20.strict	3	Firmicutes_A
		CD43_100.0_0.0_bin.13.orig	89	Firmicutes_A
		TD26_99.32_0.0_bin.4.orig	7	Firmicutes_A
		CD53_98.41_0.0_bin.11.orig	10	Firmicutes_A
		TD39_95.35_0.632_bin.5.strict	7	Firmicutes_A
		TD94_100.0_0.0_bin.19.orig	29	Firmicutes_A
		TD33_98.83_1.072_bin.25.orig	17	Firmicutes_A
		TD33_91.81_0.0_bin.31.orig	22	Firmicutes_A
		CD13_87.51_1.169_bin.13.orig	17	Firmicutes_A
		CD40_95.32_0.682_bin.28.orig	27	Firmicutes_A
		CD88_85.57_1.637_bin.15.orig	2	Firmicutes_A
		CD31_96.26_0.0_bin.8.orig	8	Firmicutes_A
		TD99_97.66_3.820_bin.31.orig	2	Firmicutes_A
		CD45_94.50_0.0_bin.6.orig	14	Firmicutes_A
		TD3_99.41_0.0_bin.37.orig	39	Firmicutes_A
		CD60_92.47_0.194_bin.19.orig	6	Firmicutes_A
		TD91_98.55_0.0_bin.37.orig	9	Firmicutes_A
		CD94_91.99_0.0_bin.3.strict	1	Firmicutes_A
		TD22_98.10_0.316_bin.26.orig	16	Firmicutes_A
		CD60_99.41_0.0_bin.7.permissive	30	Firmicutes_A
		CD76_94.22_0.116_bin.40.orig	1	Firmicutes_A
		CD99_99.41_0.0_bin.6.orig	52	Firmicutes_A
		TD5_98.24_0.0_bin.24.orig	44	Firmicutes_A
		TD86_96.19_0.296_bin.29.orig	48	Firmicutes_A
		CD74_98.53_0.194_bin.20.orig	14	Firmicutes_A
		TD41_94.65_0.019_bin.18.orig	23	Firmicutes_A
		TD84_98.73_0.632_bin.54.orig	59	Firmicutes_A
		CD66_92.17_0.752_bin.42.orig	2	Firmicutes_A
		CD55_97.69_0.424_bin.20.orig	2	Firmicutes_A
		TD92_98.40_0.0_bin.4.orig	5	Firmicutes_A
		CD88_99.36_0.0_bin.38.orig	94	Firmicutes_A
		TD97_75.61_1.592_bin.11.orig	2	Firmicutes_A
		TD33_98.94_0.0_bin.20.orig	172	Firmicutes_A
		CD41_73.01_1.265_bin.11.orig	1	Firmicutes_A
		CD88_96.83_2.828_bin.25.orig	1	Firmicutes_A
		CD70_74.85_5.379_bin.15.orig	1	Firmicutes_A
		TD79_99.05_4.823_bin.50.orig	3	Firmicutes_A
		CD31_90.01_1.641_bin.41.orig	4	Firmicutes_A
		TD59_99.36_0.316_bin.38.orig	44	Firmicutes_A
		CD36_76.37_1.582_bin.14.orig	2	Firmicutes_A
		CD55_80.94_0.057_bin.27.orig	1	Firmicutes_A
		CD91_87.40_0.949_bin.45.orig	1	Firmicutes_A
		CD2_94.09_0.632_bin.11.orig	5	Firmicutes_A
		TD21_99.36_0.0_bin.32.orig	82	Firmicutes_A
		CD59_92.38_0.0_bin.45.orig	2	Firmicutes_A
		CD43_72.24_3.417_bin.9.orig	1	Firmicutes_A
		CD66_95.56_0.0_bin.2.orig	69	Firmicutes_A
		TD23_99.36_0.0_bin.11.orig	10	Firmicutes_A
		CD56_79.06_1.265_bin.16.orig	1	Firmicutes_A
		CD8_95.56_0.0_bin.17.orig	23	Firmicutes_A
		CD15_91.85_0.210_bin.60.orig	12	Firmicutes_A
		CD34_91.12_3.481_bin.23.strict	1	Firmicutes_A
		CD91_88.15_3.797_bin.10.orig	1	Firmicutes_A
		TD62_73.42_6.988_bin.26.orig	2	Firmicutes_A
		TD86_78.59_0.0_bin.68.orig	2	Firmicutes_A
		TD38_100.0_0.0_bin.39.orig	88	Firmicutes_A
		TD93_99.36_0.0_bin.19.orig	23	Firmicutes_A
		TD52_81.13_1.160_bin.36.strict	1	Firmicutes_A
		CD31_93.76_0.591_bin.22.orig	1	Firmicutes_A
		CD75_92.85_1.453_bin.57.orig	16	Firmicutes_A
		CD13_71.60_1.245_bin.34.orig	1	Firmicutes_A
		CD19_95.97_0.574_bin.22.orig	3	Firmicutes_A
		CD15_95.96_0.946_bin.52.orig	2	Firmicutes_A
		CD2_99.51_0.0_bin.34.orig	148	Firmicutes_A
		CD13_90.29_0.0_bin.31.orig	3	Firmicutes_A
		CD46_97.34_0.552_bin.38.orig	128	Firmicutes_A
		CD16_97.05_0.603_bin.66.orig	2	Firmicutes_A
		CD95_98.91_0.603_bin.11.orig	36	Firmicutes_A
		CD59_99.44_0.483_bin.20.orig	65	Firmicutes_A
		TD52_97.10_0.0_bin.23.orig	70	Firmicutes_A
		CD44_99.03_0.740_bin.22.orig	30	Firmicutes_A
		CD5_94.56_1.115_bin.11.orig	6	Firmicutes_A
		CD15_97.22_0.369_bin.2.orig	25	Firmicutes_A
		CD36_98.55_0.483_bin.18.orig	1	Firmicutes_A
		CD80_95.65_0.241_bin.20.orig	18	Firmicutes_A
		CD32_96.93_0.191_bin.48.orig	20	Firmicutes_A
		CD60_74.63_1.293_bin.10.orig	1	Firmicutes_A
		TD50_84.07_1.606_bin.2.orig	4	Firmicutes_A
		TD8_72.41_2.077_bin.18.orig	1	Firmicutes_A
		CD15_96.08_2.862_bin.27.strict	1	Firmicutes_A
		TD79_97.82_1.187_bin.1.strict	48	Firmicutes_A
		TD89_94.56_1.570_bin.3.strict	28	Firmicutes_A
		CD62_98.16_1.314_bin.19.orig	1	Firmicutes_A
		TD9_93.96_1.690_bin.32.orig	4	Firmicutes_A
		CD76_84.37_0.421_bin.32.orig	1	Firmicutes_A
		TD2_98.65_0.0_bin.43.orig	56	Firmicutes_A
		TD5_99.32_0.0_bin.49.orig	13	Firmicutes_A
		TD69_99.32_0.0_bin.20.strict	48	Firmicutes_A
		CD15_99.32_0.0_bin.62.strict	6	Firmicutes_A
		CD16_99.32_0.0_bin.14.orig	6	Firmicutes_A
		CD51_99.32_0.0_bin.30.orig	53	Firmicutes_A
		TD27_99.32_1.342_bin.27.orig	28	Firmicutes_A
		TD97_100.0_0.671_bin.8.orig	138	Firmicutes_A
		CD55_97.31_4.026_bin.13.orig	2	Firmicutes_A
		CD82_97.98_1.342_bin.43.orig	11	Firmicutes_A
		TD16_98.65_0.671_bin.19.orig	150	Firmicutes_A
		CD59_99.32_1.342_bin.19.strict	34	Firmicutes_A
		CD6_99.32_0.671_bin.16.orig	54	Firmicutes_A
		CD55_97.31_0.0_bin.26.orig	6	Firmicutes_A
		TD73_97.98_0.0_bin.35.orig	35	Firmicutes_A
		CD95_95.30_0.0_bin.45.orig	1	Firmicutes_A
		CD16_75.29_0.0_bin.39.strict	1	Firmicutes_A
		CD42_96.64_0.671_bin.34.orig	2	Firmicutes_A
		CD66_93.17_0.0_bin.8.orig	8	Firmicutes_A
		TD78_70.46_0.671_bin.23.orig	1	Firmicutes_A
		TD19_99.32_0.335_bin.3.orig	14	Firmicutes_A
		TD44_99.32_0.0_bin.18.orig	26	Firmicutes_A
		CD37_98.65_0.0_bin.42.orig	44	Firmicutes_A
		CD52_98.65_0.0_bin.20.orig	15	Firmicutes_A
		CD58_98.65_0.335_bin.25.orig	26	Firmicutes_A
		CD49_99.32_0.335_bin.51.orig	4	Firmicutes_A
		CD96_99.32_0.671_bin.26.orig	112	Firmicutes_A
		CD68_98.65_0.894_bin.6.permissive	1	Firmicutes_A
		TD65_97.98_0.0_bin.21.orig	76	Firmicutes_A
		TD46_97.98_0.0_bin.12.strict	11	Firmicutes_A
		TD16_99.32_0.0_bin.3.orig	26	Firmicutes_A
		TD86_99.32_0.0_bin.67.strict	39	Firmicutes_A
		CD92_97.09_2.013_bin.79.permissive	1	Firmicutes_A
		CD93_97.09_0.0_bin.56.strict	7	Firmicutes_A
		CD16_75.03_1.405_bin.71.strict	1	Firmicutes_A
		TD29_97.27_0.0_bin.23.orig	6	Firmicutes_A
		TD5_97.27_0.0_bin.3.permissive	41	Firmicutes_A
		CD53_97.98_1.342_bin.54.strict	1	Firmicutes_A
		CD7_98.65_0.335_bin.27.strict	61	Firmicutes_A
		CD27_80.09_1.118_bin.42.orig	1	Firmicutes_A
		TD6_77.53_0.041_bin.38.permissive	3	Firmicutes_A
		CD22_84.83_0.061_bin.46.permissive	1	Firmicutes_A
		CD66_72.20_1.363_bin.34.orig	1	Firmicutes_A
		CD77_93.28_0.671_bin.23.orig	3	Firmicutes_A
		CD15_88.36_0.0_bin.19.orig	12	Firmicutes_A
		CD92_98.63_0.671_bin.7.orig	1	Firmicutes_A
		TD81_81.73_1.006_bin.57.orig	1	Firmicutes_A
		CD45_98.65_0.671_bin.35.orig	8	Firmicutes_A
		CD34_71.12_7.829_bin.52.orig	1	Firmicutes_A
		CD35_73.61_1.342_bin.41.strict	1	Firmicutes_A
		CD31_97.83_0.0_bin.20.orig	1	Firmicutes_A
		CD57_97.95_0.191_bin.22.orig	14	Firmicutes_A
		CD96_81.52_6.802_bin.54.orig	1	Firmicutes_A
		CD74_94.30_0.0_bin.4.orig	1	Firmicutes_A
		TD33_96.08_0.0_bin.10.orig	45	Firmicutes_A
		CD21_100.0_0.0_bin.53.orig	56	Firmicutes_A
		CD40_85.16_9.523_bin.21.orig	1	Firmicutes_A
		CD100_100.0_0.0_bin.19.strict	53	Firmicutes_A
		TD5_72.78_2.891_bin.43.orig	1	Firmicutes_A
		CD66_71.17_4.535_bin.45.strict	1	Firmicutes_A
		CD52_97.01_3.714_bin.18.strict	2	Firmicutes_A
		CD78_83.12_1.762_bin.46.orig	1	Firmicutes_A
		CD84_97.32_0.272_bin.2.orig	14	Firmicutes_A
		CD44_99.31_0.0_bin.10.orig	51	Firmicutes_A
		TD29_100.0_0.0_bin.40.orig	115	Firmicutes_A
		CD51_98.63_0.0_bin.34.strict	141	Firmicutes_A
		CD91_91.31_0.0_bin.18.orig	20	Firmicutes_A
		TD50_97.27_0.0_bin.67.orig	137	Firmicutes_A
		CD22_91.39_0.680_bin.33.orig	5	Firmicutes_A
		CD6_85.98_1.360_bin.20.strict	1	Firmicutes_A
		CD32_97.98_0.0_bin.16.orig	12	Firmicutes_A
		TD9_98.99_0.0_bin.70.orig	14	Firmicutes_A
		CD2_99.31_0.0_bin.25.orig	82	Firmicutes_A
		CD87_97.31_0.0_bin.2.permissive	6	Firmicutes_A
		CD62_97.98_0.0_bin.36.orig	5	Firmicutes_A
		CD16_95.63_0.041_bin.13.strict	1	Firmicutes_A
		CD92_81.85_0.732_bin.2.orig	1	Firmicutes_A
		CD28_99.32_0.0_bin.45.orig	2	Firmicutes_A
		CD62_98.65_0.0_bin.35.orig	7	Firmicutes_A
		TD57_97.98_0.0_bin.23.orig	69	Firmicutes_A
		CD25_98.52_2.348_bin.46.orig	5	Firmicutes_A
		TD90_97.98_0.0_bin.46.strict	10	Firmicutes_A
		CD69_97.98_0.0_bin.9.orig	65	Firmicutes_A
		CD78_98.65_0.0_bin.39.orig	25	Firmicutes_A
		CD87_92.23_2.013_bin.39.orig	2	Firmicutes_A
		CD19_98.35_0.671_bin.24.orig	7	Firmicutes_A
		CD70_85.94_2.348_bin.3.strict	1	Firmicutes_A
		CD93_91.88_1.342_bin.12.orig	2	Firmicutes_A
		CD81_93.28_2.348_bin.4.orig	1	Firmicutes_A
		CD61_77.65_1.565_bin.59.orig	2	Firmicutes_A
		TD17_86.37_0.155_bin.7.strict	6	Firmicutes_A
		CD77_94.63_3.020_bin.40.orig	3	Firmicutes_A
		TD86_91.94_0.0_bin.18.strict	13	Firmicutes_A
		CD27_91.94_0.671_bin.58.strict	2	Firmicutes_A
		CD77_92.61_0.671_bin.28.orig	12	Firmicutes_A
		CD81_97.09_0.671_bin.11.orig	1	Firmicutes_A
		CD41_97.09_1.403_bin.14.strict	2	Firmicutes_A
		CD57_94.83_0.671_bin.30.orig	1	Firmicutes_A
		CD37_94.40_0.0_bin.43.orig	2	Firmicutes_A
		CD63_96.42_0.0_bin.10.orig	11	Firmicutes_A
		CD95_95.16_0.335_bin.38.orig	1	Firmicutes_A
		CD91_74.74_0.564_bin.51.permissive	1	Firmicutes_A
		CD95_90.60_0.0_bin.62.orig	19	Firmicutes_A
		TD15_95.97_0.671_bin.18.orig	14	Firmicutes_A
		CD78_86.07_1.006_bin.7.orig	1	Firmicutes_A
		CD35_93.28_0.0_bin.51.orig	10	Firmicutes_A
		CD98_93.28_0.0_bin.23.orig	61	Firmicutes_A
		CD96_80.33_2.048_bin.55.strict	1	Firmicutes_A
		CD96_80.88_0.0_bin.44.orig	4	Firmicutes_A
		TD67_89.93_1.006_bin.19.orig	6	Firmicutes_A
		TD8_90.91_0.396_bin.31.orig	3	Firmicutes_A
		CD51_97.85_0.0_bin.22.orig	16	Firmicutes_A
		TD41_95.02_0.335_bin.6.orig	19	Firmicutes_A
		TD89_72.02_2.237_bin.13.strict	1	Firmicutes_A
		CD2_97.98_0.671_bin.30.orig	20	Firmicutes_A
		CD42_73.35_3.579_bin.51.orig	1	Firmicutes_A
		CD48_98.65_0.0_bin.24.orig	117	Firmicutes_A
		CD56_73.81_7.225_bin.10.strict	1	Firmicutes_A
		TD78_90.93_1.037_bin.34.orig	5	Firmicutes_A
		CD15_88.01_0.732_bin.15.orig	4	Firmicutes_A
		CD72_91.94_0.671_bin.17.orig	13	Firmicutes_A
		TD86_93.28_0.671_bin.15.orig	45	Firmicutes_A
		CD95_90.56_0.671_bin.1.orig	1	Firmicutes_A
		TD9_89.59_0.0_bin.60.orig	9	Firmicutes_A
		CD93_86.57_1.342_bin.42.orig	8	Firmicutes_A
		TD3_81.70_1.006_bin.33.orig	2	Firmicutes_A
		TD2_95.84_1.342_bin.33.orig	8	Firmicutes_A
		CD27_94.12_0.0_bin.6.orig	3	Firmicutes_A
		CD70_97.65_0.671_bin.62.orig	5	Firmicutes_A
		CD34_92.09_2.055_bin.12.orig	1	Firmicutes_A
		CD38_89.30_0.134_bin.2.strict	4	Firmicutes_A
		CD37_97.20_0.671_bin.11.orig	4	Firmicutes_A
		CD95_96.64_0.0_bin.31.orig	1	Firmicutes_A
		CD41_98.32_0.671_bin.52.orig	36	Firmicutes_A
		CD5_98.32_0.0_bin.25.orig	62	Firmicutes_A
		CD51_98.65_0.134_bin.13.orig	25	Firmicutes_A
		CD19_88.75_3.036_bin.20.orig	1	Firmicutes_A
		CD77_79.21_2.265_bin.41.strict	1	Firmicutes_A
		TD27_78.82_0.692_bin.14.orig	1	Firmicutes_A
		TD85_82.71_0.335_bin.45.permissive	4	Firmicutes_A
		CD87_99.32_0.671_bin.15.orig	8	Firmicutes_A
		CD66_97.98_0.061_bin.46.orig	2	Firmicutes_A
		TD30_95.03_0.335_bin.31.strict	3	Firmicutes_A
		TD91_86.14_0.0_bin.31.permissive	2	Firmicutes_A
		CD39_98.29_0.0_bin.23.orig	109	Firmicutes_A
		CD68_98.65_0.0_bin.37.permissive	7	Firmicutes_A
		CD9_98.99_0.0_bin.28.orig	49	Firmicutes_A
		CD81_93.06_0.894_bin.8.orig	1	Firmicutes_A
		TD9_80.75_0.061_bin.2.permissive	3	Firmicutes_A
		TD8_97.76_1.342_bin.65.orig	2	Firmicutes_A
		TD8_80.56_0.0_bin.16.permissive	1	Firmicutes_A
		TD8_92.25_0.0_bin.60.orig	2	Firmicutes_A
		CD92_83.84_0.727_bin.70.permissive	1	Firmicutes_A
		CD93_87.91_0.0_bin.15.permissive	1	Firmicutes_A
		TD8_92.17_0.0_bin.36.orig	6	Firmicutes_A
		CD16_83.82_0.732_bin.43.strict	1	Firmicutes_A
		CD16_73.80_0.671_bin.16.strict	1	Firmicutes_A
		TD8_85.23_0.020_bin.54.orig	2	Firmicutes_A
		CD15_97.31_0.0_bin.26.strict	1	Firmicutes_A
		TD58_97.98_0.671_bin.18.orig	128	Firmicutes_A
		CD9_99.32_0.335_bin.18.orig	2	Firmicutes_A
		CD47_96.64_2.013_bin.6.permissive	1	Firmicutes_A
		CD80_96.30_0.671_bin.12.orig	3	Firmicutes_A
		CD29_93.95_0.671_bin.17.orig	1	Firmicutes_A
		CD77_95.74_0.062_bin.22.strict	3	Firmicutes_A
		CD93_97.76_0.0_bin.61.orig	1	Firmicutes_A
		TD85_97.09_0.0_bin.67.orig	3	Firmicutes_A
		CD42_81.37_0.0_bin.60.orig	1	Firmicutes_A
		CD85_97.76_0.0_bin.45.orig	1	Firmicutes_A
		CD22_78.08_0.223_bin.44.permissive	1	Firmicutes_A
		CD92_92.65_0.122_bin.16.permissive	1	Firmicutes_A
		TD67_97.98_0.0_bin.44.orig	9	Firmicutes_A
		CD1_76.66_1.048_bin.36.orig	3	Firmicutes_A
		CD28_81.56_0.303_bin.51.permissive	4	Firmicutes_A
		CD72_73.53_1.118_bin.29.orig	8	Firmicutes_A
		TD77_76.44_0.671_bin.15.orig	4	Firmicutes_A
		CD82_72.57_0.692_bin.31.strict	1	Firmicutes_A
		TD78_72.94_2.740_bin.3.permissive	1	Firmicutes_A
		TD61_76.77_1.677_bin.40.orig	7	Firmicutes_A
		CD79_72.21_1.789_bin.28.orig	1	Firmicutes_A
		CD28_80.16_0.349_bin.31.strict	2	Firmicutes_A
		CD22_73.59_0.020_bin.24.strict	1	Firmicutes_A
		CD41_78.12_0.894_bin.16.orig	5	Firmicutes_A
		CD45_77.39_1.698_bin.29.orig	1	Firmicutes_A
		CD49_79.35_0.671_bin.45.orig	7	Firmicutes_A
		CD25_76.43_0.699_bin.11.orig	5	Firmicutes_A
		TD46_78.79_0.671_bin.25.orig	7	Firmicutes_A
		CD16_89.65_1.612_bin.56.strict	1	Firmicutes_A
		TD9_76.71_0.0_bin.64.orig	3	Firmicutes_A
		TD9_84.47_1.680_bin.45.strict	2	Firmicutes_A
		TD9_93.54_1.612_bin.50.permissive	2	Firmicutes_A
		TD68_97.58_0.0_bin.5.strict	2	Firmicutes_A
		TD9_91.12_0.0_bin.46.orig	3	Firmicutes_A
		TD81_93.93_1.342_bin.54.permissive	14	Firmicutes_A
		CD92_99.19_1.075_bin.20.orig	9	Firmicutes_A
		CD41_87.11_0.403_bin.23.orig	1	Firmicutes_A
		CD93_98.38_0.0_bin.53.orig	3	Firmicutes_A
		CD57_98.79_0.806_bin.1.permissive	2	Firmicutes_A
		CD37_87.65_2.236_bin.52.orig	1	Firmicutes_A
		CD16_96.50_0.233_bin.68.orig	18	Firmicutes_A
		CD63_87.42_0.0_bin.54.orig	6	Firmicutes_A
		TD64_97.20_0.466_bin.20.orig	49	Firmicutes_A
		CD16_95.69_1.680_bin.46.orig	1	Firmicutes_A
		CD41_93.90_0.268_bin.17.orig	3	Firmicutes_A
		CD42_99.19_2.688_bin.44.orig	4	Firmicutes_A
		CD28_81.90_0.0_bin.77.orig	1	Firmicutes_A
		TD10_86.66_1.612_bin.45.strict	1	Firmicutes_A
		CD43_98.10_0.0_bin.30.orig	6	Firmicutes_C
		CD76_97.46_0.0_bin.5.permissive	16	Firmicutes_C
		CD25_98.73_0.021_bin.66.orig	46	Firmicutes_C
		CD27_96.51_1.265_bin.13.strict	1	Firmicutes_C
		CD94_100.0_0.632_bin.42.orig	3	Firmicutes_C
		CD53_98.73_0.632_bin.23.orig	1	Firmicutes_C
		CD13_99.90_0.0_bin.17.orig	2	Firmicutes_C
		CD22_100.0_0.632_bin.49.orig	20	Firmicutes_C
		CD9_70.20_5.728_bin.23.strict	1	Firmicutes_C
		TD92_100.0_0.0_bin.20.orig	5	Firmicutes_C
		CD48_92.87_3.971_bin.28.strict	1	Firmicutes_C
		CD77_76.77_3.670_bin.55.permissive	1	Firmicutes_C
		CD64_88.62_0.108_bin.12.permissive	3	Firmicutes_C
		TD38_94.79_1.007_bin.13.strict	2	Firmicutes_C
		TD92_100.0_0.0_bin.27.orig	9	Firmicutes_C
		CD15_77.63_0.258_bin.30.permissive	1	Firmicutes_C
		CD36_99.85_0.0_bin.2.orig	7	Firmicutes_C
		CD67_99.40_0.0_bin.9.orig	10	Firmicutes_C
		CD69_100.0_0.0_bin.21.orig	27	Firmicutes_C
		TD13_100.0_0.632_bin.11.orig	44	Firmicutes_C
		CD67_99.53_0.311_bin.16.strict	1	Firmicutes_C
		CD34_100.0_0.077_bin.32.orig	3	Firmicutes_C
		TD90_100.0_0.077_bin.15.orig	13	Firmicutes_C
		CD30_100.0_0.0_bin.32.orig	2	Firmicutes_C
		CD77_99.38_1.197_bin.12.orig	1	Firmicutes_C
		CD100_99.70_0.0_bin.17.orig	1	Firmicutes_C
		TD20_98.20_0.598_bin.20.permissive	4	Firmicutes_C
		CD79_75.71_0.838_bin.36.orig	1	Firmicutes_C
		CD95_100.0_0.598_bin.72.orig	43	Firmicutes_C
		CD3_98.10_0.898_bin.35.orig	1	Firmicutes_C
		CD65_99.40_0.299_bin.18.orig	1	Firmicutes_C
		CD12_99.98_1.497_bin.25.permissive	79	Firmicutes_C
		CD63_74.99_0.618_bin.41.orig	1	Firmicutes_C
		CD38_85.48_9.539_bin.59.orig	1	Firmicutes
		CD38_90.93_0.455_bin.29.orig	1	Firmicutes
		CD38_85.37_4.139_bin.62.strict	1	Firmicutes
		CD38_89.96_4.074_bin.47.orig	1	Firmicutes
		CD48_99.62_0.0_bin.37.orig	1	Firmicutes
		CD29_99.62_0.0_bin.32.orig	1	Firmicutes
		TD37_99.62_0.0_bin.22.orig	9	Firmicutes
		TD92_90.95_0.873_bin.16.strict	2	Firmicutes
		CD29_100.0_0.0_bin.9.orig	1	Firmicutes
		CD29_100.0_0.378_bin.21.orig	1	Firmicutes
		CD27_89.34_1.165_bin.48.permissive	3	Firmicutes
		CD87_76.65_1.294_bin.47.permissive	2	Firmicutes
		CD21_98.82_0.145_bin.29.orig	64	Firmicutes
		CD79_98.41_2.041_bin.15.strict	6	Firmicutes
		CD69_77.95_1.693_bin.34.strict	1	Firmicutes
		CD85_99.34_0.145_bin.4.strict	7	Firmicutes
		CD36_99.62_0.0_bin.19.orig	3	Firmicutes
		CD88_100.0_0.468_bin.9.orig	3	Firmicutes
		CD30_88.26_2.247_bin.3.orig	1	Firmicutes
		CD30_83.15_1.086_bin.14.orig	1	Firmicutes
		CD91_72.13_0.769_bin.4.orig	1	Firmicutes
		CD91_98.96_2.325_bin.33.orig	2	Firmicutes
		TD100_99.22_0.044_bin.8.permissive	2	Firmicutes
		CD85_99.02_0.0_bin.36.orig	3	Firmicutes
		CD37_99.02_0.0_bin.45.strict	2	Firmicutes
		CD30_97.79_0.0_bin.72.orig	3	Firmicutes
		TD100_96.65_0.652_bin.5.permissive	5	Firmicutes
		CD30_98.36_1.086_bin.70.orig	2	Firmicutes
		CD86_98.90_0.0_bin.27.orig	2	Firmicutes
		TD100_99.18_0.0_bin.12.strict	11	Firmicutes
		CD30_95.61_0.0_bin.22.strict	3	Firmicutes
		CD50_90.01_0.854_bin.38.permissive	1	Firmicutes
		TD93_99.38_0.0_bin.16.strict	8	Firmicutes
		CD3_92.49_0.887_bin.19.orig	1	Firmicutes
		CD70_98.77_0.613_bin.19.permissive	2	Firmicutes
		CD77_99.47_0.0_bin.34.orig	11	Firmicutes
		TD1_99.47_0.0_bin.5.strict	21	Firmicutes
		CD92_71.37_7.225_bin.84.permissive	1	Firmicutes
		CD31_98.27_6.896_bin.38.orig	1	Firmicutes
		CD93_89.25_1.841_bin.59.orig	5	Firmicutes
		CD16_95.21_0.111_bin.3.orig	2	Firmicutes
		TD9_100.0_0.111_bin.62.strict	3	Firmicutes
		CD16_100.0_0.0_bin.30.orig	1	Firmicutes
		CD88_99.05_0.0_bin.7.orig	26	Firmicutes
		CD94_99.05_0.0_bin.1.orig	82	Firmicutes
		CD31_72.80_0.0_bin.7.orig	1	Firmicutes
		CD91_100.0_0.0_bin.55.orig	18	Firmicutes
		TD18_100.0_0.0_bin.20.orig	17	Firmicutes
		TD23_88.20_0.943_bin.16.permissive	2	Firmicutes
		CD75_98.11_2.695_bin.14.orig	3	Firmicutes
		CD10_98.11_1.246_bin.32.strict	1	Firmicutes
		CD81_96.85_0.404_bin.36.permissive	13	Firmicutes
		TD8_97.97_1.111_bin.26.strict	16	Firmicutes
		CD28_84.98_0.0_bin.16.strict	1	Firmicutes
		CD41_100.0_0.0_bin.2.orig	16	Firmicutes
		CD55_100.0_0.0_bin.15.orig	2	Firmicutes
		CD42_93.82_1.284_bin.8.orig	3	Firmicutes
		TD63_88.20_0.0_bin.36.orig	2	Firmicutes
		CD54_92.69_1.685_bin.3.orig	1	Firmicutes
		CD57_94.38_1.284_bin.14.orig	7	Firmicutes
		CD22_85.95_0.0_bin.13.orig	2	Firmicutes
		CD70_93.82_1.685_bin.71.orig	12	Firmicutes
		CD95_89.48_0.561_bin.14.orig	2	Firmicutes
		CD89_90.16_0.0_bin.3.orig	12	Firmicutes
		CD15_93.53_0.0_bin.79.strict	2	Firmicutes
		CD38_90.44_1.123_bin.13.orig	8	Firmicutes
		CD16_79.77_1.685_bin.49.orig	1	Firmicutes
		CD15_90.44_0.0_bin.75.strict	1	Firmicutes
		CD42_92.41_1.123_bin.16.orig	2	Firmicutes
		CD15_91.57_1.685_bin.6.orig	1	Firmicutes
		TD67_91.57_0.160_bin.4.orig	3	Firmicutes
		CD77_97.45_1.694_bin.42.permissive	1	Synergistota
		CD31_100.0_0.0_bin.27.orig	1	Actinobacteriota
		CD50_93.54_0.806_bin.22.strict	1	Actinobacteriota
		CD88_100.0_4.569_bin.5.strict	2	Actinobacteriota
		CD19_100.0_0.806_bin.14.orig	1	Actinobacteriota
		CD31_100.0_0.0_bin.18.permissive	3	Actinobacteriota
		TD85_79.05_0.806_bin.41.orig	2	Actinobacteriota
		CD60_100.0_0.806_bin.21.orig	15	Actinobacteriota
		CD94_100.0_1.612_bin.4.orig	1	Actinobacteriota
		CD53_100.0_1.612_bin.48.permissive	1	Actinobacteriota
		TD14_92.60_1.411_bin.31.permissive	5	Actinobacteriota
		CD88_100.0_0.806_bin.31.orig	15	Actinobacteriota
		CD26_100.0_1.612_bin.49.orig	1	Actinobacteriota
		CD29_98.79_1.612_bin.19.permissive	2	Actinobacteriota
		TD74_100.0_0.806_bin.13.orig	10	Actinobacteriota
		TD60_100.0_0.806_bin.10.orig	10	Actinobacteriota
		CD84_100.0_0.806_bin.12.orig	2	Actinobacteriota
		CD87_99.19_1.612_bin.7.orig	1	Actinobacteriota
		CD25_96.86_2.284_bin.45.orig	2	Actinobacteriota
		TD3_100.0_0.806_bin.51.orig	10	Actinobacteriota
		CD23_100.0_0.806_bin.30.orig	2	Actinobacteriota
		CD39_100.0_0.806_bin.26.orig	1	Actinobacteriota
		CD55_100.0_0.806_bin.25.orig	3	Actinobacteriota
		TD97_100.0_0.806_bin.15.orig	2	Actinobacteriota
		CD56_100.0_0.806_bin.41.orig	3	Actinobacteriota
		CD90_100.0_0.806_bin.27.orig	2	Actinobacteriota
		CD58_100.0_0.806_bin.18.orig	6	Actinobacteriota
		TD47_100.0_0.806_bin.51.strict	12	Actinobacteriota
		CD54_100.0_2.016_bin.10.strict	1	Actinobacteriota
		CD48_100.0_0.806_bin.34.orig	2	Actinobacteriota
		CD1_100.0_1.478_bin.3.permissive	1	Actinobacteriota
		CD18_100.0_1.612_bin.40.strict	3	Actinobacteriota
		CD13_100.0_0.806_bin.44.orig	3	Actinobacteriota
		CD72_92.07_0.0_bin.49.strict	1	Actinobacteriota
		CD38_100.0_0.806_bin.38.orig	10	Actinobacteriota
		CD68_100.0_2.419_bin.40.strict	1	Actinobacteriota
		CD82_100.0_0.806_bin.29.orig	1	Actinobacteriota
		CD7_100.0_0.806_bin.24.orig	1	Actinobacteriota
		CD35_100.0_1.612_bin.27.strict	1	Actinobacteriota
		CD92_100.0_0.806_bin.75.strict	2	Actinobacteriota
		CD33_100.0_0.0_bin.30.orig	2	Actinobacteriota
		CD77_95.16_0.685_bin.13.orig	1	Actinobacteriota
		CD93_100.0_0.0_bin.2.orig	4	Actinobacteriota
		CD53_96.30_0.0_bin.50.strict	1	Actinobacteriota
		CD29_99.19_2.419_bin.34.orig	1	Actinobacteriota
		CD44_100.0_0.0_bin.8.orig	3	Actinobacteriota
		CD91_93.34_0.0_bin.20.strict	3	Actinobacteriota
		CD20_70.99_1.038_bin.27.permissive	1	Actinobacteriota
		CD32_89.89_0.921_bin.28.orig	1	Actinobacteriota
		CD45_100.0_0.115_bin.51.orig	9	Actinobacteriota
		CD44_99.19_0.806_bin.28.orig	2	Actinobacteriota
		CD93_99.19_0.115_bin.44.permissive	16	Actinobacteriota
		CD35_99.19_0.0_bin.26.strict	4	Actinobacteriota
		TD87_99.19_0.0_bin.1.orig	9	Actinobacteriota
		CD80_91.05_0.0_bin.8.orig	4	Actinobacteriota
		TD64_100.0_0.0_bin.28.orig	94	Actinobacteriota
		CD93_87.52_0.0_bin.60.orig	1	Actinobacteriota
		CD13_99.63_0.0_bin.10.strict	12	Actinobacteriota
		CD79_84.83_0.793_bin.32.orig	1	Actinobacteriota
		CD35_100.0_0.806_bin.10.orig	2	Actinobacteriota
		CD31_97.88_1.209_bin.48.permissive	1	Actinobacteriota
		CD85_73.61_2.822_bin.10.permissive	1	Actinobacteriota
		CD21_100.0_0.0_bin.54.strict	41	Actinobacteriota
		TD3_99.19_1.173_bin.18.strict	6	Actinobacteriota
		CD38_98.51_1.146_bin.54.orig	1	Actinobacteriota
		TD100_96.39_0.755_bin.26.permissive	1	Actinobacteriota
		TD1_100.0_0.0_bin.16.orig	5	Actinobacteriota
		CD91_100.0_0.606_bin.11.orig	2	Actinobacteriota
		CD49_100.0_0.0_bin.44.strict	70	Actinobacteriota
		CD52_99.77_0.242_bin.31.strict	1	Actinobacteriota
		CD79_100.0_0.0_bin.31.strict	70	Actinobacteriota
		CD19_71.50_2.928_bin.31.orig	1	Actinobacteriota
		CD28_100.0_0.0_bin.35.orig	128	Actinobacteriota
		CD34_99.53_0.0_bin.46.orig	39	Actinobacteriota
		CD26_92.53_1.238_bin.43.strict	1	Actinobacteriota
		CD38_92.18_0.0_bin.61.permissive	1	Actinobacteriota
		CD38_100.0_3.448_bin.55.strict	1	Actinobacteriota
		CD38_86.59_0.0_bin.7.strict	1	Actinobacteriota
		CD56_100.0_0.591_bin.36.orig	10	Desulfobacterota
		CD77_100.0_0.0_bin.33.orig	71	Desulfobacterota
		CD92_72.26_1.577_bin.81.permissive	1	Desulfobacterota
		CD25_96.33_0.788_bin.18.orig	22	Desulfobacterota
		CD38_99.28_0.591_bin.58.orig	8	Desulfobacterota
		CD42_86.53_0.021_bin.58.strict	1	Desulfobacterota
		CD45_97.50_0.0_bin.41.orig	3	Desulfobacterota
		TD29_74.52_0.887_bin.42.permissive	1	Desulfobacterota
		CD38_98.40_1.104_bin.25.permissive	1	Proteobacteria
		TD66_97.84_0.0_bin.17.strict	9	Proteobacteria
		TD79_95.69_0.0_bin.32.permissive	1	Proteobacteria
		TD94_100.0_0.0_bin.26.orig	37	Proteobacteria
		CD62_100.0_0.105_bin.4.orig	39	Proteobacteria
		CD99_100.0_0.0_bin.37.orig	2	Proteobacteria
		TD72_98.12_0.0_bin.3.orig	23	Proteobacteria
		CD3_74.98_1.909_bin.46.permissive	1	Proteobacteria
		CD36_98.13_0.621_bin.28.orig	21	Proteobacteria
		CD60_72.04_0.155_bin.3.permissive	1	Proteobacteria
		TD25_100.0_0.0_bin.14.orig	11	Proteobacteria
		CD58_95.96_0.797_bin.39.orig	1	Proteobacteria
		TD11_98.0_1.25_bin.23.permissive	9	Proteobacteria
		CD95_83.26_0.817_bin.65.strict	1	Proteobacteria
		CD38_99.20_0.626_bin.14.orig	2	Proteobacteria
		CD38_94.61_0.822_bin.53.permissive	1	Proteobacteria
		CD18_77.63_2.792_bin.47.strict	1	Proteobacteria
		CD38_95.05_0.086_bin.37.orig	2	Proteobacteria
		CD39_96.49_0.641_bin.1.permissive	3	Proteobacteria
		CD38_87.87_1.344_bin.17.permissive	1	Proteobacteria
		CD39_80.91_0.863_bin.17.strict	2	Proteobacteria
		CD46_96.10_0.085_bin.2.strict	3	Proteobacteria
		CD18_94.76_1.310_bin.33.strict	1	Proteobacteria
		CD38_78.88_0.0_bin.4.orig	1	Proteobacteria
		TD27_99.96_0.037_bin.4.orig	85	Proteobacteria
		CD49_76.89_2.689_bin.20.orig	1	Proteobacteria
		CD5_96.38_1.169_bin.37.permissive	1	Proteobacteria
		CD48_100.0_0.155_bin.2.orig	1	Proteobacteria
		CD26_99.18_0.115_bin.8.strict	1	Proteobacteria
		CD70_97.92_1.293_bin.8.strict	3	Proteobacteria
		CD92_100.0_0.037_bin.46.strict	25	Proteobacteria
		CD69_95.56_1.497_bin.20.orig	1	Proteobacteria
		CD36_95.59_0.361_bin.10.permissive	2	Proteobacteria
		CD69_94.72_2.340_bin.46.permissive	2	Proteobacteria
		TD78_89.18_1.465_bin.2.strict	5	Proteobacteria
		TD41_99.20_0.075_bin.49.orig	5	Proteobacteria
		TD13_99.88_0.0_bin.7.orig	8	Proteobacteria
		CD76_70.53_5.445_bin.44.orig	1	Proteobacteria
		TD90_99.37_0.294_bin.48.orig	10	Proteobacteria
		CD51_97.95_0.680_bin.45.orig	2	Verrucomicrobiota
		CD92_97.95_0.0_bin.41.permissive	36	Verrucomicrobiota
		CD38_97.48_0.102_bin.35.orig	1	Bacteroidota
		CD38_92.82_0.698_bin.28.permissive	1	Bacteroidota
		CD39_89.08_1.235_bin.19.strict	2	Bacteroidota
		CD15_95.23_0.476_bin.4.orig	1	Bacteroidota
		CD90_80.91_0.492_bin.30.permissive	1	Bacteroidota
		CD19_100.0_0.480_bin.4.orig	9	Bacteroidota
		CD22_100.0_0.480_bin.30.strict	1	Bacteroidota
		CD28_100.0_0.480_bin.18.strict	29	Bacteroidota
		CD41_100.0_0.0_bin.18.orig	14	Bacteroidota
		TD8_100.0_0.0_bin.10.orig	22	Bacteroidota
		CD84_99.51_0.0_bin.19.orig	3	Bacteroidota
		CD16_98.18_1.923_bin.26.orig	1	Bacteroidota
		CD35_95.04_0.961_bin.16.permissive	1	Bacteroidota
		TD5_99.03_0.480_bin.21.orig	19	Bacteroidota
		CD4_99.51_0.480_bin.15.orig	126	Bacteroidota
		CD35_97.83_0.480_bin.3.orig	2	Bacteroidota
		CD2_99.19_0.160_bin.31.strict	2	Bacteroidota
		CD42_100.0_0.961_bin.12.strict	1	Bacteroidota
		TD63_73.42_0.721_bin.61.strict	1	Bacteroidota
		TD8_84.29_2.163_bin.5.strict	2	Bacteroidota
		CD57_96.13_2.083_bin.31.orig	1	Bacteroidota
		CD82_99.51_0.0_bin.28.permissive	60	Bacteroidota
		CD60_100.0_0.0_bin.6.orig	4	Bacteroidota
		TD52_99.27_0.480_bin.11.orig	64	Bacteroidota
		TD51_99.46_0.0_bin.15.orig	51	Bacteroidota
		CD59_73.55_1.182_bin.7.orig	1	Bacteroidota
		CD95_95.69_1.612_bin.41.strict	2	Bacteroidota
		TD51_97.84_0.0_bin.26.orig	13	Bacteroidota
		CD89_94.15_0.268_bin.1.permissive	2	Bacteroidota
		TD69_83.09_0.0_bin.37.strict	3	Bacteroidota
		CD35_98.07_0.384_bin.56.orig	1	Bacteroidota
		TD28_99.42_0.128_bin.8.orig	121	Bacteroidota
		CD13_99.37_0.0_bin.16.orig	91	Bacteroidota
		CD2_86.81_2.307_bin.48.strict	2	Bacteroidota
		CD92_91.80_0.576_bin.58.orig	1	Bacteroidota
		TD47_96.75_1.346_bin.46.orig	1	Bacteroidota
		TD51_82.64_2.243_bin.21.orig	1	Bacteroidota
		CD12_99.25_0.0_bin.20.strict	47	Bacteroidota
		CD96_96.97_0.557_bin.11.orig	1	Bacteroidota
		CD35_98.41_1.111_bin.43.orig	1	Bacteroidota
		CD43_80.51_2.808_bin.33.orig	2	Bacteroidota
		CD15_95.58_1.910_bin.53.orig	1	Bacteroidota
		TD10_99.53_0.123_bin.68.orig	10	Bacteroidota
		CD67_98.51_0.0_bin.4.orig	4	Bacteroidota
		TD87_98.49_0.0_bin.17.orig	15	Bacteroidota
		CD25_98.98_0.788_bin.21.orig	2	Bacteroidota
		CD85_97.31_0.0_bin.20.orig	2	Bacteroidota
		CD92_90.73_0.957_bin.50.orig	5	Bacteroidota
		CD67_83.58_1.934_bin.30.orig	2	Bacteroidota
		CD24_99.32_0.675_bin.15.orig	53	Bacteroidota
		TD10_86.86_3.481_bin.63.orig	6	Bacteroidota
		TD85_70.68_0.675_bin.3.strict	4	Bacteroidota
		CD18_98.88_0.123_bin.48.orig	3	Bacteroidota
		CD89_99.25_0.231_bin.19.orig	1	Bacteroidota
		CD96_99.25_0.972_bin.57.orig	1	Bacteroidota
		CD93_96.79_0.384_bin.74.strict	4	Bacteroidota
		CD95_95.95_0.743_bin.81.orig	3	Bacteroidota
		CD72_89.54_0.185_bin.53.orig	2	Bacteroidota
		CD24_75.73_1.189_bin.60.orig	1	Bacteroidota
		CD67_91.69_0.0_bin.21.strict	1	Bacteroidota
		CD43_95.67_0.046_bin.23.strict	1	Bacteroidota
		CD48_97.58_0.0_bin.31.orig	1	Bacteroidota
		TD87_97.18_0.123_bin.2.orig	9	Bacteroidota
		CD69_74.80_0.136_bin.38.orig	1	Bacteroidota
		CD3_79.31_1.724_bin.34.orig	2	Bacteroidota
		CD61_95.27_1.218_bin.25.orig	15	Bacteroidota
		CD57_89.29_0.647_bin.51.orig	11	Bacteroidota
		TD38_89.78_0.647_bin.1.orig	12	Bacteroidota
		CD3_73.27_6.034_bin.23.orig	1	Bacteroidota
		CD78_86.28_0.431_bin.37.orig	10	Bacteroidota
		TD99_79.41_5.452_bin.24.strict	1	Bacteroidota
		TD44_87.26_0.743_bin.2.orig	5	Bacteroidota
		TD20_99.25_0.0_bin.23.orig	5	Bacteroidota
		TD27_99.25_0.0_bin.20.orig	14	Bacteroidota
		CD42_84.88_4.291_bin.10.strict	2	Bacteroidota
		TD52_78.86_1.161_bin.19.orig	3	Bacteroidota
		CD53_99.23_0.0_bin.16.orig	121	Bacteroidota
		TD99_99.18_0.495_bin.36.orig	72	Bacteroidota
		CD73_84.92_0.604_bin.4.orig	2	Bacteroidota
		CD57_87.81_0.991_bin.37.orig	3	Bacteroidota
		CD39_99.24_0.0_bin.6.orig	120	Bacteroidota
		CD58_93.35_0.681_bin.37.orig	13	Bacteroidota
		CD97_98.52_0.0_bin.13.strict	39	Bacteroidota
		CD15_74.51_5.602_bin.16.strict	1	Bacteroidota
		TD35_97.76_0.124_bin.30.orig	36	Bacteroidota
		TD42_98.11_0.472_bin.28.orig	8	Bacteroidota
		CD1_91.40_0.761_bin.21.orig	10	Bacteroidota
		CD48_98.49_0.0_bin.29.orig	37	Bacteroidota
		CD95_98.49_0.880_bin.44.orig	2	Bacteroidota
		CD83_74.87_0.974_bin.39.orig	1	Bacteroidota
		CD42_94.02_1.154_bin.41.orig	1	Bacteroidota
		CD32_98.86_0.377_bin.42.orig	2	Bacteroidota
		CD92_93.20_0.159_bin.38.strict	1	Bacteroidota
		CD2_82.51_1.415_bin.35.permissive	1	Bacteroidota
		CD72_97.14_0.943_bin.48.orig	1	Bacteroidota
		CD15_96.03_0.125_bin.57.orig	1	Bacteroidota
		CD34_96.54_0.754_bin.43.orig	2	Bacteroidota
		CD30_99.62_0.0_bin.49.orig	69	Bacteroidota
		CD92_74.12_2.075_bin.83.orig	1	Bacteroidota
		TD47_99.62_0.0_bin.2.orig	11	Bacteroidota
		TD77_88.88_0.854_bin.5.orig	5	Cyanobacteria
		CD25_97.75_1.123_bin.61.orig	2	Fusobacteriota
		CD74_95.50_0.0_bin.22.permissive	4	Fusobacteriota
		CD28_74.69_0.233_bin.3.orig	1	Firmicutes_A
		CD40_98.94_0.0_bin.31.orig	69	Firmicutes_A
		CD26_97.18_0.352_bin.22.orig	1	Firmicutes_A
		CD25_71.00_5.172_bin.27.strict	1	Firmicutes_A
		CD88_100.0_0.0_bin.10.strict	11	Firmicutes_A
		CD70_86.27_0.236_bin.68.orig	4	Firmicutes_A
		CD96_82.18_0.945_bin.14.orig	2	Firmicutes_A
		CD38_97.16_0.0_bin.21.orig	4	Firmicutes_A
		CD41_97.87_2.836_bin.38.orig	1	Firmicutes_A
		TD8_84.83_0.709_bin.38.strict	2	Firmicutes_A
		CD41_92.88_0.0_bin.46.strict	5	Firmicutes_A
		CD19_81.96_1.418_bin.29.strict	1	Firmicutes_A
		CD31_96.21_0.0_bin.4.orig	2	Firmicutes_A
		CD31_97.28_1.418_bin.25.strict	1	Firmicutes_A
		TD3_95.69_1.418_bin.10.orig	3	Firmicutes_A
		CD31_97.87_0.0_bin.9.orig	2	Firmicutes_A
		TD60_97.16_0.0_bin.15.strict	16	Firmicutes_A
		CD29_98.38_0.0_bin.12.orig	2	Firmicutes_A
		CD12_86.61_0.784_bin.2.permissive	2	Firmicutes_A
		CD18_96.16_0.806_bin.45.orig	5	Firmicutes_A
		CD87_94.86_4.221_bin.30.orig	2	Firmicutes_A
		CD88_87.15_0.967_bin.14.permissive	3	Firmicutes_A
		TD90_95.96_0.0_bin.18.orig	18	Firmicutes_A
		CD55_93.05_0.0_bin.16.orig	1	Firmicutes_A
		CD31_89.26_1.006_bin.14.orig	4	Firmicutes_A
		TD60_97.98_0.732_bin.21.orig	50	Firmicutes_A
		CD50_98.65_0.0_bin.27.orig	27	Firmicutes_A
		CD90_93.22_0.244_bin.29.orig	3	Firmicutes_A
		CD2_98.65_0.0_bin.24.orig	23	Firmicutes_A
		CD16_70.84_1.818_bin.1.orig	1	Firmicutes_A
		TD66_98.65_0.0_bin.14.orig	14	Firmicutes_A
		CD99_98.65_0.0_bin.5.strict	6	Firmicutes_A
		TD77_96.87_0.0_bin.12.orig	3	Firmicutes_A
		TD50_98.65_0.0_bin.35.orig	49	Firmicutes_A
		CD72_73.78_1.363_bin.28.permissive	1	Firmicutes_A
		CD76_98.65_0.0_bin.35.orig	12	Firmicutes_A
	# tree.file
		((((TD85_78.44_1.342_bin.50.strict:0.376788326,((TD45_99.32_0.0_bin.49.orig:0.071924394,(CD47_98.65_0.0_bin.30.orig:0.079999203,((CD69_98.65_0.0_bin.1.orig:0.005543007,TD43_98.65_0.0_bin.7.orig:0.006862934)1.000:0.087472705,(TD83_99.32_0.0_bin.14.strict:0.026094713,(CD68_98.65_0.671_bin.17.orig:0.020157958,CD74_99.32_0.671_bin.2.orig:0.013642949)1.000:0.024575396)1.000:0.049695864)1.000:0.0424098…
		1.000:0.071637349)1.000:0.183681504)1.000:0.092478547)1.000:0.069024791,((CD51_97.95_0.680_bin.45.orig:0.017829649,CD92_97.95_0.0_bin.41.permissive:0.016439547)1.000:0.755901470,((CD38_97.48_0.102_bin.35.orig:0.170599320,(CD38_92.82_0.698_bin.28.permissive:0.138172279,CD39_89.08_1.235_bin.19.strict:0.210417471)1.000:0.058896501)1.000:0.186580022,(((CD15_95.23_0.476_bin.4.orig:0.182593611,CD90_80.…

## Sheet: Fig.1defg
## Fig.1defg
	# all_SVs_info
		contigs	start	end	length	type
		NODE_1_length_985749_cov_85.911562	304509	304690	181	deletion
		NODE_1_length_985749_cov_85.911562	777489	782482	4993	deletion
		NODE_2_length_787630_cov_89.348262	141930	142015	85	deletion
		NODE_2_length_787630_cov_89.348262	260470	266020	5550	deletion
		NODE_2_length_787630_cov_89.348262	291123	291253	130	deletion
		NODE_2_length_787630_cov_89.348262	590270	590455	185	deletion
		NODE_3_length_537987_cov_78.262510	34328	64858	30530	deletion
		NODE_3_length_537987_cov_78.262510	81276	81338	62	deletion
		NODE_3_length_537987_cov_78.262510	95376	95512	136	deletion
		NODE_3_length_537987_cov_78.262510	103845	106418	2573	deletion
		NODE_3_length_537987_cov_78.262510	253331	258374	5043	deletion
		NODE_3_length_537987_cov_78.262510	385505	421154	35649	deletion
		NODE_4_length_210915_cov_97.779613	34497	35538	1041	deletion
		NODE_4_length_210915_cov_97.779613	157954	159680	1726	deletion
		NODE_5_length_154234_cov_82.370036	122221	124619	2398	deletion
		NODE_1_length_985749_cov_85.911562	13205	22704	9499	deletion
		NODE_1_length_985749_cov_85.911562	139987	140255	268	deletion
		NODE_1_length_985749_cov_85.911562	308985	309573	588	deletion
		NODE_1_length_985749_cov_85.911562	439451	470567	31116	deletion
		NODE_1_length_985749_cov_85.911562	594170	594342	172	deletion
		NODE_1_length_985749_cov_85.911562	644131	644209	78	deletion
		NODE_1_length_985749_cov_85.911562	777489	782482	4993	deletion
		NODE_1_length_985749_cov_85.911562	937586	938468	882	deletion
		NODE_1_length_985749_cov_85.911562	945209	948037	2828	deletion
		NODE_1_length_985749_cov_85.911562	966649	967386	737	deletion
		NODE_1_length_985749_cov_85.911562	967733	968136	403	deletion
		NODE_1_length_985749_cov_85.911562	975352	978246	2894	deletion
		NODE_2_length_787630_cov_89.348262	64811	65039	228	deletion
		NODE_2_length_787630_cov_89.348262	141930	142015	85	deletion
		NODE_2_length_787630_cov_89.348262	156327	156837	510	deletion
		NODE_2_length_787630_cov_89.348262	200329	201017	688	deletion
		NODE_2_length_787630_cov_89.348262	221118	237166	16048	deletion
		NODE_2_length_787630_cov_89.348262	241685	245294	3609	deletion
		NODE_2_length_787630_cov_89.348262	249025	249472	447	deletion
		NODE_2_length_787630_cov_89.348262	260470	266020	5550	deletion
		NODE_2_length_787630_cov_89.348262	360429	360508	79	deletion
		NODE_2_length_787630_cov_89.348262	580914	581163	249	deletion
		NODE_2_length_787630_cov_89.348262	588879	589533	654	deletion
		NODE_2_length_787630_cov_89.348262	590270	590450	180	deletion
		NODE_3_length_537987_cov_78.262510	34328	64858	30530	deletion
		NODE_3_length_537987_cov_78.262510	95376	95512	136	deletion
		NODE_3_length_537987_cov_78.262510	205326	210341	5015	deletion
		NODE_3_length_537987_cov_78.262510	231618	232732	1114	deletion
		NODE_3_length_537987_cov_78.262510	253335	258374	5039	deletion
		NODE_3_length_537987_cov_78.262510	295283	296596	1313	deletion
		NODE_3_length_537987_cov_78.262510	327943	328960	1017	deletion
		NODE_3_length_537987_cov_78.262510	357517	357791	274	deletion
		NODE_3_length_537987_cov_78.262510	364036	364440	404	deletion
		NODE_3_length_537987_cov_78.262510	389016	391365	2349	deletion
		NODE_3_length_537987_cov_78.262510	526692	526860	168	deletion
		NODE_4_length_210915_cov_97.779613	35139	36423	1284	deletion
		NODE_4_length_210915_cov_97.779613	157453	157660	207	deletion
		NODE_4_length_210915_cov_97.779613	157954	159680	1726	deletion
		NODE_5_length_154234_cov_82.370036	36745	41597	4852	deletion
		NODE_5_length_154234_cov_82.370036	122221	124619	2398	deletion
		NODE_5_length_154234_cov_82.370036	141305	141502	197	deletion
		NODE_5_length_154234_cov_82.370036	147310	147384	74	deletion
		NODE_5_length_154234_cov_82.370036	149554	152223	2669	deletion
		NODE_6_length_105148_cov_79.415443	9995	13741	3746	deletion
		NODE_6_length_105148_cov_79.415443	22675	22789	114	deletion
		NODE_6_length_105148_cov_79.415443	37668	37838	170	deletion
		NODE_6_length_105148_cov_79.415443	82718	83397	679	deletion
		NODE_1_length_985749_cov_85.911562	13307	22701	9394	deletion
		NODE_1_length_985749_cov_85.911562	80067	80530	463	deletion
		NODE_1_length_985749_cov_85.911562	284281	284585	304	deletion
		NODE_1_length_985749_cov_85.911562	300476	300673	197	deletion
		NODE_1_length_985749_cov_85.911562	439451	470567	31116	deletion
		NODE_1_length_985749_cov_85.911562	535728	535900	172	deletion
		NODE_1_length_985749_cov_85.911562	601814	601957	143	deletion
		NODE_1_length_985749_cov_85.911562	937586	938468	882	deletion
		NODE_1_length_985749_cov_85.911562	966649	967386	737	deletion
		NODE_1_length_985749_cov_85.911562	967733	968136	403	deletion
		NODE_1_length_985749_cov_85.911562	975241	978246	3005	deletion
		NODE_1_length_985749_cov_85.911562	979131	979276	145	deletion
		NODE_2_length_787630_cov_89.348262	64811	65039	228	deletion
		NODE_2_length_787630_cov_89.348262	141930	142015	85	deletion
		NODE_2_length_787630_cov_89.348262	260470	266020	5550	deletion
		NODE_2_length_787630_cov_89.348262	299059	301429	2370	deletion
		NODE_2_length_787630_cov_89.348262	312785	314455	1670	deletion
		NODE_2_length_787630_cov_89.348262	360429	360513	84	deletion
		NODE_2_length_787630_cov_89.348262	569986	570250	264	deletion
		NODE_2_length_787630_cov_89.348262	580914	581163	249	deletion
		NODE_2_length_787630_cov_89.348262	588879	589533	654	deletion
		NODE_2_length_787630_cov_89.348262	590270	590450	180	deletion
		NODE_2_length_787630_cov_89.348262	654901	656110	1209	deletion
		NODE_3_length_537987_cov_78.262510	15296	17112	1816	deletion
		NODE_3_length_537987_cov_78.262510	19370	19526	156	deletion
		NODE_3_length_537987_cov_78.262510	34328	64858	30530	deletion
		NODE_3_length_537987_cov_78.262510	76621	78286	1665	deletion
		NODE_3_length_537987_cov_78.262510	83855	84620	765	deletion
		NODE_3_length_537987_cov_78.262510	95376	95512	136	deletion
		NODE_3_length_537987_cov_78.262510	231618	232732	1114	deletion
		NODE_3_length_537987_cov_78.262510	253335	258374	5039	deletion
		NODE_3_length_537987_cov_78.262510	296364	298143	1779	deletion
		NODE_3_length_537987_cov_78.262510	328823	328915	92	deletion
		NODE_3_length_537987_cov_78.262510	365211	375668	10457	deletion
		NODE_3_length_537987_cov_78.262510	462339	464183	1844	deletion
		NODE_4_length_210915_cov_97.779613	34468	35475	1007	deletion
		NODE_4_length_210915_cov_97.779613	105611	105734	123	deletion
		NODE_4_length_210915_cov_97.779613	185967	186423	456	deletion
		NODE_4_length_210915_cov_97.779613	194479	194586	107	deletion
		NODE_5_length_154234_cov_82.370036	36745	41597	4852	deletion
		NODE_5_length_154234_cov_82.370036	122221	124619	2398	deletion
		NODE_5_length_154234_cov_82.370036	141305	141502	197	deletion
		NODE_5_length_154234_cov_82.370036	147310	147384	74	deletion
		NODE_6_length_105148_cov_79.415443	930	2302	1372	deletion
		NODE_6_length_105148_cov_79.415443	37656	37838	182	deletion
		NODE_6_length_105148_cov_79.415443	54779	58053	3274	deletion
		NODE_1_length_985749_cov_85.911562	13307	22701	9394	deletion
		NODE_1_length_985749_cov_85.911562	343686	343893	207	deletion
		NODE_1_length_985749_cov_85.911562	439451	470567	31116	deletion
		NODE_1_length_985749_cov_85.911562	545076	545213	137	deletion
		NODE_1_length_985749_cov_85.911562	699757	700097	340	deletion
		NODE_1_length_985749_cov_85.911562	777489	782482	4993	deletion
		NODE_1_length_985749_cov_85.911562	783190	784253	1063	deletion
		NODE_1_length_985749_cov_85.911562	975238	978246	3008	deletion
		NODE_2_length_787630_cov_89.348262	262711	264423	1712	deletion
		NODE_2_length_787630_cov_89.348262	299059	301429	2370	deletion
		NODE_2_length_787630_cov_89.348262	654089	656725	2636	deletion
		NODE_3_length_537987_cov_78.262510	178111	178290	179	deletion
		NODE_3_length_537987_cov_78.262510	253331	258375	5044	deletion
		NODE_3_length_537987_cov_78.262510	296364	298143	1779	deletion
		NODE_3_length_537987_cov_78.262510	385505	421154	35649	deletion
		NODE_3_length_537987_cov_78.262510	534188	535382	1194	deletion
		NODE_4_length_210915_cov_97.779613	149403	153273	3870	deletion
		NODE_5_length_154234_cov_82.370036	122221	124619	2398	deletion
		NODE_5_length_154234_cov_82.370036	147118	149394	2276	deletion
		NODE_5_length_154234_cov_82.370036	150816	152200	1384	deletion
		NODE_5_length_154234_cov_82.370036	152656	154112	1456	deletion
		NODE_6_length_105148_cov_79.415443	81959	89980	8021	deletion
		NODE_1_length_985749_cov_85.911562	13307	22701	9394	deletion
		NODE_1_length_985749_cov_85.911562	56605	57149	544	deletion
		NODE_1_length_985749_cov_85.911562	139987	140255	268	deletion
		NODE_1_length_985749_cov_85.911562	439451	470567	31116	deletion
		NODE_1_length_985749_cov_85.911562	545076	545213	137	deletion
		NODE_1_length_985749_cov_85.911562	577439	586975	9536	deletion
		NODE_1_length_985749_cov_85.911562	619885	621408	1523	deletion
		NODE_1_length_985749_cov_85.911562	782351	784254	1903	deletion
		NODE_1_length_985749_cov_85.911562	784380	789312	4932	deletion
		NODE_1_length_985749_cov_85.911562	966649	967386	737	deletion
		NODE_1_length_985749_cov_85.911562	967733	968136	403	deletion
		NODE_1_length_985749_cov_85.911562	975238	978246	3008	deletion
		NODE_2_length_787630_cov_89.348262	294346	299332	4986	deletion
		NODE_2_length_787630_cov_89.348262	654162	656725	2563	deletion
		NODE_3_length_537987_cov_78.262510	34328	64858	30530	deletion
		NODE_3_length_537987_cov_78.262510	95376	95512	136	deletion
		NODE_3_length_537987_cov_78.262510	231618	232732	1114	deletion
		NODE_3_length_537987_cov_78.262510	253331	258375	5044	deletion
		NODE_3_length_537987_cov_78.262510	295283	300321	5038	deletion
		NODE_3_length_537987_cov_78.262510	327943	328960	1017	deletion
		NODE_3_length_537987_cov_78.262510	385505	421154	35649	deletion
		NODE_3_length_537987_cov_78.262510	471313	471409	96	deletion
		NODE_3_length_537987_cov_78.262510	534121	535416	1295	deletion
		NODE_4_length_210915_cov_97.779613	34468	35470	1002	deletion
		NODE_4_length_210915_cov_97.779613	149403	153271	3868	deletion
		NODE_5_length_154234_cov_82.370036	122221	124619	2398	deletion
		NODE_5_length_154234_cov_82.370036	149495	150566	1071	deletion
		NODE_1_length_985749_cov_85.911562	13307	22701	9394	deletion
		NODE_1_length_985749_cov_85.911562	74439	74575	136	deletion
		NODE_1_length_985749_cov_85.911562	439451	470567	31116	deletion
		NODE_1_length_985749_cov_85.911562	545076	545213	137	deletion
		NODE_1_length_985749_cov_85.911562	975241	978246	3005	deletion
		NODE_2_length_787630_cov_89.348262	141930	142015	85	deletion
		NODE_2_length_787630_cov_89.348262	241685	245292	3607	deletion
		NODE_2_length_787630_cov_89.348262	294346	299332	4986	deletion
		NODE_2_length_787630_cov_89.348262	643614	645231	1617	deletion
		NODE_2_length_787630_cov_89.348262	654953	656723	1770	deletion
		NODE_3_length_537987_cov_78.262510	34328	64858	30530	deletion
		NODE_3_length_537987_cov_78.262510	95376	95512	136	deletion
		NODE_3_length_537987_cov_78.262510	205326	210341	5015	deletion
		NODE_3_length_537987_cov_78.262510	253331	258374	5043	deletion
		NODE_3_length_537987_cov_78.262510	295283	296596	1313	deletion
		NODE_3_length_537987_cov_78.262510	364673	366253	1580	deletion
		NODE_3_length_537987_cov_78.262510	385493	421154	35661	deletion
		NODE_3_length_537987_cov_78.262510	478059	482013	3954	deletion
		NODE_4_length_210915_cov_97.779613	34468	35470	1002	deletion
		NODE_4_length_210915_cov_97.779613	149403	153273	3870	deletion
		NODE_4_length_210915_cov_97.779613	157954	159680	1726	deletion
		NODE_5_length_154234_cov_82.370036	122211	124619	2408	deletion
		NODE_1_length_985749_cov_85.911562	13307	22701	9394	deletion
		NODE_1_length_985749_cov_85.911562	304509	304690	181	deletion
		NODE_1_length_985749_cov_85.911562	439451	470567	31116	deletion
		NODE_1_length_985749_cov_85.911562	594170	594342	172	deletion
		NODE_1_length_985749_cov_85.911562	601814	601957	143	deletion
		NODE_1_length_985749_cov_85.911562	621272	622062	790	deletion
		NODE_1_length_985749_cov_85.911562	777489	782482	4993	deletion
		NODE_1_length_985749_cov_85.911562	966649	967386	737	deletion
		NODE_1_length_985749_cov_85.911562	967733	968136	403	deletion
		NODE_1_length_985749_cov_85.911562	975352	978246	2894	deletion
		NODE_2_length_787630_cov_89.348262	141930	142015	85	deletion
		NODE_2_length_787630_cov_89.348262	143672	144806	1134	deletion
		NODE_2_length_787630_cov_89.348262	241685	245294	3609	deletion
		NODE_2_length_787630_cov_89.348262	249025	249472	447	deletion
		NODE_2_length_787630_cov_89.348262	260470	266020	5550	deletion
		NODE_2_length_787630_cov_89.348262	642386	680959	38573	deletion
		NODE_3_length_537987_cov_78.262510	34328	64858	30530	deletion
		NODE_3_length_537987_cov_78.262510	103845	106418	2573	deletion
		NODE_3_length_537987_cov_78.262510	107818	110135	2317	deletion
		NODE_3_length_537987_cov_78.262510	205133	210341	5208	deletion
		NODE_3_length_537987_cov_78.262510	227981	228469	488	deletion
		NODE_3_length_537987_cov_78.262510	231618	232732	1114	deletion
		NODE_3_length_537987_cov_78.262510	253331	258374	5043	deletion
		NODE_3_length_537987_cov_78.262510	296364	298143	1779	deletion
		NODE_3_length_537987_cov_78.262510	357517	357791	274	deletion
		NODE_3_length_537987_cov_78.262510	462339	464183	1844	deletion
		NODE_3_length_537987_cov_78.262510	531850	535382	3532	deletion
		NODE_4_length_210915_cov_97.779613	203	1632	1429	deletion
		NODE_4_length_210915_cov_97.779613	34443	35484	1041	deletion
		NODE_4_length_210915_cov_97.779613	152413	152582	169	deletion
		NODE_4_length_210915_cov_97.779613	157453	157660	207	deletion
		NODE_4_length_210915_cov_97.779613	157953	159688	1735	deletion
		NODE_4_length_210915_cov_97.779613	194479	194586	107	deletion
		NODE_5_length_154234_cov_82.370036	36745	41597	4852	deletion
		NODE_5_length_154234_cov_82.370036	81500	81695	195	deletion
		NODE_5_length_154234_cov_82.370036	122221	124619	2398	deletion
		NODE_5_length_154234_cov_82.370036	141305	141502	197	deletion
		NODE_5_length_154234_cov_82.370036	147310	147384	74	deletion
		NODE_6_length_105148_cov_79.415443	9995	13741	3746	deletion
		NODE_6_length_105148_cov_79.415443	37668	37838	170	deletion
		NODE_1_length_985749_cov_85.911562	13307	22701	9394	deletion
		NODE_1_length_985749_cov_85.911562	216573	220106	3533	deletion
		NODE_1_length_985749_cov_85.911562	343686	343893	207	deletion
		NODE_1_length_985749_cov_85.911562	439451	470567	31116	deletion
		NODE_1_length_985749_cov_85.911562	660220	660564	344	deletion
		NODE_1_length_985749_cov_85.911562	936756	938468	1712	deletion
		NODE_1_length_985749_cov_85.911562	947516	947697	181	deletion
		NODE_1_length_985749_cov_85.911562	975241	978246	3005	deletion
		NODE_2_length_787630_cov_89.348262	200329	201006	677	deletion
		NODE_2_length_787630_cov_89.348262	221119	232164	11045	deletion
		NODE_2_length_787630_cov_89.348262	233884	235610	1726	deletion
		NODE_2_length_787630_cov_89.348262	260470	266020	5550	deletion
		NODE_2_length_787630_cov_89.348262	294346	299333	4987	deletion
		NODE_2_length_787630_cov_89.348262	440447	440538	91	deletion
		NODE_2_length_787630_cov_89.348262	654184	656728	2544	deletion
		NODE_2_length_787630_cov_89.348262	664523	665803	1280	deletion
		NODE_2_length_787630_cov_89.348262	669354	670063	709	deletion
		NODE_3_length_537987_cov_78.262510	34328	64858	30530	deletion
		NODE_3_length_537987_cov_78.262510	205326	210341	5015	deletion
		NODE_3_length_537987_cov_78.262510	231618	232732	1114	deletion
		NODE_3_length_537987_cov_78.262510	253331	258375	5044	deletion
		NODE_3_length_537987_cov_78.262510	332319	332394	75	deletion
		NODE_3_length_537987_cov_78.262510	385493	421154	35661	deletion
		NODE_3_length_537987_cov_78.262510	429236	429393	157	deletion
		NODE_3_length_537987_cov_78.262510	478059	482013	3954	deletion
		NODE_3_length_537987_cov_78.262510	514307	515825	1518	deletion
		NODE_4_length_210915_cov_97.779613	386	1557	1171	deletion
		NODE_4_length_210915_cov_97.779613	149403	153273	3870	deletion
		NODE_4_length_210915_cov_97.779613	157954	159680	1726	deletion
		NODE_5_length_154234_cov_82.370036	122221	124619	2398	deletion
		NODE_5_length_154234_cov_82.370036	147310	147384	74	deletion
		NODE_5_length_154234_cov_82.370036	149495	150566	1071	deletion
		NODE_6_length_105148_cov_79.415443	54779	58053	3274	deletion
		NODE_6_length_105148_cov_79.415443	82718	83397	679	deletion
		NODE_1_length_985749_cov_85.911562	13307	22701	9394	deletion
		NODE_1_length_985749_cov_85.911562	139987	140255	268	deletion
		NODE_1_length_985749_cov_85.911562	343680	343893	213	deletion
		NODE_1_length_985749_cov_85.911562	439451	470567	31116	deletion
		NODE_1_length_985749_cov_85.911562	577439	586975	9536	deletion
		NODE_1_length_985749_cov_85.911562	688247	688672	425	deletion
		NODE_1_length_985749_cov_85.911562	784372	784509	137	deletion
		NODE_2_length_787630_cov_89.348262	48359	49738	1379	deletion
		NODE_2_length_787630_cov_89.348262	260470	266020	5550	deletion
		NODE_2_length_787630_cov_89.348262	294346	299332	4986	deletion
		NODE_3_length_537987_cov_78.262510	231618	232732	1114	deletion
		NODE_3_length_537987_cov_78.262510	253331	258375	5044	deletion
		NODE_3_length_537987_cov_78.262510	295283	300321	5038	deletion
		NODE_3_length_537987_cov_78.262510	364189	375669	11480	deletion
		NODE_3_length_537987_cov_78.262510	385493	421154	35661	deletion
		NODE_3_length_537987_cov_78.262510	528251	529291	1040	deletion
		NODE_3_length_537987_cov_78.262510	532031	533867	1836	deletion
		NODE_5_length_154234_cov_82.370036	147310	147384	74	deletion
		NODE_1_length_985749_cov_85.911562	13307	22701	9394	deletion
		NODE_1_length_985749_cov_85.911562	68927	74174	5247	deletion
		NODE_1_length_985749_cov_85.911562	118545	122118	3573	deletion
		NODE_1_length_985749_cov_85.911562	300476	300661	185	deletion
		NODE_1_length_985749_cov_85.911562	439451	470567	31116	deletion
		NODE_1_length_985749_cov_85.911562	577439	586975	9536	deletion
		NODE_1_length_985749_cov_85.911562	644136	644271	135	deletion
		NODE_1_length_985749_cov_85.911562	975241	978246	3005	deletion
		NODE_2_length_787630_cov_89.348262	260470	266020	5550	deletion
		NODE_2_length_787630_cov_89.348262	294346	299332	4986	deletion
		NODE_3_length_537987_cov_78.262510	34328	64858	30530	deletion
		NODE_3_length_537987_cov_78.262510	95376	95512	136	deletion
		NODE_3_length_537987_cov_78.262510	231618	232732	1114	deletion
		NODE_3_length_537987_cov_78.262510	253331	258375	5044	deletion
		NODE_3_length_537987_cov_78.262510	295283	300321	5038	deletion
		NODE_3_length_537987_cov_78.262510	364127	375669	11542	deletion
		NODE_3_length_537987_cov_78.262510	388957	390744	1787	deletion
		NODE_3_length_537987_cov_78.262510	413820	414899	1079	deletion
		NODE_3_length_537987_cov_78.262510	471325	471424	99	deletion
		NODE_3_length_537987_cov_78.262510	478059	482013	3954	deletion
		NODE_4_length_210915_cov_97.779613	152413	152582	169	deletion
		NODE_5_length_154234_cov_82.370036	81500	81695	195	deletion
		NODE_5_length_154234_cov_82.370036	98064	98150	86	deletion
		NODE_5_length_154234_cov_82.370036	100209	100362	153	deletion
		NODE_5_length_154234_cov_82.370036	103502	104747	1245	deletion
		NODE_5_length_154234_cov_82.370036	104897	105695	798	deletion
		NODE_5_length_154234_cov_82.370036	122221	124619	2398	deletion
		NODE_5_length_154234_cov_82.370036	149495	150566	1071	deletion
		NODE_1_length_985749_cov_85.911562	13205	22704	9499	deletion
		NODE_1_length_985749_cov_85.911562	304509	304690	181	deletion
		NODE_1_length_985749_cov_85.911562	439451	470567	31116	deletion
		NODE_1_length_985749_cov_85.911562	594170	594342	172	deletion
		NODE_1_length_985749_cov_85.911562	777489	782482	4993	deletion
		NODE_1_length_985749_cov_85.911562	936916	938468	1552	deletion
		NODE_1_length_985749_cov_85.911562	945209	948037	2828	deletion
		NODE_1_length_985749_cov_85.911562	966649	967386	737	deletion
		NODE_1_length_985749_cov_85.911562	967733	968136	403	deletion
		NODE_1_length_985749_cov_85.911562	975353	978246	2893	deletion
		NODE_1_length_985749_cov_85.911562	979096	979282	186	deletion
		NODE_2_length_787630_cov_89.348262	64811	65039	228	deletion
		NODE_2_length_787630_cov_89.348262	141930	142015	85	deletion
		NODE_2_length_787630_cov_89.348262	224975	238388	13413	deletion
		NODE_2_length_787630_cov_89.348262	241844	244820	2976	deletion
		NODE_2_length_787630_cov_89.348262	249025	249472	447	deletion
		NODE_2_length_787630_cov_89.348262	260470	266020	5550	deletion
		NODE_2_length_787630_cov_89.348262	323510	323570	60	deletion
		NODE_2_length_787630_cov_89.348262	360429	360508	79	deletion
		NODE_2_length_787630_cov_89.348262	588879	589533	654	deletion
		NODE_2_length_787630_cov_89.348262	590270	590450	180	deletion
		NODE_2_length_787630_cov_89.348262	642386	680959	38573	deletion
		NODE_3_length_537987_cov_78.262510	34328	64858	30530	deletion
		NODE_3_length_537987_cov_78.262510	95376	95512	136	deletion
		NODE_3_length_537987_cov_78.262510	103845	106418	2573	deletion
		NODE_3_length_537987_cov_78.262510	107818	110135	2317	deletion
		NODE_3_length_537987_cov_78.262510	205326	210341	5015	deletion
		NODE_3_length_537987_cov_78.262510	227981	228469	488	deletion
		NODE_3_length_537987_cov_78.262510	231618	232732	1114	deletion
		NODE_3_length_537987_cov_78.262510	253331	258374	5043	deletion
		NODE_3_length_537987_cov_78.262510	296364	298143	1779	deletion
		NODE_3_length_537987_cov_78.262510	328823	328915	92	deletion
		NODE_3_length_537987_cov_78.262510	368298	368378	80	deletion
		NODE_3_length_537987_cov_78.262510	462339	464183	1844	deletion
		NODE_3_length_537987_cov_78.262510	531850	535382	3532	deletion
		NODE_4_length_210915_cov_97.779613	35139	36434	1295	deletion
		NODE_4_length_210915_cov_97.779613	76374	76437	63	deletion
		NODE_4_length_210915_cov_97.779613	152413	152582	169	deletion
		NODE_4_length_210915_cov_97.779613	157453	157660	207	deletion
		NODE_4_length_210915_cov_97.779613	157954	159680	1726	deletion
		NODE_4_length_210915_cov_97.779613	185967	186423	456	deletion
		NODE_5_length_154234_cov_82.370036	36745	41597	4852	deletion
		NODE_5_length_154234_cov_82.370036	81500	81695	195	deletion
		NODE_5_length_154234_cov_82.370036	98064	98150	86	deletion
		NODE_5_length_154234_cov_82.370036	122221	124619	2398	deletion
		NODE_5_length_154234_cov_82.370036	141305	141502	197	deletion
		NODE_5_length_154234_cov_82.370036	147310	147384	74	deletion
		NODE_5_length_154234_cov_82.370036	149495	150566	1071	deletion
		NODE_6_length_105148_cov_79.415443	9995	13741	3746	deletion
		NODE_6_length_105148_cov_79.415443	37668	37838	170	deletion
		NODE_1_length_985749_cov_85.911562	13205	22704	9499	deletion
		NODE_1_length_985749_cov_85.911562	69009	80695	11686	deletion
		NODE_1_length_985749_cov_85.911562	139987	140255	268	deletion
		NODE_1_length_985749_cov_85.911562	308985	309573	588	deletion
		NODE_1_length_985749_cov_85.911562	439451	470567	31116	deletion
		NODE_1_length_985749_cov_85.911562	594170	594342	172	deletion
		NODE_1_length_985749_cov_85.911562	777489	782482	4993	deletion
		NODE_1_length_985749_cov_85.911562	793386	797890	4504	deletion
		NODE_1_length_985749_cov_85.911562	937586	938468	882	deletion
		NODE_1_length_985749_cov_85.911562	945209	948037	2828	deletion
		NODE_1_length_985749_cov_85.911562	966649	967386	737	deletion
		NODE_1_length_985749_cov_85.911562	967733	968136	403	deletion
		NODE_1_length_985749_cov_85.911562	975352	978246	2894	deletion
		NODE_2_length_787630_cov_89.348262	64811	65039	228	deletion
		NODE_2_length_787630_cov_89.348262	141930	142015	85	deletion
		NODE_2_length_787630_cov_89.348262	156327	156837	510	deletion
		NODE_2_length_787630_cov_89.348262	200329	201017	688	deletion
		NODE_2_length_787630_cov_89.348262	221118	237166	16048	deletion
		NODE_2_length_787630_cov_89.348262	241685	245294	3609	deletion
		NODE_2_length_787630_cov_89.348262	249025	249472	447	deletion
		NODE_2_length_787630_cov_89.348262	260470	266020	5550	deletion
		NODE_2_length_787630_cov_89.348262	360429	360508	79	deletion
		NODE_2_length_787630_cov_89.348262	580914	581163	249	deletion
		NODE_2_length_787630_cov_89.348262	588879	589533	654	deletion
		NODE_2_length_787630_cov_89.348262	590270	590450	180	deletion
		NODE_3_length_537987_cov_78.262510	34328	64858	30530	deletion
		NODE_3_length_537987_cov_78.262510	95376	95512	136	deletion
		NODE_3_length_537987_cov_78.262510	205326	210341	5015	deletion
		NODE_3_length_537987_cov_78.262510	231618	232732	1114	deletion
		NODE_3_length_537987_cov_78.262510	253335	258374	5039	deletion
		NODE_3_length_537987_cov_78.262510	295283	296596	1313	deletion
		NODE_3_length_537987_cov_78.262510	327943	328960	1017	deletion
		NODE_3_length_537987_cov_78.262510	357517	357791	274	deletion
		NODE_3_length_537987_cov_78.262510	364036	364304	268	deletion
		NODE_3_length_537987_cov_78.262510	368298	368378	80	deletion
		NODE_3_length_537987_cov_78.262510	389016	391365	2349	deletion
		NODE_3_length_537987_cov_78.262510	462339	464183	1844	deletion
		NODE_3_length_537987_cov_78.262510	526692	526860	168	deletion
		NODE_4_length_210915_cov_97.779613	35139	36423	1284	deletion
		NODE_4_length_210915_cov_97.779613	157453	157660	207	deletion
		NODE_4_length_210915_cov_97.779613	157954	159680	1726	deletion
		NODE_5_length_154234_cov_82.370036	36745	41597	4852	deletion
		NODE_5_length_154234_cov_82.370036	122221	124619	2398	deletion
		NODE_5_length_154234_cov_82.370036	141305	141502	197	deletion
		NODE_5_length_154234_cov_82.370036	147310	147384	74	deletion
		NODE_6_length_105148_cov_79.415443	9995	13741	3746	deletion
		NODE_6_length_105148_cov_79.415443	22675	22789	114	deletion
		NODE_6_length_105148_cov_79.415443	37668	37838	170	deletion
		NODE_6_length_105148_cov_79.415443	82718	83397	679	deletion
		NODE_1_length_985749_cov_85.911562	13307	22701	9394	deletion
		NODE_1_length_985749_cov_85.911562	216573	220106	3533	deletion
		NODE_1_length_985749_cov_85.911562	343686	343893	207	deletion
		NODE_1_length_985749_cov_85.911562	937586	938468	882	deletion
		NODE_1_length_985749_cov_85.911562	975241	978246	3005	deletion
		NODE_2_length_787630_cov_89.348262	200329	201006	677	deletion
		NODE_2_length_787630_cov_89.348262	221119	232164	11045	deletion
		NODE_2_length_787630_cov_89.348262	233884	235610	1726	deletion
		NODE_2_length_787630_cov_89.348262	260470	266020	5550	deletion
		NODE_2_length_787630_cov_89.348262	440447	440538	91	deletion
		NODE_2_length_787630_cov_89.348262	654184	656728	2544	deletion
		NODE_2_length_787630_cov_89.348262	664523	665803	1280	deletion
		NODE_2_length_787630_cov_89.348262	669354	670063	709	deletion
		NODE_3_length_537987_cov_78.262510	34328	64858	30530	deletion
		NODE_3_length_537987_cov_78.262510	205326	210341	5015	deletion
		NODE_3_length_537987_cov_78.262510	253331	258375	5044	deletion
		NODE_3_length_537987_cov_78.262510	332319	332394	75	deletion
		NODE_3_length_537987_cov_78.262510	365005	365649	644	deletion
		NODE_3_length_537987_cov_78.262510	385493	421154	35661	deletion
		NODE_3_length_537987_cov_78.262510	478059	482013	3954	deletion
		NODE_3_length_537987_cov_78.262510	514307	515825	1518	deletion
		NODE_3_length_537987_cov_78.262510	532010	535420	3410	deletion
		NODE_4_length_210915_cov_97.779613	386	1557	1171	deletion
		NODE_4_length_210915_cov_97.779613	149403	153273	3870	deletion
		NODE_4_length_210915_cov_97.779613	157954	159680	1726	deletion
		NODE_5_length_154234_cov_82.370036	122221	124619	2398	deletion
		NODE_5_length_154234_cov_82.370036	149495	150566	1071	deletion
		NODE_6_length_105148_cov_79.415443	82718	83397	679	deletion
		NODE_1_length_985749_cov_85.911562	13307	22701	9394	deletion
		NODE_1_length_985749_cov_85.911562	304509	304690	181	deletion
		NODE_1_length_985749_cov_85.911562	439451	470567	31116	deletion
		NODE_1_length_985749_cov_85.911562	594170	594342	172	deletion
		NODE_2_length_787630_cov_89.348262	64811	65039	228	deletion
		NODE_2_length_787630_cov_89.348262	241685	245294	3609	deletion
		NODE_2_length_787630_cov_89.348262	260470	266020	5550	deletion
		NODE_2_length_787630_cov_89.348262	642369	680959	38590	deletion
		NODE_3_length_537987_cov_78.262510	34328	64858	30530	deletion
		NODE_3_length_537987_cov_78.262510	95376	95512	136	deletion
		NODE_3_length_537987_cov_78.262510	103845	106418	2573	deletion
		NODE_3_length_537987_cov_78.262510	107818	110135	2317	deletion
		NODE_3_length_537987_cov_78.262510	205326	210341	5015	deletion
		NODE_4_length_210915_cov_97.779613	35139	36423	1284	deletion
		NODE_4_length_210915_cov_97.779613	194479	194586	107	deletion
		NODE_6_length_105148_cov_79.415443	63943	64128	185	deletion
		NODE_1_length_985749_cov_85.911562	13205	22704	9499	deletion
		NODE_1_length_985749_cov_85.911562	69009	80695	11686	deletion
		NODE_1_length_985749_cov_85.911562	139987	140255	268	deletion
		NODE_1_length_985749_cov_85.911562	170737	174030	3293	deletion
		NODE_1_length_985749_cov_85.911562	308985	309573	588	deletion
		NODE_1_length_985749_cov_85.911562	439451	470567	31116	deletion
		NODE_1_length_985749_cov_85.911562	594170	594342	172	deletion
		NODE_1_length_985749_cov_85.911562	601814	601957	143	deletion
		NODE_1_length_985749_cov_85.911562	644131	644209	78	deletion
		NODE_1_length_985749_cov_85.911562	777489	782482	4993	deletion
		NODE_1_length_985749_cov_85.911562	937586	938468	882	deletion
		NODE_1_length_985749_cov_85.911562	945209	948037	2828	deletion
		NODE_1_length_985749_cov_85.911562	966649	967386	737	deletion
		NODE_1_length_985749_cov_85.911562	967733	968136	403	deletion
		NODE_1_length_985749_cov_85.911562	975352	978246	2894	deletion
		NODE_2_length_787630_cov_89.348262	64811	65039	228	deletion
		NODE_2_length_787630_cov_89.348262	141930	142015	85	deletion
		NODE_2_length_787630_cov_89.348262	200329	201017	688	deletion
		NODE_2_length_787630_cov_89.348262	221118	237166	16048	deletion
		NODE_2_length_787630_cov_89.348262	241685	245294	3609	deletion
		NODE_2_length_787630_cov_89.348262	249025	249472	447	deletion
		NODE_2_length_787630_cov_89.348262	260470	266020	5550	deletion
		NODE_2_length_787630_cov_89.348262	360429	360508	79	deletion
		NODE_2_length_787630_cov_89.348262	580914	581163	249	deletion
		NODE_2_length_787630_cov_89.348262	588879	589533	654	deletion
		NODE_2_length_787630_cov_89.348262	590270	590450	180	deletion
		NODE_2_length_787630_cov_89.348262	740921	741005	84	deletion
		NODE_3_length_537987_cov_78.262510	34328	64858	30530	deletion
		NODE_3_length_537987_cov_78.262510	95376	95512	136	deletion
		NODE_3_length_537987_cov_78.262510	205326	210341	5015	deletion
		NODE_3_length_537987_cov_78.262510	231618	232732	1114	deletion
		NODE_3_length_537987_cov_78.262510	253335	258374	5039	deletion
		NODE_3_length_537987_cov_78.262510	295283	296596	1313	deletion
		NODE_3_length_537987_cov_78.262510	327943	328960	1017	deletion
		NODE_3_length_537987_cov_78.262510	357517	357791	274	deletion
		NODE_3_length_537987_cov_78.262510	364036	364171	135	deletion
		NODE_3_length_537987_cov_78.262510	368298	368378	80	deletion
		NODE_3_length_537987_cov_78.262510	389016	391365	2349	deletion
		NODE_3_length_537987_cov_78.262510	462339	464183	1844	deletion
		NODE_4_length_210915_cov_97.779613	35139	36423	1284	deletion
		NODE_4_length_210915_cov_97.779613	157453	157660	207	deletion
		NODE_4_length_210915_cov_97.779613	157954	159680	1726	deletion
		NODE_5_length_154234_cov_82.370036	36745	41597	4852	deletion
		NODE_5_length_154234_cov_82.370036	122221	124619	2398	deletion
		NODE_5_length_154234_cov_82.370036	141305	141502	197	deletion
		NODE_5_length_154234_cov_82.370036	147310	147384	74	deletion
		NODE_6_length_105148_cov_79.415443	9995	13741	3746	deletion
		NODE_6_length_105148_cov_79.415443	22675	22789	114	deletion
		NODE_6_length_105148_cov_79.415443	37668	37838	170	deletion
		NODE_6_length_105148_cov_79.415443	82718	83397	679	deletion
		NODE_1_length_985749_cov_85.911562	69549	75797	6248	deletion
		NODE_1_length_985749_cov_85.911562	98435	99659	1224	deletion
		NODE_1_length_985749_cov_85.911562	153418	154426	1008	deletion
		NODE_1_length_985749_cov_85.911562	300476	300673	197	deletion
		NODE_1_length_985749_cov_85.911562	439451	470567	31116	deletion
		NODE_1_length_985749_cov_85.911562	594166	594357	191	deletion
		NODE_1_length_985749_cov_85.911562	619690	621408	1718	deletion
		NODE_1_length_985749_cov_85.911562	628447	629591	1144	deletion
		NODE_1_length_985749_cov_85.911562	634132	634305	173	deletion
		NODE_1_length_985749_cov_85.911562	644136	644271	135	deletion
		NODE_1_length_985749_cov_85.911562	763592	764882	1290	deletion
		NODE_1_length_985749_cov_85.911562	777489	782482	4993	deletion
		NODE_1_length_985749_cov_85.911562	937585	938468	883	deletion
		NODE_1_length_985749_cov_85.911562	966649	967386	737	deletion
		NODE_1_length_985749_cov_85.911562	967733	968128	395	deletion
		NODE_1_length_985749_cov_85.911562	975241	978246	3005	deletion
		NODE_2_length_787630_cov_89.348262	141930	142015	85	deletion
		NODE_2_length_787630_cov_89.348262	221118	237156	16038	deletion
		NODE_2_length_787630_cov_89.348262	249025	249472	447	deletion
		NODE_2_length_787630_cov_89.348262	260470	266020	5550	deletion
		NODE_2_length_787630_cov_89.348262	360429	360508	79	deletion
		NODE_2_length_787630_cov_89.348262	580914	581163	249	deletion
		NODE_2_length_787630_cov_89.348262	642386	680959	38573	deletion
		NODE_3_length_537987_cov_78.262510	28848	29688	840	deletion
		NODE_3_length_537987_cov_78.262510	34328	64858	30530	deletion
		NODE_3_length_537987_cov_78.262510	83855	84620	765	deletion
		NODE_3_length_537987_cov_78.262510	95378	95481	103	deletion
		NODE_3_length_537987_cov_78.262510	205326	210341	5015	deletion
		NODE_3_length_537987_cov_78.262510	230941	231094	153	deletion
		NODE_3_length_537987_cov_78.262510	253335	258374	5039	deletion
		NODE_3_length_537987_cov_78.262510	385505	421154	35649	deletion
		NODE_3_length_537987_cov_78.262510	462339	464183	1844	deletion
		NODE_3_length_537987_cov_78.262510	534186	535416	1230	deletion
		NODE_4_length_210915_cov_97.779613	35139	36423	1284	deletion
		NODE_4_length_210915_cov_97.779613	50414	50621	207	deletion
		NODE_4_length_210915_cov_97.779613	82457	87347	4890	deletion
		NODE_4_length_210915_cov_97.779613	105611	105734	123	deletion
		NODE_4_length_210915_cov_97.779613	157453	157660	207	deletion
		NODE_4_length_210915_cov_97.779613	157954	159687	1733	deletion
		NODE_5_length_154234_cov_82.370036	83	1106	1023	deletion
		NODE_5_length_154234_cov_82.370036	36745	41597	4852	deletion
		NODE_5_length_154234_cov_82.370036	122221	124619	2398	deletion
		NODE_5_length_154234_cov_82.370036	141305	141502	197	deletion
		NODE_5_length_154234_cov_82.370036	147310	147384	74	deletion
		NODE_6_length_105148_cov_79.415443	10046	13752	3706	deletion
		NODE_6_length_105148_cov_79.415443	22675	22789	114	deletion
		NODE_6_length_105148_cov_79.415443	37656	37838	182	deletion
		NODE_6_length_105148_cov_79.415443	82718	83397	679	deletion
		NODE_6_length_105148_cov_79.415443	88382	88665	283	deletion
		NODE_1_length_985749_cov_85.911562	170737	174030	3293	deletion
		NODE_1_length_985749_cov_85.911562	300476	300673	197	deletion
		NODE_1_length_985749_cov_85.911562	313232	313420	188	deletion
		NODE_1_length_985749_cov_85.911562	343685	343896	211	deletion
		NODE_1_length_985749_cov_85.911562	439451	470567	31116	deletion
		NODE_1_length_985749_cov_85.911562	546282	546556	274	deletion
		NODE_1_length_985749_cov_85.911562	594170	594342	172	deletion
		NODE_1_length_985749_cov_85.911562	628522	628804	282	deletion
		NODE_1_length_985749_cov_85.911562	644136	644271	135	deletion
		NODE_1_length_985749_cov_85.911562	710989	711146	157	deletion
		NODE_1_length_985749_cov_85.911562	777489	782482	4993	deletion
		NODE_1_length_985749_cov_85.911562	825711	831001	5290	deletion
		NODE_1_length_985749_cov_85.911562	937586	938468	882	deletion
		NODE_1_length_985749_cov_85.911562	946154	946911	757	deletion
		NODE_1_length_985749_cov_85.911562	947404	947697	293	deletion
		NODE_1_length_985749_cov_85.911562	966649	967386	737	deletion
		NODE_1_length_985749_cov_85.911562	967733	968136	403	deletion
		NODE_1_length_985749_cov_85.911562	975241	978246	3005	deletion
		NODE_2_length_787630_cov_89.348262	64811	65039	228	deletion
		NODE_2_length_787630_cov_89.348262	141930	142015	85	deletion
		NODE_2_length_787630_cov_89.348262	224980	238350	13370	deletion
		NODE_2_length_787630_cov_89.348262	249025	249472	447	deletion
		NODE_2_length_787630_cov_89.348262	260470	266020	5550	deletion
		NODE_2_length_787630_cov_89.348262	299059	301437	2378	deletion
		NODE_2_length_787630_cov_89.348262	323510	323570	60	deletion
		NODE_2_length_787630_cov_89.348262	360429	360508	79	deletion
		NODE_2_length_787630_cov_89.348262	588879	589533	654	deletion
		NODE_2_length_787630_cov_89.348262	590270	590450	180	deletion
		NODE_2_length_787630_cov_89.348262	642386	680959	38573	deletion
		NODE_3_length_537987_cov_78.262510	28850	29688	838	deletion
		NODE_3_length_537987_cov_78.262510	34328	64858	30530	deletion
		NODE_3_length_537987_cov_78.262510	95376	95512	136	deletion
		NODE_3_length_537987_cov_78.262510	205326	210341	5015	deletion
		NODE_3_length_537987_cov_78.262510	230941	231094	153	deletion
		NODE_3_length_537987_cov_78.262510	253331	258374	5043	deletion
		NODE_3_length_537987_cov_78.262510	295283	296596	1313	deletion
		NODE_3_length_537987_cov_78.262510	327943	328960	1017	deletion
		NODE_3_length_537987_cov_78.262510	357517	357786	269	deletion
		NODE_3_length_537987_cov_78.262510	385505	421154	35649	deletion
		NODE_3_length_537987_cov_78.262510	462339	464183	1844	deletion
		NODE_4_length_210915_cov_97.779613	34468	35475	1007	deletion
		NODE_4_length_210915_cov_97.779613	105611	105734	123	deletion
		NODE_4_length_210915_cov_97.779613	151407	152790	1383	deletion
		NODE_4_length_210915_cov_97.779613	157453	157660	207	deletion
		NODE_4_length_210915_cov_97.779613	157954	159687	1733	deletion
		NODE_5_length_154234_cov_82.370036	83	1106	1023	deletion
		NODE_5_length_154234_cov_82.370036	36745	41597	4852	deletion
		NODE_5_length_154234_cov_82.370036	122221	124619	2398	deletion
		NODE_5_length_154234_cov_82.370036	141305	141502	197	deletion
		NODE_5_length_154234_cov_82.370036	147310	147384	74	deletion
		NODE_6_length_105148_cov_79.415443	9995	13741	3746	deletion
		NODE_6_length_105148_cov_79.415443	37656	37838	182	deletion
		NODE_6_length_105148_cov_79.415443	54779	58053	3274	deletion
		NODE_1_length_985749_cov_85.911562	13307	22701	9394	deletion
		NODE_1_length_985749_cov_85.911562	43013	43652	639	deletion
		NODE_1_length_985749_cov_85.911562	225163	226656	1493	deletion
		NODE_1_length_985749_cov_85.911562	284281	284585	304	deletion
		NODE_1_length_985749_cov_85.911562	300476	300673	197	deletion
		NODE_1_length_985749_cov_85.911562	439451	470567	31116	deletion
		NODE_1_length_985749_cov_85.911562	644136	644271	135	deletion
		NODE_1_length_985749_cov_85.911562	718299	718433	134	deletion
		NODE_1_length_985749_cov_85.911562	937586	938468	882	deletion
		NODE_1_length_985749_cov_85.911562	946154	946911	757	deletion
		NODE_1_length_985749_cov_85.911562	947404	947697	293	deletion
		NODE_1_length_985749_cov_85.911562	966649	967386	737	deletion
		NODE_1_length_985749_cov_85.911562	967733	968136	403	deletion
		NODE_1_length_985749_cov_85.911562	975352	978246	2894	deletion
		NODE_1_length_985749_cov_85.911562	979096	979273	177	deletion
		NODE_2_length_787630_cov_89.348262	141930	142015	85	deletion
		NODE_2_length_787630_cov_89.348262	221123	238469	17346	deletion
		NODE_2_length_787630_cov_89.348262	260842	261504	662	deletion
		NODE_2_length_787630_cov_89.348262	263703	264714	1011	deletion
		NODE_2_length_787630_cov_89.348262	323511	323570	59	deletion
		NODE_2_length_787630_cov_89.348262	360430	360514	84	deletion
		NODE_2_length_787630_cov_89.348262	653892	654154	262	deletion
		NODE_2_length_787630_cov_89.348262	779897	780010	113	deletion
		NODE_3_length_537987_cov_78.262510	34328	64858	30530	deletion
		NODE_3_length_537987_cov_78.262510	95378	95481	103	deletion
		NODE_3_length_537987_cov_78.262510	103845	106418	2573	deletion
		NODE_3_length_537987_cov_78.262510	107818	110135	2317	deletion
		NODE_3_length_537987_cov_78.262510	205326	210341	5015	deletion
		NODE_3_length_537987_cov_78.262510	231618	232732	1114	deletion
		NODE_3_length_537987_cov_78.262510	253335	258374	5039	deletion
		NODE_3_length_537987_cov_78.262510	295283	296596	1313	deletion
		NODE_3_length_537987_cov_78.262510	357517	357791	274	deletion
		NODE_3_length_537987_cov_78.262510	462339	464035	1696	deletion
		NODE_4_length_210915_cov_97.779613	157954	159680	1726	deletion
		NODE_4_length_210915_cov_97.779613	185967	186423	456	deletion
		NODE_5_length_154234_cov_82.370036	36745	41597	4852	deletion
		NODE_5_length_154234_cov_82.370036	122221	124619	2398	deletion
		NODE_5_length_154234_cov_82.370036	141305	141502	197	deletion
		NODE_5_length_154234_cov_82.370036	147310	147384	74	deletion
		NODE_6_length_105148_cov_79.415443	930	2302	1372	deletion
		NODE_6_length_105148_cov_79.415443	37656	37838	182	deletion
		NODE_6_length_105148_cov_79.415443	54779	58053	3274	deletion
		NODE_1_length_985749_cov_85.911562	13205	22704	9499	deletion
		NODE_1_length_985749_cov_85.911562	308985	309573	588	deletion
		NODE_1_length_985749_cov_85.911562	439451	470567	31116	deletion
		NODE_1_length_985749_cov_85.911562	619690	621408	1718	deletion
		NODE_1_length_985749_cov_85.911562	763592	764882	1290	deletion
		NODE_1_length_985749_cov_85.911562	926906	927149	243	deletion
		NODE_1_length_985749_cov_85.911562	937585	938468	883	deletion
		NODE_1_length_985749_cov_85.911562	966649	968136	1487	deletion
		NODE_1_length_985749_cov_85.911562	975353	978246	2893	deletion
		NODE_1_length_985749_cov_85.911562	979096	979282	186	deletion
		NODE_2_length_787630_cov_89.348262	22798	23127	329	deletion
		NODE_2_length_787630_cov_89.348262	64811	65039	228	deletion
		NODE_2_length_787630_cov_89.348262	98060	99443	1383	deletion
		NODE_2_length_787630_cov_89.348262	141930	142015	85	deletion
		NODE_2_length_787630_cov_89.348262	224069	238397	14328	deletion
		NODE_2_length_787630_cov_89.348262	360429	360508	79	deletion
		NODE_2_length_787630_cov_89.348262	588879	589533	654	deletion
		NODE_2_length_787630_cov_89.348262	590270	590455	185	deletion
		NODE_2_length_787630_cov_89.348262	642386	680959	38573	deletion
		NODE_3_length_537987_cov_78.262510	16951	17083	132	deletion
		NODE_3_length_537987_cov_78.262510	103845	106418	2573	deletion
		NODE_3_length_537987_cov_78.262510	205326	210341	5015	deletion
		NODE_3_length_537987_cov_78.262510	231618	232732	1114	deletion
		NODE_3_length_537987_cov_78.262510	253331	258374	5043	deletion
		NODE_3_length_537987_cov_78.262510	327568	327685	117	deletion
		NODE_3_length_537987_cov_78.262510	327916	328960	1044	deletion
		NODE_3_length_537987_cov_78.262510	364036	375668	11632	deletion
		NODE_3_length_537987_cov_78.262510	385505	421154	35649	deletion
		NODE_4_length_210915_cov_97.779613	34452	35491	1039	deletion
		NODE_4_length_210915_cov_97.779613	157453	157660	207	deletion
		NODE_4_length_210915_cov_97.779613	157954	159687	1733	deletion
		NODE_5_length_154234_cov_82.370036	36745	41597	4852	deletion
		NODE_5_length_154234_cov_82.370036	122221	124619	2398	deletion
		NODE_5_length_154234_cov_82.370036	147310	147384	74	deletion
		NODE_6_length_105148_cov_79.415443	9995	13741	3746	deletion
		NODE_6_length_105148_cov_79.415443	82718	83397	679	deletion
		NODE_1_length_985749_cov_85.911562	284281	284585	304	deletion
		NODE_1_length_985749_cov_85.911562	300476	300673	197	deletion
		NODE_1_length_985749_cov_85.911562	439451	470567	31116	deletion
		NODE_1_length_985749_cov_85.911562	535728	535900	172	deletion
		NODE_1_length_985749_cov_85.911562	546282	546556	274	deletion
		NODE_1_length_985749_cov_85.911562	594170	594342	172	deletion
		NODE_1_length_985749_cov_85.911562	663045	663128	83	deletion
		NODE_1_length_985749_cov_85.911562	937586	938468	882	deletion
		NODE_1_length_985749_cov_85.911562	946154	946911	757	deletion
		NODE_1_length_985749_cov_85.911562	947404	947697	293	deletion
		NODE_1_length_985749_cov_85.911562	966649	967386	737	deletion
		NODE_1_length_985749_cov_85.911562	967733	968136	403	deletion
		NODE_1_length_985749_cov_85.911562	975241	978246	3005	deletion
		NODE_1_length_985749_cov_85.911562	979131	979276	145	deletion
		NODE_2_length_787630_cov_89.348262	64811	65039	228	deletion
		NODE_2_length_787630_cov_89.348262	141930	142015	85	deletion
		NODE_2_length_787630_cov_89.348262	221119	238417	17298	deletion
		NODE_2_length_787630_cov_89.348262	260470	266020	5550	deletion
		NODE_2_length_787630_cov_89.348262	299059	301437	2378	deletion
		NODE_2_length_787630_cov_89.348262	312785	314455	1670	deletion
		NODE_2_length_787630_cov_89.348262	360429	360508	79	deletion
		NODE_2_length_787630_cov_89.348262	397381	397524	143	deletion
		NODE_2_length_787630_cov_89.348262	569986	570250	264	deletion
		NODE_2_length_787630_cov_89.348262	580914	581163	249	deletion
		NODE_2_length_787630_cov_89.348262	588879	589533	654	deletion
		NODE_2_length_787630_cov_89.348262	590270	590450	180	deletion
		NODE_2_length_787630_cov_89.348262	642386	680959	38573	deletion
		NODE_3_length_537987_cov_78.262510	15296	17112	1816	deletion
		NODE_3_length_537987_cov_78.262510	19370	19526	156	deletion
		NODE_3_length_537987_cov_78.262510	34328	64858	30530	deletion
		NODE_3_length_537987_cov_78.262510	83855	84620	765	deletion
		NODE_3_length_537987_cov_78.262510	95376	95512	136	deletion
		NODE_3_length_537987_cov_78.262510	205326	210341	5015	deletion
		NODE_3_length_537987_cov_78.262510	231618	232732	1114	deletion
		NODE_3_length_537987_cov_78.262510	253335	258374	5039	deletion
		NODE_3_length_537987_cov_78.262510	295283	296596	1313	deletion
		NODE_3_length_537987_cov_78.262510	328823	328915	92	deletion
		NODE_3_length_537987_cov_78.262510	364874	365583	709	deletion
		NODE_3_length_537987_cov_78.262510	366354	375668	9314	deletion
		NODE_3_length_537987_cov_78.262510	385505	421154	35649	deletion
		NODE_3_length_537987_cov_78.262510	462339	464183	1844	deletion
		NODE_4_length_210915_cov_97.779613	35139	36423	1284	deletion
		NODE_4_length_210915_cov_97.779613	50414	50621	207	deletion
		NODE_4_length_210915_cov_97.779613	105611	105734	123	deletion
		NODE_4_length_210915_cov_97.779613	157954	159680	1726	deletion
		NODE_5_length_154234_cov_82.370036	83	1106	1023	deletion
		NODE_5_length_154234_cov_82.370036	36745	41597	4852	deletion
		NODE_5_length_154234_cov_82.370036	122221	124619	2398	deletion
		NODE_5_length_154234_cov_82.370036	141305	141502	197	deletion
		NODE_5_length_154234_cov_82.370036	147310	147384	74	deletion
		NODE_6_length_105148_cov_79.415443	930	2302	1372	deletion
		NODE_6_length_105148_cov_79.415443	54779	58053	3274	deletion
		NODE_1_length_985749_cov_85.911562	13205	22704	9499	deletion
		NODE_1_length_985749_cov_85.911562	139987	140255	268	deletion
		NODE_1_length_985749_cov_85.911562	308985	309573	588	deletion
		NODE_1_length_985749_cov_85.911562	439451	470567	31116	deletion
		NODE_1_length_985749_cov_85.911562	594170	594342	172	deletion
		NODE_1_length_985749_cov_85.911562	601814	601957	143	deletion
		NODE_1_length_985749_cov_85.911562	777489	782482	4993	deletion
		NODE_1_length_985749_cov_85.911562	937586	938468	882	deletion
		NODE_1_length_985749_cov_85.911562	945209	948037	2828	deletion
		NODE_1_length_985749_cov_85.911562	966649	967386	737	deletion
		NODE_1_length_985749_cov_85.911562	967733	968136	403	deletion
		NODE_1_length_985749_cov_85.911562	975352	978246	2894	deletion
		NODE_2_length_787630_cov_89.348262	64811	65039	228	deletion
		NODE_2_length_787630_cov_89.348262	99795	101194	1399	deletion
		NODE_2_length_787630_cov_89.348262	141930	142015	85	deletion
		NODE_2_length_787630_cov_89.348262	221118	237166	16048	deletion
		NODE_2_length_787630_cov_89.348262	238285	238393	108	deletion
		NODE_2_length_787630_cov_89.348262	241685	245294	3609	deletion
		NODE_2_length_787630_cov_89.348262	249025	249472	447	deletion
		NODE_2_length_787630_cov_89.348262	260470	266020	5550	deletion
		NODE_2_length_787630_cov_89.348262	360429	360508	79	deletion
		NODE_2_length_787630_cov_89.348262	580914	581163	249	deletion
		NODE_2_length_787630_cov_89.348262	588879	589533	654	deletion
		NODE_2_length_787630_cov_89.348262	590270	590450	180	deletion
		NODE_3_length_537987_cov_78.262510	34328	64858	30530	deletion
		NODE_3_length_537987_cov_78.262510	95376	95512	136	deletion
		NODE_3_length_537987_cov_78.262510	205326	210341	5015	deletion
		NODE_3_length_537987_cov_78.262510	231618	232732	1114	deletion
		NODE_3_length_537987_cov_78.262510	253335	258374	5039	deletion
		NODE_3_length_537987_cov_78.262510	295283	296596	1313	deletion
		NODE_3_length_537987_cov_78.262510	327943	328960	1017	deletion
		NODE_3_length_537987_cov_78.262510	357517	357791	274	deletion
		NODE_3_length_537987_cov_78.262510	364036	364573	537	deletion
		NODE_3_length_537987_cov_78.262510	368298	368378	80	deletion
		NODE_3_length_537987_cov_78.262510	385505	421154	35649	deletion
		NODE_3_length_537987_cov_78.262510	462339	464183	1844	deletion
		NODE_4_length_210915_cov_97.779613	203	1632	1429	deletion
		NODE_4_length_210915_cov_97.779613	35139	36434	1295	deletion
		NODE_4_length_210915_cov_97.779613	157453	157660	207	deletion
		NODE_4_length_210915_cov_97.779613	157954	159680	1726	deletion
		NODE_5_length_154234_cov_82.370036	36745	41597	4852	deletion
		NODE_5_length_154234_cov_82.370036	122221	124619	2398	deletion
		NODE_5_length_154234_cov_82.370036	141305	141502	197	deletion
		NODE_5_length_154234_cov_82.370036	147310	147384	74	deletion
		NODE_6_length_105148_cov_79.415443	9995	13741	3746	deletion
		NODE_6_length_105148_cov_79.415443	22675	22789	114	deletion
		NODE_6_length_105148_cov_79.415443	37668	37838	170	deletion
		NODE_6_length_105148_cov_79.415443	82718	83397	679	deletion
		NODE_1_length_985749_cov_85.911562	577439	586975	9536	deletion
		NODE_1_length_985749_cov_85.911562	620734	621596	862	deletion
		NODE_2_length_787630_cov_89.348262	294346	299332	4986	deletion
		NODE_2_length_787630_cov_89.348262	460193	461102	909	deletion
		NODE_3_length_537987_cov_78.262510	205326	210341	5015	deletion
		NODE_3_length_537987_cov_78.262510	253331	258375	5044	deletion
		NODE_3_length_537987_cov_78.262510	307976	309435	1459	deletion
		NODE_3_length_537987_cov_78.262510	385505	421154	35649	deletion
		NODE_4_length_210915_cov_97.779613	34422	35470	1048	deletion
		NODE_4_length_210915_cov_97.779613	76201	76322	121	deletion
		NODE_4_length_210915_cov_97.779613	179906	180185	279	deletion
		NODE_1_length_985749_cov_85.911562	13307	22701	9394	deletion
		NODE_1_length_985749_cov_85.911562	68913	74174	5261	deletion
		NODE_1_length_985749_cov_85.911562	139987	140255	268	deletion
		NODE_1_length_985749_cov_85.911562	170737	174030	3293	deletion
		NODE_1_length_985749_cov_85.911562	300476	300673	197	deletion
		NODE_1_length_985749_cov_85.911562	439451	470567	31116	deletion
		NODE_1_length_985749_cov_85.911562	594170	594342	172	deletion
		NODE_1_length_985749_cov_85.911562	644136	644271	135	deletion
		NODE_1_length_985749_cov_85.911562	777489	782482	4993	deletion
		NODE_1_length_985749_cov_85.911562	937586	938468	882	deletion
		NODE_1_length_985749_cov_85.911562	946154	946911	757	deletion
		NODE_1_length_985749_cov_85.911562	947404	947697	293	deletion
		NODE_1_length_985749_cov_85.911562	966649	967386	737	deletion
		NODE_1_length_985749_cov_85.911562	967733	968136	403	deletion
		NODE_1_length_985749_cov_85.911562	975352	978246	2894	deletion
		NODE_1_length_985749_cov_85.911562	979094	979273	179	deletion
		NODE_2_length_787630_cov_89.348262	141930	142015	85	deletion
		NODE_2_length_787630_cov_89.348262	200329	201017	688	deletion
		NODE_2_length_787630_cov_89.348262	227255	238388	11133	deletion
		NODE_2_length_787630_cov_89.348262	260842	261504	662	deletion
		NODE_2_length_787630_cov_89.348262	360429	360508	79	deletion
		NODE_2_length_787630_cov_89.348262	588879	589533	654	deletion
		NODE_2_length_787630_cov_89.348262	590270	590455	185	deletion
		NODE_2_length_787630_cov_89.348262	642386	680959	38573	deletion
		NODE_3_length_537987_cov_78.262510	16951	17083	132	deletion
		NODE_3_length_537987_cov_78.262510	28848	29688	840	deletion
		NODE_3_length_537987_cov_78.262510	95376	95512	136	deletion
		NODE_3_length_537987_cov_78.262510	103845	106418	2573	deletion
		NODE_3_length_537987_cov_78.262510	107818	110135	2317	deletion
		NODE_3_length_537987_cov_78.262510	205326	210341	5015	deletion
		NODE_3_length_537987_cov_78.262510	231618	232732	1114	deletion
		NODE_3_length_537987_cov_78.262510	253331	258374	5043	deletion
		NODE_3_length_537987_cov_78.262510	295283	296596	1313	deletion
		NODE_3_length_537987_cov_78.262510	327943	328960	1017	deletion
		NODE_3_length_537987_cov_78.262510	357517	357791	274	deletion
		NODE_3_length_537987_cov_78.262510	364606	364843	237	deletion
		NODE_3_length_537987_cov_78.262510	385505	421154	35649	deletion
		NODE_3_length_537987_cov_78.262510	462339	464183	1844	deletion
		NODE_3_length_537987_cov_78.262510	513385	517098	3713	deletion
		NODE_4_length_210915_cov_97.779613	34468	35475	1007	deletion
		NODE_4_length_210915_cov_97.779613	157453	157660	207	deletion
		NODE_4_length_210915_cov_97.779613	157954	159680	1726	deletion
		NODE_5_length_154234_cov_82.370036	83	1106	1023	deletion
		NODE_5_length_154234_cov_82.370036	36745	41597	4852	deletion
		NODE_5_length_154234_cov_82.370036	122221	124619	2398	deletion
		NODE_5_length_154234_cov_82.370036	141305	141502	197	deletion
		NODE_5_length_154234_cov_82.370036	149554	150528	974	deletion
		NODE_6_length_105148_cov_79.415443	37668	37838	170	deletion
		NODE_6_length_105148_cov_79.415443	54779	58053	3274	deletion
		NODE_6_length_105148_cov_79.415443	82718	83397	679	deletion
		NODE_1_length_985749_cov_85.911562	13307	22701	9394	deletion
		NODE_1_length_985749_cov_85.911562	43013	43652	639	deletion
		NODE_1_length_985749_cov_85.911562	225163	226656	1493	deletion
		NODE_1_length_985749_cov_85.911562	284281	284585	304	deletion
		NODE_1_length_985749_cov_85.911562	300476	300673	197	deletion
		NODE_1_length_985749_cov_85.911562	439451	470567	31116	deletion
		NODE_1_length_985749_cov_85.911562	644136	644271	135	deletion
		NODE_1_length_985749_cov_85.911562	718299	718433	134	deletion
		NODE_1_length_985749_cov_85.911562	777489	782482	4993	deletion
		NODE_1_length_985749_cov_85.911562	937586	938468	882	deletion
		NODE_1_length_985749_cov_85.911562	946154	946911	757	deletion
		NODE_1_length_985749_cov_85.911562	947404	947697	293	deletion
		NODE_1_length_985749_cov_85.911562	966649	967386	737	deletion
		NODE_1_length_985749_cov_85.911562	967733	968136	403	deletion
		NODE_1_length_985749_cov_85.911562	975352	978246	2894	deletion
		NODE_1_length_985749_cov_85.911562	979096	979273	177	deletion
		NODE_2_length_787630_cov_89.348262	141930	142015	85	deletion
		NODE_2_length_787630_cov_89.348262	221123	238469	17346	deletion
		NODE_2_length_787630_cov_89.348262	260842	261504	662	deletion
		NODE_2_length_787630_cov_89.348262	323511	323570	59	deletion
		NODE_2_length_787630_cov_89.348262	360430	360514	84	deletion
		NODE_2_length_787630_cov_89.348262	588879	589533	654	deletion
		NODE_2_length_787630_cov_89.348262	590270	590450	180	deletion
		NODE_2_length_787630_cov_89.348262	653892	654154	262	deletion
		NODE_2_length_787630_cov_89.348262	779897	780010	113	deletion
		NODE_3_length_537987_cov_78.262510	34328	64858	30530	deletion
		NODE_3_length_537987_cov_78.262510	95378	95481	103	deletion
		NODE_3_length_537987_cov_78.262510	103845	106418	2573	deletion
		NODE_3_length_537987_cov_78.262510	107818	110135	2317	deletion
		NODE_3_length_537987_cov_78.262510	205326	210341	5015	deletion
		NODE_3_length_537987_cov_78.262510	231618	232732	1114	deletion
		NODE_3_length_537987_cov_78.262510	253335	258374	5039	deletion
		NODE_3_length_537987_cov_78.262510	295283	296596	1313	deletion
		NODE_3_length_537987_cov_78.262510	328823	328915	92	deletion
		NODE_3_length_537987_cov_78.262510	357517	357791	274	deletion
		NODE_3_length_537987_cov_78.262510	462339	464035	1696	deletion
		NODE_3_length_537987_cov_78.262510	534176	535416	1240	deletion
		NODE_4_length_210915_cov_97.779613	203	1557	1354	deletion
		NODE_4_length_210915_cov_97.779613	157954	159680	1726	deletion
		NODE_4_length_210915_cov_97.779613	185967	186423	456	deletion
		NODE_5_length_154234_cov_82.370036	36745	41597	4852	deletion
		NODE_5_length_154234_cov_82.370036	122221	124619	2398	deletion
		NODE_5_length_154234_cov_82.370036	141305	141502	197	deletion
		NODE_5_length_154234_cov_82.370036	147310	147384	74	deletion
		NODE_5_length_154234_cov_82.370036	149554	150528	974	deletion
		NODE_6_length_105148_cov_79.415443	37656	37838	182	deletion
		NODE_6_length_105148_cov_79.415443	54779	58053	3274	deletion
		NODE_1_length_985749_cov_85.911562	13205	22704	9499	deletion
		NODE_1_length_985749_cov_85.911562	69009	80695	11686	deletion
		NODE_1_length_985749_cov_85.911562	139987	140255	268	deletion
		NODE_1_length_985749_cov_85.911562	308985	309573	588	deletion
		NODE_1_length_985749_cov_85.911562	389519	389846	327	deletion
		NODE_1_length_985749_cov_85.911562	439451	470567	31116	deletion
		NODE_1_length_985749_cov_85.911562	535728	535900	172	deletion
		NODE_1_length_985749_cov_85.911562	546290	546561	271	deletion
		NODE_1_length_985749_cov_85.911562	936916	938468	1552	deletion
		NODE_1_length_985749_cov_85.911562	945209	948037	2828	deletion
		NODE_1_length_985749_cov_85.911562	966649	967386	737	deletion
		NODE_1_length_985749_cov_85.911562	967733	968136	403	deletion
		NODE_1_length_985749_cov_85.911562	975352	978246	2894	deletion
		NODE_2_length_787630_cov_89.348262	64811	65039	228	deletion
		NODE_2_length_787630_cov_89.348262	99153	102355	3202	deletion
		NODE_2_length_787630_cov_89.348262	141930	142015	85	deletion
		NODE_2_length_787630_cov_89.348262	156327	156837	510	deletion
		NODE_2_length_787630_cov_89.348262	224431	238393	13962	deletion
		NODE_2_length_787630_cov_89.348262	241685	245294	3609	deletion
		NODE_2_length_787630_cov_89.348262	249025	249472	447	deletion
		NODE_2_length_787630_cov_89.348262	260470	266020	5550	deletion
		NODE_2_length_787630_cov_89.348262	360429	360508	79	deletion
		NODE_2_length_787630_cov_89.348262	588879	589533	654	deletion
		NODE_2_length_787630_cov_89.348262	590270	590450	180	deletion
		NODE_3_length_537987_cov_78.262510	34328	64858	30530	deletion
		NODE_3_length_537987_cov_78.262510	95376	95512	136	deletion
		NODE_3_length_537987_cov_78.262510	205326	210341	5015	deletion
		NODE_3_length_537987_cov_78.262510	231618	232732	1114	deletion
		NODE_3_length_537987_cov_78.262510	295283	296596	1313	deletion
		NODE_3_length_537987_cov_78.262510	327943	328960	1017	deletion
		NODE_3_length_537987_cov_78.262510	364036	364775	739	deletion
		NODE_3_length_537987_cov_78.262510	385505	421154	35649	deletion
		NODE_3_length_537987_cov_78.262510	462339	464183	1844	deletion
		NODE_4_length_210915_cov_97.779613	35139	36423	1284	deletion
		NODE_4_length_210915_cov_97.779613	157453	157660	207	deletion
		NODE_4_length_210915_cov_97.779613	157954	159680	1726	deletion
		NODE_5_length_154234_cov_82.370036	36745	41597	4852	deletion
		NODE_5_length_154234_cov_82.370036	122221	124619	2398	deletion
		NODE_5_length_154234_cov_82.370036	141305	141502	197	deletion
		NODE_5_length_154234_cov_82.370036	147310	147384	74	deletion
		NODE_6_length_105148_cov_79.415443	9995	13741	3746	deletion
		NODE_6_length_105148_cov_79.415443	22675	22789	114	deletion
		NODE_6_length_105148_cov_79.415443	37668	37838	170	deletion
		NODE_1_length_985749_cov_85.911562	13307	22701	9394	deletion
		NODE_1_length_985749_cov_85.911562	170737	174030	3293	deletion
		NODE_1_length_985749_cov_85.911562	343686	343893	207	deletion
		NODE_1_length_985749_cov_85.911562	439451	470567	31116	deletion
		NODE_1_length_985749_cov_85.911562	577439	586975	9536	deletion
		NODE_1_length_985749_cov_85.911562	644013	644121	108	deletion
		NODE_1_length_985749_cov_85.911562	975238	978246	3008	deletion
		NODE_2_length_787630_cov_89.348262	642386	680959	38573	deletion
		NODE_3_length_537987_cov_78.262510	34328	64858	30530	deletion
		NODE_3_length_537987_cov_78.262510	108335	108410	75	deletion
		NODE_3_length_537987_cov_78.262510	178111	178290	179	deletion
		NODE_3_length_537987_cov_78.262510	205326	210341	5015	deletion
		NODE_3_length_537987_cov_78.262510	231618	232732	1114	deletion
		NODE_3_length_537987_cov_78.262510	253331	258375	5044	deletion
		NODE_3_length_537987_cov_78.262510	295283	300321	5038	deletion
		NODE_3_length_537987_cov_78.262510	385505	421154	35649	deletion
		NODE_3_length_537987_cov_78.262510	514307	515825	1518	deletion
		NODE_4_length_210915_cov_97.779613	363	1557	1194	deletion
		NODE_4_length_210915_cov_97.779613	76201	76322	121	deletion
		NODE_4_length_210915_cov_97.779613	149403	153273	3870	deletion
		NODE_4_length_210915_cov_97.779613	157453	157660	207	deletion
		NODE_4_length_210915_cov_97.779613	157950	159680	1730	deletion
		NODE_5_length_154234_cov_82.370036	36745	41597	4852	deletion
		NODE_1_length_985749_cov_85.911562	13307	22701	9394	deletion
		NODE_1_length_985749_cov_85.911562	170737	174030	3293	deletion
		NODE_1_length_985749_cov_85.911562	343686	343893	207	deletion
		NODE_1_length_985749_cov_85.911562	439451	470567	31116	deletion
		NODE_1_length_985749_cov_85.911562	577439	586975	9536	deletion
		NODE_1_length_985749_cov_85.911562	644013	644111	98	deletion
		NODE_1_length_985749_cov_85.911562	975238	978246	3008	deletion
		NODE_2_length_787630_cov_89.348262	98060	99443	1383	deletion
		NODE_2_length_787630_cov_89.348262	221119	232164	11045	deletion
		NODE_2_length_787630_cov_89.348262	642386	680959	38573	deletion
		NODE_2_length_787630_cov_89.348262	740719	740781	62	deletion
		NODE_3_length_537987_cov_78.262510	34328	64858	30530	deletion
		NODE_3_length_537987_cov_78.262510	108335	108410	75	deletion
		NODE_3_length_537987_cov_78.262510	178111	178290	179	deletion
		NODE_3_length_537987_cov_78.262510	231618	232732	1114	deletion
		NODE_3_length_537987_cov_78.262510	253331	258375	5044	deletion
		NODE_3_length_537987_cov_78.262510	295283	300321	5038	deletion
		NODE_3_length_537987_cov_78.262510	385505	421154	35649	deletion
		NODE_3_length_537987_cov_78.262510	514307	515825	1518	deletion
		NODE_3_length_537987_cov_78.262510	532010	535382	3372	deletion
		NODE_4_length_210915_cov_97.779613	203	1557	1354	deletion
		NODE_4_length_210915_cov_97.779613	76201	76322	121	deletion
		NODE_4_length_210915_cov_97.779613	149403	153273	3870	deletion
		NODE_4_length_210915_cov_97.779613	157453	157660	207	deletion
		NODE_5_length_154234_cov_82.370036	83	1106	1023	deletion
		NODE_5_length_154234_cov_82.370036	36745	41597	4852	deletion
		NODE_5_length_154234_cov_82.370036	147118	149355	2237	deletion
		NODE_5_length_154234_cov_82.370036	150816	152200	1384	deletion
		NODE_1_length_985749_cov_85.911562	98435	99659	1224	deletion
		NODE_1_length_985749_cov_85.911562	139987	140255	268	deletion
		NODE_1_length_985749_cov_85.911562	153418	154426	1008	deletion
		NODE_1_length_985749_cov_85.911562	300476	300673	197	deletion
		NODE_1_length_985749_cov_85.911562	439451	470567	31116	deletion
		NODE_1_length_985749_cov_85.911562	619690	621408	1718	deletion
		NODE_1_length_985749_cov_85.911562	628447	629591	1144	deletion
		NODE_1_length_985749_cov_85.911562	634132	634305	173	deletion
		NODE_1_length_985749_cov_85.911562	644136	644271	135	deletion
		NODE_1_length_985749_cov_85.911562	718335	718445	110	deletion
		NODE_1_length_985749_cov_85.911562	763592	764882	1290	deletion
		NODE_1_length_985749_cov_85.911562	777489	782482	4993	deletion
		NODE_1_length_985749_cov_85.911562	812129	812941	812	deletion
		NODE_1_length_985749_cov_85.911562	937585	938468	883	deletion
		NODE_1_length_985749_cov_85.911562	967733	968128	395	deletion
		NODE_1_length_985749_cov_85.911562	975241	978246	3005	deletion
		NODE_2_length_787630_cov_89.348262	141930	142015	85	deletion
		NODE_2_length_787630_cov_89.348262	249025	249472	447	deletion
		NODE_2_length_787630_cov_89.348262	260470	266020	5550	deletion
		NODE_2_length_787630_cov_89.348262	360429	360508	79	deletion
		NODE_2_length_787630_cov_89.348262	580914	581173	259	deletion
		NODE_2_length_787630_cov_89.348262	588879	589533	654	deletion
		NODE_2_length_787630_cov_89.348262	590270	590455	185	deletion
		NODE_3_length_537987_cov_78.262510	16951	17083	132	deletion
		NODE_3_length_537987_cov_78.262510	28848	29688	840	deletion
		NODE_3_length_537987_cov_78.262510	34328	64858	30530	deletion
		NODE_3_length_537987_cov_78.262510	95378	95481	103	deletion
		NODE_3_length_537987_cov_78.262510	205326	210341	5015	deletion
		NODE_3_length_537987_cov_78.262510	230941	231094	153	deletion
		NODE_3_length_537987_cov_78.262510	253335	258374	5039	deletion
		NODE_3_length_537987_cov_78.262510	295283	296596	1313	deletion
		NODE_3_length_537987_cov_78.262510	308585	309991	1406	deletion
		NODE_3_length_537987_cov_78.262510	357517	357786	269	deletion
		NODE_3_length_537987_cov_78.262510	385505	421154	35649	deletion
		NODE_3_length_537987_cov_78.262510	462339	464183	1844	deletion
		NODE_3_length_537987_cov_78.262510	480833	481491	658	deletion
		NODE_4_length_210915_cov_97.779613	35139	36423	1284	deletion
		NODE_4_length_210915_cov_97.779613	43846	44040	194	deletion
		NODE_4_length_210915_cov_97.779613	82457	87347	4890	deletion
		NODE_4_length_210915_cov_97.779613	151407	152790	1383	deletion
		NODE_4_length_210915_cov_97.779613	157453	157660	207	deletion
		NODE_4_length_210915_cov_97.779613	157954	159687	1733	deletion
		NODE_5_length_154234_cov_82.370036	36745	41597	4852	deletion
		NODE_5_length_154234_cov_82.370036	122221	124619	2398	deletion
		NODE_5_length_154234_cov_82.370036	141305	141502	197	deletion
		NODE_5_length_154234_cov_82.370036	147310	147384	74	deletion
		NODE_6_length_105148_cov_79.415443	10046	13752	3706	deletion
		NODE_6_length_105148_cov_79.415443	22675	22789	114	deletion
		NODE_6_length_105148_cov_79.415443	37656	37838	182	deletion
		NODE_1_length_985749_cov_85.911562	13307	22701	9394	deletion
		NODE_1_length_985749_cov_85.911562	43013	43652	639	deletion
		NODE_1_length_985749_cov_85.911562	225163	226656	1493	deletion
		NODE_1_length_985749_cov_85.911562	284281	284585	304	deletion
		NODE_1_length_985749_cov_85.911562	300476	300673	197	deletion
		NODE_1_length_985749_cov_85.911562	440355	442066	1711	deletion
		NODE_1_length_985749_cov_85.911562	452558	457056	4498	deletion
		NODE_1_length_985749_cov_85.911562	660220	660564	344	deletion
		NODE_1_length_985749_cov_85.911562	937586	938468	882	deletion
		NODE_1_length_985749_cov_85.911562	966649	967386	737	deletion
		NODE_1_length_985749_cov_85.911562	967733	968136	403	deletion
		NODE_1_length_985749_cov_85.911562	975352	978246	2894	deletion
		NODE_1_length_985749_cov_85.911562	979096	979273	177	deletion
		NODE_2_length_787630_cov_89.348262	141930	142015	85	deletion
		NODE_2_length_787630_cov_89.348262	221123	238469	17346	deletion
		NODE_2_length_787630_cov_89.348262	260842	261504	662	deletion
		NODE_2_length_787630_cov_89.348262	323511	323570	59	deletion
		NODE_2_length_787630_cov_89.348262	360430	360514	84	deletion
		NODE_2_length_787630_cov_89.348262	588879	589533	654	deletion
		NODE_2_length_787630_cov_89.348262	590270	590450	180	deletion
		NODE_2_length_787630_cov_89.348262	642386	680959	38573	deletion
		NODE_3_length_537987_cov_78.262510	34328	64858	30530	deletion
		NODE_3_length_537987_cov_78.262510	95378	95481	103	deletion
		NODE_3_length_537987_cov_78.262510	103845	106418	2573	deletion
		NODE_3_length_537987_cov_78.262510	107818	110135	2317	deletion
		NODE_3_length_537987_cov_78.262510	205326	210341	5015	deletion
		NODE_3_length_537987_cov_78.262510	231618	232732	1114	deletion
		NODE_3_length_537987_cov_78.262510	253335	258374	5039	deletion
		NODE_3_length_537987_cov_78.262510	295283	296596	1313	deletion
		NODE_3_length_537987_cov_78.262510	328823	328915	92	deletion
		NODE_3_length_537987_cov_78.262510	357517	357791	274	deletion
		NODE_3_length_537987_cov_78.262510	364337	364508	171	deletion
		NODE_3_length_537987_cov_78.262510	364876	375668	10792	deletion
		NODE_3_length_537987_cov_78.262510	462339	464035	1696	deletion
		NODE_4_length_210915_cov_97.779613	157954	159680	1726	deletion
		NODE_5_length_154234_cov_82.370036	36745	41597	4852	deletion
		NODE_5_length_154234_cov_82.370036	122221	124619	2398	deletion
		NODE_5_length_154234_cov_82.370036	141305	141502	197	deletion
		NODE_5_length_154234_cov_82.370036	147310	147384	74	deletion
		NODE_5_length_154234_cov_82.370036	149554	150528	974	deletion
		NODE_6_length_105148_cov_79.415443	37656	37838	182	deletion
		NODE_6_length_105148_cov_79.415443	54779	58053	3274	deletion
		NODE_1_length_985749_cov_85.911562	13307	22701	9394	deletion
		NODE_1_length_985749_cov_85.911562	43013	43652	639	deletion
		NODE_1_length_985749_cov_85.911562	284281	284585	304	deletion
		NODE_1_length_985749_cov_85.911562	300476	300673	197	deletion
		NODE_1_length_985749_cov_85.911562	937586	938468	882	deletion
		NODE_1_length_985749_cov_85.911562	966649	967386	737	deletion
		NODE_1_length_985749_cov_85.911562	967733	968136	403	deletion
		NODE_1_length_985749_cov_85.911562	975352	978246	2894	deletion
		NODE_1_length_985749_cov_85.911562	979096	979273	177	deletion
		NODE_2_length_787630_cov_89.348262	141930	142015	85	deletion
		NODE_2_length_787630_cov_89.348262	221123	238469	17346	deletion
		NODE_2_length_787630_cov_89.348262	260842	261504	662	deletion
		NODE_2_length_787630_cov_89.348262	263703	264714	1011	deletion
		NODE_2_length_787630_cov_89.348262	323511	323570	59	deletion
		NODE_2_length_787630_cov_89.348262	360430	360514	84	deletion
		NODE_2_length_787630_cov_89.348262	588879	589533	654	deletion
		NODE_2_length_787630_cov_89.348262	590270	590455	185	deletion
		NODE_2_length_787630_cov_89.348262	653892	654154	262	deletion
		NODE_2_length_787630_cov_89.348262	779897	780010	113	deletion
		NODE_3_length_537987_cov_78.262510	34328	64858	30530	deletion
		NODE_3_length_537987_cov_78.262510	95378	95481	103	deletion
		NODE_3_length_537987_cov_78.262510	103845	106418	2573	deletion
		NODE_3_length_537987_cov_78.262510	107818	110135	2317	deletion
		NODE_3_length_537987_cov_78.262510	205326	210341	5015	deletion
		NODE_3_length_537987_cov_78.262510	231618	232732	1114	deletion
		NODE_3_length_537987_cov_78.262510	253335	258374	5039	deletion
		NODE_3_length_537987_cov_78.262510	357517	357791	274	deletion
		NODE_3_length_537987_cov_78.262510	364337	364508	171	deletion
		NODE_3_length_537987_cov_78.262510	364876	375668	10792	deletion
		NODE_3_length_537987_cov_78.262510	462333	464035	1702	deletion
		NODE_4_length_210915_cov_97.779613	152413	152582	169	deletion
		NODE_4_length_210915_cov_97.779613	157954	159680	1726	deletion
		NODE_5_length_154234_cov_82.370036	36745	41597	4852	deletion
		NODE_5_length_154234_cov_82.370036	122221	124619	2398	deletion
		NODE_5_length_154234_cov_82.370036	141305	141502	197	deletion
		NODE_6_length_105148_cov_79.415443	37656	37838	182	deletion
		NODE_6_length_105148_cov_79.415443	54779	58053	3274	deletion
		NODE_1_length_985749_cov_85.911562	13307	22701	9394	deletion
		NODE_1_length_985749_cov_85.911562	43013	43652	639	deletion
		NODE_1_length_985749_cov_85.911562	225163	226656	1493	deletion
		NODE_1_length_985749_cov_85.911562	284281	284585	304	deletion
		NODE_1_length_985749_cov_85.911562	300476	300673	197	deletion
		NODE_1_length_985749_cov_85.911562	440355	442066	1711	deletion
		NODE_1_length_985749_cov_85.911562	452558	457056	4498	deletion
		NODE_1_length_985749_cov_85.911562	777489	782482	4993	deletion
		NODE_1_length_985749_cov_85.911562	937586	938468	882	deletion
		NODE_1_length_985749_cov_85.911562	946154	946911	757	deletion
		NODE_1_length_985749_cov_85.911562	947404	947697	293	deletion
		NODE_1_length_985749_cov_85.911562	966649	967386	737	deletion
		NODE_1_length_985749_cov_85.911562	967733	968136	403	deletion
		NODE_1_length_985749_cov_85.911562	975352	978246	2894	deletion
		NODE_2_length_787630_cov_89.348262	141930	142015	85	deletion
		NODE_2_length_787630_cov_89.348262	221123	238469	17346	deletion
		NODE_2_length_787630_cov_89.348262	260842	261504	662	deletion
		NODE_2_length_787630_cov_89.348262	360430	360514	84	deletion
		NODE_2_length_787630_cov_89.348262	588879	589533	654	deletion
		NODE_2_length_787630_cov_89.348262	590270	590455	185	deletion
		NODE_2_length_787630_cov_89.348262	653892	654154	262	deletion
		NODE_2_length_787630_cov_89.348262	779897	780010	113	deletion
		NODE_3_length_537987_cov_78.262510	34328	64858	30530	deletion
		NODE_3_length_537987_cov_78.262510	95378	95481	103	deletion
		NODE_3_length_537987_cov_78.262510	103845	106418	2573	deletion
		NODE_3_length_537987_cov_78.262510	107818	110135	2317	deletion
		NODE_3_length_537987_cov_78.262510	205326	210341	5015	deletion
		NODE_3_length_537987_cov_78.262510	231618	232732	1114	deletion
		NODE_3_length_537987_cov_78.262510	253335	258374	5039	deletion
		NODE_3_length_537987_cov_78.262510	295283	296596	1313	deletion
		NODE_3_length_537987_cov_78.262510	328823	328915	92	deletion
		NODE_3_length_537987_cov_78.262510	357517	357791	274	deletion
		NODE_3_length_537987_cov_78.262510	359070	403664	44594	deletion
		NODE_3_length_537987_cov_78.262510	462339	464035	1696	deletion
		NODE_4_length_210915_cov_97.779613	203	1557	1354	deletion
		NODE_4_length_210915_cov_97.779613	157954	159680	1726	deletion
		NODE_5_length_154234_cov_82.370036	36745	41597	4852	deletion
		NODE_5_length_154234_cov_82.370036	122221	124619	2398	deletion
		NODE_5_length_154234_cov_82.370036	141305	141502	197	deletion
		NODE_5_length_154234_cov_82.370036	147310	147384	74	deletion
		NODE_6_length_105148_cov_79.415443	82718	83397	679	deletion
		NODE_1_length_985749_cov_85.911562	3080	3163	83	deletion
		NODE_1_length_985749_cov_85.911562	13307	22701	9394	deletion
		NODE_1_length_985749_cov_85.911562	43013	43652	639	deletion
		NODE_1_length_985749_cov_85.911562	225163	226656	1493	deletion
		NODE_1_length_985749_cov_85.911562	284281	284585	304	deletion
		NODE_1_length_985749_cov_85.911562	440355	442066	1711	deletion
		NODE_1_length_985749_cov_85.911562	777489	782482	4993	deletion
		NODE_1_length_985749_cov_85.911562	937586	938468	882	deletion
		NODE_1_length_985749_cov_85.911562	966649	967386	737	deletion
		NODE_1_length_985749_cov_85.911562	967733	968136	403	deletion
		NODE_1_length_985749_cov_85.911562	975352	978246	2894	deletion
		NODE_1_length_985749_cov_85.911562	979096	979273	177	deletion
		NODE_2_length_787630_cov_89.348262	141930	142015	85	deletion
		NODE_2_length_787630_cov_89.348262	221123	238469	17346	deletion
		NODE_2_length_787630_cov_89.348262	260842	261504	662	deletion
		NODE_2_length_787630_cov_89.348262	263703	264714	1011	deletion
		NODE_2_length_787630_cov_89.348262	323511	323570	59	deletion
		NODE_2_length_787630_cov_89.348262	360430	360514	84	deletion
		NODE_2_length_787630_cov_89.348262	588879	589533	654	deletion
		NODE_2_length_787630_cov_89.348262	590270	590455	185	deletion
		NODE_2_length_787630_cov_89.348262	642386	680959	38573	deletion
		NODE_2_length_787630_cov_89.348262	779897	780010	113	deletion
		NODE_3_length_537987_cov_78.262510	34328	64858	30530	deletion
		NODE_3_length_537987_cov_78.262510	95378	95481	103	deletion
		NODE_3_length_537987_cov_78.262510	103845	106418	2573	deletion
		NODE_3_length_537987_cov_78.262510	107818	110135	2317	deletion
		NODE_3_length_537987_cov_78.262510	205326	210341	5015	deletion
		NODE_3_length_537987_cov_78.262510	231618	232732	1114	deletion
		NODE_3_length_537987_cov_78.262510	253335	258374	5039	deletion
		NODE_3_length_537987_cov_78.262510	295283	296596	1313	deletion
		NODE_3_length_537987_cov_78.262510	357517	357791	274	deletion
		NODE_3_length_537987_cov_78.262510	364337	364508	171	deletion
		NODE_3_length_537987_cov_78.262510	364876	375668	10792	deletion
		NODE_3_length_537987_cov_78.262510	462339	464035	1696	deletion
		NODE_4_length_210915_cov_97.779613	157954	159680	1726	deletion
		NODE_5_length_154234_cov_82.370036	36745	41597	4852	deletion
		NODE_5_length_154234_cov_82.370036	122221	124619	2398	deletion
		NODE_5_length_154234_cov_82.370036	141305	141502	197	deletion
		NODE_5_length_154234_cov_82.370036	147310	147384	74	deletion
		NODE_6_length_105148_cov_79.415443	930	2302	1372	deletion
		NODE_6_length_105148_cov_79.415443	37656	37838	182	deletion
		NODE_6_length_105148_cov_79.415443	54779	58053	3274	deletion
		NODE_1_length_985749_cov_85.911562	13307	22701	9394	deletion
		NODE_1_length_985749_cov_85.911562	440352	442066	1714	deletion
		NODE_1_length_985749_cov_85.911562	486773	487129	356	deletion
		NODE_1_length_985749_cov_85.911562	577439	586975	9536	deletion
		NODE_1_length_985749_cov_85.911562	688247	688672	425	deletion
		NODE_1_length_985749_cov_85.911562	777489	782482	4993	deletion
		NODE_1_length_985749_cov_85.911562	966649	967386	737	deletion
		NODE_1_length_985749_cov_85.911562	967733	968136	403	deletion
		NODE_1_length_985749_cov_85.911562	975352	978246	2894	deletion
		NODE_2_length_787630_cov_89.348262	260470	266020	5550	deletion
		NODE_2_length_787630_cov_89.348262	294346	299332	4986	deletion
		NODE_2_length_787630_cov_89.348262	642386	680959	38573	deletion
		NODE_2_length_787630_cov_89.348262	699637	700003	366	deletion
		NODE_2_length_787630_cov_89.348262	707657	707862	205	deletion
		NODE_3_length_537987_cov_78.262510	43056	43259	203	deletion
		NODE_3_length_537987_cov_78.262510	265460	265968	508	deletion
		NODE_3_length_537987_cov_78.262510	266126	266364	238	deletion
		NODE_3_length_537987_cov_78.262510	327943	328960	1017	deletion
		NODE_3_length_537987_cov_78.262510	364270	364575	305	deletion
		NODE_3_length_537987_cov_78.262510	364859	375669	10810	deletion
		NODE_3_length_537987_cov_78.262510	385493	421154	35661	deletion
		NODE_3_length_537987_cov_78.262510	532010	535360	3350	deletion
		NODE_4_length_210915_cov_97.779613	34468	35470	1002	deletion
		NODE_4_length_210915_cov_97.779613	84896	86992	2096	deletion
		NODE_4_length_210915_cov_97.779613	152413	152582	169	deletion
		NODE_5_length_154234_cov_82.370036	149485	150566	1081	deletion
		NODE_1_length_985749_cov_85.911562	13307	22701	9394	deletion
		NODE_1_length_985749_cov_85.911562	486773	487129	356	deletion
		NODE_1_length_985749_cov_85.911562	577439	586975	9536	deletion
		NODE_1_length_985749_cov_85.911562	688247	688672	425	deletion
		NODE_1_length_985749_cov_85.911562	966649	967386	737	deletion
		NODE_1_length_985749_cov_85.911562	967733	968136	403	deletion
		NODE_1_length_985749_cov_85.911562	975352	978246	2894	deletion
		NODE_2_length_787630_cov_89.348262	221118	237962	16844	deletion
		NODE_2_length_787630_cov_89.348262	260470	266020	5550	deletion
		NODE_2_length_787630_cov_89.348262	289966	290080	114	deletion
		NODE_2_length_787630_cov_89.348262	294346	299332	4986	deletion
		NODE_2_length_787630_cov_89.348262	642386	680959	38573	deletion
		NODE_2_length_787630_cov_89.348262	699637	700003	366	deletion
		NODE_3_length_537987_cov_78.262510	43056	43259	203	deletion
		NODE_3_length_537987_cov_78.262510	253331	258375	5044	deletion
		NODE_3_length_537987_cov_78.262510	265460	265968	508	deletion
		NODE_3_length_537987_cov_78.262510	266126	266360	234	deletion
		NODE_3_length_537987_cov_78.262510	327943	328960	1017	deletion
		NODE_3_length_537987_cov_78.262510	364270	364575	305	deletion
		NODE_3_length_537987_cov_78.262510	364859	375669	10810	deletion
		NODE_3_length_537987_cov_78.262510	385505	421154	35649	deletion
		NODE_4_length_210915_cov_97.779613	34468	35470	1002	deletion
		NODE_4_length_210915_cov_97.779613	84896	86992	2096	deletion
		NODE_4_length_210915_cov_97.779613	157954	159680	1726	deletion
		NODE_5_length_154234_cov_82.370036	83	1106	1023	deletion
		NODE_5_length_154234_cov_82.370036	149485	150566	1081	deletion
		NODE_1_length_985749_cov_85.911562	13205	22704	9499	deletion
		NODE_1_length_985749_cov_85.911562	69009	80695	11686	deletion
		NODE_1_length_985749_cov_85.911562	139987	140255	268	deletion
		NODE_1_length_985749_cov_85.911562	308985	309573	588	deletion
		NODE_1_length_985749_cov_85.911562	389519	389846	327	deletion
		NODE_1_length_985749_cov_85.911562	439451	470567	31116	deletion
		NODE_1_length_985749_cov_85.911562	535728	535900	172	deletion
		NODE_1_length_985749_cov_85.911562	546290	546561	271	deletion
		NODE_1_length_985749_cov_85.911562	778735	784246	5511	deletion
		NODE_1_length_985749_cov_85.911562	936916	938468	1552	deletion
		NODE_1_length_985749_cov_85.911562	945209	948037	2828	deletion
		NODE_1_length_985749_cov_85.911562	966649	967386	737	deletion
		NODE_1_length_985749_cov_85.911562	967733	968136	403	deletion
		NODE_1_length_985749_cov_85.911562	975352	978246	2894	deletion
		NODE_2_length_787630_cov_89.348262	64811	65039	228	deletion
		NODE_2_length_787630_cov_89.348262	99153	102355	3202	deletion
		NODE_2_length_787630_cov_89.348262	141930	142015	85	deletion
		NODE_2_length_787630_cov_89.348262	156327	156837	510	deletion
		NODE_2_length_787630_cov_89.348262	224431	238393	13962	deletion
		NODE_2_length_787630_cov_89.348262	241685	245294	3609	deletion
		NODE_2_length_787630_cov_89.348262	249025	249472	447	deletion
		NODE_2_length_787630_cov_89.348262	260470	266020	5550	deletion
		NODE_2_length_787630_cov_89.348262	360429	360508	79	deletion
		NODE_2_length_787630_cov_89.348262	588879	589533	654	deletion
		NODE_2_length_787630_cov_89.348262	590270	590450	180	deletion
		NODE_3_length_537987_cov_78.262510	34328	64858	30530	deletion
		NODE_3_length_537987_cov_78.262510	95376	95512	136	deletion
		NODE_3_length_537987_cov_78.262510	205326	210341	5015	deletion
		NODE_3_length_537987_cov_78.262510	231618	232732	1114	deletion
		NODE_3_length_537987_cov_78.262510	295283	296596	1313	deletion
		NODE_3_length_537987_cov_78.262510	327943	328960	1017	deletion
		NODE_3_length_537987_cov_78.262510	385505	421154	35649	deletion
		NODE_3_length_537987_cov_78.262510	462339	464183	1844	deletion
		NODE_4_length_210915_cov_97.779613	35139	36423	1284	deletion
		NODE_4_length_210915_cov_97.779613	157453	157660	207	deletion
		NODE_4_length_210915_cov_97.779613	157954	159680	1726	deletion
		NODE_5_length_154234_cov_82.370036	36745	41597	4852	deletion
		NODE_5_length_154234_cov_82.370036	122221	124619	2398	deletion
		NODE_5_length_154234_cov_82.370036	141305	141502	197	deletion
		NODE_5_length_154234_cov_82.370036	147310	147384	74	deletion
		NODE_6_length_105148_cov_79.415443	9995	13741	3746	deletion
		NODE_6_length_105148_cov_79.415443	22675	22789	114	deletion
		NODE_6_length_105148_cov_79.415443	37668	37838	170	deletion
		NODE_10_length_141560_cov_118.586000	11759	12156	397	deletion
		NODE_14_length_86478_cov_122.310263	21333	21562	229	deletion
		NODE_14_length_86478_cov_122.310263	46158	46216	58	deletion
		NODE_1_length_1246673_cov_88.300344	7785	7869	84	deletion
		NODE_1_length_1246673_cov_88.300344	111659	121926	10267	deletion
		NODE_1_length_1246673_cov_88.300344	136030	142947	6917	deletion
		NODE_1_length_1246673_cov_88.300344	225004	231350	6346	deletion
		NODE_1_length_1246673_cov_88.300344	313354	313580	226	deletion
		NODE_1_length_1246673_cov_88.300344	506966	508407	1441	deletion
		NODE_1_length_1246673_cov_88.300344	545107	545249	142	deletion
		NODE_1_length_1246673_cov_88.300344	997279	1000450	3171	deletion
		NODE_1_length_1246673_cov_88.300344	1001954	1003176	1222	deletion
		NODE_1_length_1246673_cov_88.300344	1032416	1034166	1750	deletion
		NODE_1_length_1246673_cov_88.300344	1066396	1067226	830	deletion
		NODE_1_length_1246673_cov_88.300344	1071462	1072240	778	deletion
		NODE_1_length_1246673_cov_88.300344	1073212	1073558	346	deletion
		NODE_1_length_1246673_cov_88.300344	1073772	1081021	7249	deletion
		NODE_2_length_663590_cov_117.206938	182499	182570	71	deletion
		NODE_2_length_663590_cov_117.206938	276629	276808	179	deletion
		NODE_2_length_663590_cov_117.206938	282629	283051	422	deletion
		NODE_2_length_663590_cov_117.206938	332198	348457	16259	deletion
		NODE_2_length_663590_cov_117.206938	377795	377944	149	deletion
		NODE_2_length_663590_cov_117.206938	378126	380955	2829	deletion
		NODE_2_length_663590_cov_117.206938	393314	396560	3246	deletion
		NODE_2_length_663590_cov_117.206938	478193	478245	52	deletion
		NODE_2_length_663590_cov_117.206938	635403	635615	212	deletion
		NODE_2_length_663590_cov_117.206938	636702	636993	291	deletion
		NODE_3_length_582686_cov_104.178145	59298	59373	75	deletion
		NODE_3_length_582686_cov_104.178145	186208	192353	6145	deletion
		NODE_3_length_582686_cov_104.178145	192505	192877	372	deletion
		NODE_4_length_385214_cov_122.007299	92275	92652	377	deletion
		NODE_4_length_385214_cov_122.007299	140277	140333	56	deletion
		NODE_4_length_385214_cov_122.007299	204574	204637	63	deletion
		NODE_4_length_385214_cov_122.007299	245729	254289	8560	deletion
		NODE_4_length_385214_cov_122.007299	311435	311710	275	deletion
		NODE_4_length_385214_cov_122.007299	342817	347535	4718	deletion
		NODE_5_length_382177_cov_111.348987	112700	112798	98	deletion
		NODE_5_length_382177_cov_111.348987	113119	113290	171	deletion
		NODE_5_length_382177_cov_111.348987	204890	206734	1844	deletion
		NODE_5_length_382177_cov_111.348987	245311	246705	1394	deletion
		NODE_5_length_382177_cov_111.348987	290738	290950	212	deletion
		NODE_6_length_376399_cov_113.008235	7433	21069	13636	deletion
		NODE_6_length_376399_cov_113.008235	53384	54013	629	deletion
		NODE_6_length_376399_cov_113.008235	54137	61990	7853	deletion
		NODE_6_length_376399_cov_113.008235	95037	95243	206	deletion
		NODE_6_length_376399_cov_113.008235	316838	317021	183	deletion
		NODE_7_length_348483_cov_92.920168	102	8409	8307	deletion
		NODE_7_length_348483_cov_92.920168	126932	127022	90	deletion
		NODE_7_length_348483_cov_92.920168	207541	216761	9220	deletion
		NODE_7_length_348483_cov_92.920168	310082	310473	391	deletion
		NODE_8_length_343768_cov_83.197163	840	1068	228	deletion
		NODE_8_length_343768_cov_83.197163	81153	81306	153	deletion
		NODE_8_length_343768_cov_83.197163	131751	136703	4952	deletion
		NODE_8_length_343768_cov_83.197163	147257	161170	13913	deletion
		NODE_8_length_343768_cov_83.197163	222001	265957	43956	deletion
		NODE_9_length_249936_cov_115.855278	76629	76776	147	deletion
		NODE_10_length_141560_cov_118.586000	11787	12156	369	deletion
		NODE_10_length_141560_cov_118.586000	121267	128195	6928	deletion
		NODE_14_length_86478_cov_122.310263	46158	46216	58	deletion
		NODE_1_length_1246673_cov_88.300344	111659	121926	10267	deletion
		NODE_1_length_1246673_cov_88.300344	225004	231350	6346	deletion
		NODE_1_length_1246673_cov_88.300344	775752	775837	85	deletion
		NODE_1_length_1246673_cov_88.300344	1032416	1034166	1750	deletion
		NODE_2_length_663590_cov_117.206938	384	755	371	deletion
		NODE_2_length_663590_cov_117.206938	365034	368256	3222	deletion
		NODE_3_length_582686_cov_104.178145	58774	59100	326	deletion
		NODE_3_length_582686_cov_104.178145	202345	209707	7362	deletion
		NODE_3_length_582686_cov_104.178145	261617	261988	371	deletion
		NODE_3_length_582686_cov_104.178145	514001	514654	653	deletion
		NODE_4_length_385214_cov_122.007299	92275	92652	377	deletion
		NODE_4_length_385214_cov_122.007299	204574	204637	63	deletion
		NODE_5_length_382177_cov_111.348987	112700	112798	98	deletion
		NODE_5_length_382177_cov_111.348987	204890	206734	1844	deletion
		NODE_6_length_376399_cov_113.008235	53384	61990	8606	deletion
		NODE_6_length_376399_cov_113.008235	63124	63186	62	deletion
		NODE_6_length_376399_cov_113.008235	95037	95243	206	deletion
		NODE_6_length_376399_cov_113.008235	280626	280695	69	deletion
		NODE_7_length_348483_cov_92.920168	11590	19896	8306	deletion
		NODE_7_length_348483_cov_92.920168	207533	216867	9334	deletion
		NODE_8_length_343768_cov_83.197163	19929	27742	7813	deletion
		NODE_8_length_343768_cov_83.197163	147257	161170	13913	deletion
		NODE_8_length_343768_cov_83.197163	175758	175817	59	deletion
		NODE_8_length_343768_cov_83.197163	213448	218018	4570	deletion
		NODE_8_length_343768_cov_83.197163	306364	310834	4470	deletion
		NODE_9_length_249936_cov_115.855278	76629	76773	144	deletion
		NODE_9_length_249936_cov_115.855278	160370	164546	4176	deletion
		NODE_9_length_249936_cov_115.855278	207534	207745	211	deletion
		NODE_10_length_141560_cov_118.586000	11818	12156	338	deletion
		NODE_10_length_141560_cov_118.586000	121267	128195	6928	deletion
		NODE_11_length_140912_cov_80.230440	209	391	182	deletion
		NODE_14_length_86478_cov_122.310263	46158	46216	58	deletion
		NODE_14_length_86478_cov_122.310263	66707	66773	66	deletion
		NODE_1_length_1246673_cov_88.300344	7785	7869	84	deletion
		NODE_1_length_1246673_cov_88.300344	111659	121926	10267	deletion
		NODE_1_length_1246673_cov_88.300344	225004	231350	6346	deletion
		NODE_1_length_1246673_cov_88.300344	251667	268109	16442	deletion
		NODE_1_length_1246673_cov_88.300344	986483	987803	1320	deletion
		NODE_1_length_1246673_cov_88.300344	1001954	1003176	1222	deletion
		NODE_1_length_1246673_cov_88.300344	1032416	1034166	1750	deletion
		NODE_1_length_1246673_cov_88.300344	1073212	1081182	7970	deletion
		NODE_2_length_663590_cov_117.206938	151278	151417	139	deletion
		NODE_2_length_663590_cov_117.206938	365034	368256	3222	deletion
		NODE_3_length_582686_cov_104.178145	186127	191928	5801	deletion
		NODE_3_length_582686_cov_104.178145	192454	192877	423	deletion
		NODE_3_length_582686_cov_104.178145	202345	209707	7362	deletion
		NODE_3_length_582686_cov_104.178145	223092	230882	7790	deletion
		NODE_3_length_582686_cov_104.178145	305089	306154	1065	deletion
		NODE_4_length_385214_cov_122.007299	92275	92652	377	deletion
		NODE_4_length_385214_cov_122.007299	204574	204637	63	deletion
		NODE_5_length_382177_cov_111.348987	109706	109806	100	deletion
		NODE_5_length_382177_cov_111.348987	112700	112798	98	deletion
		NODE_5_length_382177_cov_111.348987	204890	206734	1844	deletion
		NODE_5_length_382177_cov_111.348987	290738	290927	189	deletion
		NODE_5_length_382177_cov_111.348987	292700	292763	63	deletion
		NODE_6_length_376399_cov_113.008235	7433	21069	13636	deletion
		NODE_6_length_376399_cov_113.008235	53384	61990	8606	deletion
		NODE_6_length_376399_cov_113.008235	63124	63186	62	deletion
		NODE_7_length_348483_cov_92.920168	11590	20125	8535	deletion
		NODE_7_length_348483_cov_92.920168	207533	216867	9334	deletion
		NODE_8_length_343768_cov_83.197163	131751	136703	4952	deletion
		NODE_8_length_343768_cov_83.197163	147257	161170	13913	deletion
		NODE_8_length_343768_cov_83.197163	213448	218018	4570	deletion
		NODE_8_length_343768_cov_83.197163	224302	265901	41599	deletion
		NODE_8_length_343768_cov_83.197163	306364	310834	4470	deletion
		NODE_8_length_343768_cov_83.197163	318191	341254	23063	deletion
		NODE_9_length_249936_cov_115.855278	33093	68844	35751	deletion
		NODE_9_length_249936_cov_115.855278	76629	76773	144	deletion
		NODE_9_length_249936_cov_115.855278	87155	87371	216	deletion
		NODE_9_length_249936_cov_115.855278	160370	164546	4176	deletion
		NODE_9_length_249936_cov_115.855278	207533	207602	69	deletion
		NODE_9_length_249936_cov_115.855278	207674	207745	71	deletion
		NODE_10_length_141560_cov_118.586000	36433	38317	1884	deletion
		NODE_10_length_141560_cov_118.586000	121267	128195	6928	deletion
		NODE_14_length_86478_cov_122.310263	46158	46216	58	deletion
		NODE_1_length_1246673_cov_88.300344	225004	231350	6346	deletion
		NODE_1_length_1246673_cov_88.300344	997279	1000450	3171	deletion
		NODE_1_length_1246673_cov_88.300344	1001954	1003176	1222	deletion
		NODE_1_length_1246673_cov_88.300344	1032416	1033122	706	deletion
		NODE_1_length_1246673_cov_88.300344	1033505	1034120	615	deletion
		NODE_2_length_663590_cov_117.206938	151278	151417	139	deletion
		NODE_2_length_663590_cov_117.206938	332198	348457	16259	deletion
		NODE_3_length_582686_cov_104.178145	254444	254500	56	deletion
		NODE_3_length_582686_cov_104.178145	312584	312736	152	deletion
		NODE_4_length_385214_cov_122.007299	92264	92644	380	deletion
		NODE_4_length_385214_cov_122.007299	97919	98160	241	deletion
		NODE_4_length_385214_cov_122.007299	188264	188451	187	deletion
		NODE_4_length_385214_cov_122.007299	204574	204637	63	deletion
		NODE_5_length_382177_cov_111.348987	204890	206734	1844	deletion
		NODE_5_length_382177_cov_111.348987	328504	328580	76	deletion
		NODE_6_length_376399_cov_113.008235	7433	21069	13636	deletion
		NODE_6_length_376399_cov_113.008235	54137	61990	7853	deletion
		NODE_6_length_376399_cov_113.008235	63124	63186	62	deletion
		NODE_6_length_376399_cov_113.008235	95143	95243	100	deletion
		NODE_6_length_376399_cov_113.008235	155953	168343	12390	deletion
		NODE_7_length_348483_cov_92.920168	102	8659	8557	deletion
		NODE_7_length_348483_cov_92.920168	11590	19896	8306	deletion
		NODE_7_length_348483_cov_92.920168	40889	41084	195	deletion
		NODE_7_length_348483_cov_92.920168	207533	216867	9334	deletion
		NODE_7_length_348483_cov_92.920168	310345	310432	87	deletion
		NODE_8_length_343768_cov_83.197163	147257	161170	13913	deletion
		NODE_9_length_249936_cov_115.855278	100835	101025	190	deletion
		NODE_9_length_249936_cov_115.855278	103459	109481	6022	deletion
		NODE_9_length_249936_cov_115.855278	149724	152055	2331	deletion
		NODE_9_length_249936_cov_115.855278	160370	164546	4176	deletion
		NODE_10_length_141560_cov_118.586000	11818	12156	338	deletion
		NODE_10_length_141560_cov_118.586000	36433	38317	1884	deletion
		NODE_11_length_140912_cov_80.230440	213	396	183	deletion
		NODE_14_length_86478_cov_122.310263	46158	46216	58	deletion
		NODE_16_length_34424_cov_120.279704	2725	2873	148	deletion
		NODE_1_length_1246673_cov_88.300344	225004	231350	6346	deletion
		NODE_1_length_1246673_cov_88.300344	1032416	1033122	706	deletion
		NODE_1_length_1246673_cov_88.300344	1033505	1034120	615	deletion
		NODE_2_length_663590_cov_117.206938	332198	348457	16259	deletion
		NODE_2_length_663590_cov_117.206938	377797	377944	147	deletion
		NODE_2_length_663590_cov_117.206938	517714	517847	133	deletion
		NODE_3_length_582686_cov_104.178145	254444	254500	56	deletion
		NODE_3_length_582686_cov_104.178145	261612	261997	385	deletion
		NODE_3_length_582686_cov_104.178145	514604	514753	149	deletion
		NODE_4_length_385214_cov_122.007299	92264	92644	380	deletion
		NODE_4_length_385214_cov_122.007299	204574	204637	63	deletion
		NODE_4_length_385214_cov_122.007299	245729	254289	8560	deletion
		NODE_4_length_385214_cov_122.007299	271056	271167	111	deletion
		NODE_5_length_382177_cov_111.348987	113119	113290	171	deletion
		NODE_5_length_382177_cov_111.348987	204890	206734	1844	deletion
		NODE_5_length_382177_cov_111.348987	275406	275517	111	deletion
		NODE_6_length_376399_cov_113.008235	7433	21069	13636	deletion
		NODE_6_length_376399_cov_113.008235	95037	95243	206	deletion
		NODE_6_length_376399_cov_113.008235	280605	280705	100	deletion
		NODE_6_length_376399_cov_113.008235	319771	319926	155	deletion
		NODE_7_length_348483_cov_92.920168	40889	41061	172	deletion
		NODE_7_length_348483_cov_92.920168	148777	149999	1222	deletion
		NODE_7_length_348483_cov_92.920168	255810	255941	131	deletion
		NODE_8_length_343768_cov_83.197163	147257	161170	13913	deletion
		NODE_9_length_249936_cov_115.855278	103459	109481	6022	deletion
		NODE_9_length_249936_cov_115.855278	149724	152055	2331	deletion
		NODE_10_length_141560_cov_118.586000	121267	128195	6928	deletion
		NODE_11_length_140912_cov_80.230440	213	396	183	deletion
		NODE_1_length_1246673_cov_88.300344	111659	121926	10267	deletion
		NODE_1_length_1246673_cov_88.300344	225004	231350	6346	deletion
		NODE_1_length_1246673_cov_88.300344	266884	267717	833	deletion
		NODE_1_length_1246673_cov_88.300344	268141	344312	76171	deletion
		NODE_1_length_1246673_cov_88.300344	643004	644320	1316	deletion
		NODE_1_length_1246673_cov_88.300344	741007	741097	90	deletion
		NODE_1_length_1246673_cov_88.300344	772236	774313	2077	deletion
		NODE_1_length_1246673_cov_88.300344	890385	890532	147	deletion
		NODE_1_length_1246673_cov_88.300344	975160	975266	106	deletion
		NODE_1_length_1246673_cov_88.300344	1001954	1003176	1222	deletion
		NODE_1_length_1246673_cov_88.300344	1007086	1009526	2440	deletion
		NODE_1_length_1246673_cov_88.300344	1067014	1068829	1815	deletion
		NODE_1_length_1246673_cov_88.300344	1070498	1073032	2534	deletion
		NODE_2_length_663590_cov_117.206938	151278	151417	139	deletion
		NODE_2_length_663590_cov_117.206938	276629	276807	178	deletion
		NODE_2_length_663590_cov_117.206938	377704	380913	3209	deletion
		NODE_2_length_663590_cov_117.206938	393314	396560	3246	deletion
		NODE_2_length_663590_cov_117.206938	450577	476728	26151	deletion
		NODE_2_length_663590_cov_117.206938	632060	632338	278	deletion
		NODE_3_length_582686_cov_104.178145	136507	136678	171	deletion
		NODE_3_length_582686_cov_104.178145	223092	230879	7787	deletion
		NODE_3_length_582686_cov_104.178145	286041	286205	164	deletion
		NODE_3_length_582686_cov_104.178145	312587	312736	149	deletion
		NODE_3_length_582686_cov_104.178145	330198	330326	128	deletion
		NODE_3_length_582686_cov_104.178145	483796	483905	109	deletion
		NODE_3_length_582686_cov_104.178145	513965	514046	81	deletion
		NODE_3_length_582686_cov_104.178145	514604	514753	149	deletion
		NODE_4_length_385214_cov_122.007299	92264	92644	380	deletion
		NODE_4_length_385214_cov_122.007299	245729	254289	8560	deletion
		NODE_4_length_385214_cov_122.007299	298188	299418	1230	deletion
		NODE_4_length_385214_cov_122.007299	342807	347535	4728	deletion
		NODE_5_length_382177_cov_111.348987	89386	89505	119	deletion
		NODE_5_length_382177_cov_111.348987	109706	109912	206	deletion
		NODE_5_length_382177_cov_111.348987	112700	112919	219	deletion
		NODE_5_length_382177_cov_111.348987	113119	113290	171	deletion
		NODE_5_length_382177_cov_111.348987	204890	206734	1844	deletion
		NODE_5_length_382177_cov_111.348987	215436	215525	89	deletion
		NODE_5_length_382177_cov_111.348987	290738	290924	186	deletion
		NODE_5_length_382177_cov_111.348987	292700	292763	63	deletion
		NODE_6_length_376399_cov_113.008235	7433	21069	13636	deletion
		NODE_6_length_376399_cov_113.008235	53384	54018	634	deletion
		NODE_6_length_376399_cov_113.008235	54137	61990	7853	deletion
		NODE_6_length_376399_cov_113.008235	95037	95243	206	deletion
		NODE_6_length_376399_cov_113.008235	280552	280695	143	deletion
		NODE_7_length_348483_cov_92.920168	207533	216867	9334	deletion
		NODE_7_length_348483_cov_92.920168	251600	251939	339	deletion
		NODE_8_length_343768_cov_83.197163	147257	161170	13913	deletion
		NODE_8_length_343768_cov_83.197163	224290	265901	41611	deletion
		NODE_9_length_249936_cov_115.855278	160370	164546	4176	deletion
		NODE_9_length_249936_cov_115.855278	207535	207745	210	deletion
		NODE_10_length_141560_cov_118.586000	11943	12032	89	deletion
		NODE_10_length_141560_cov_118.586000	121267	128195	6928	deletion
		NODE_11_length_140912_cov_80.230440	213	309	96	deletion
		NODE_11_length_140912_cov_80.230440	103915	111429	7514	deletion
		NODE_11_length_140912_cov_80.230440	111703	118220	6517	deletion
		NODE_1_length_1246673_cov_88.300344	111659	121926	10267	deletion
		NODE_1_length_1246673_cov_88.300344	225004	231350	6346	deletion
		NODE_1_length_1246673_cov_88.300344	251667	268109	16442	deletion
		NODE_1_length_1246673_cov_88.300344	268223	274987	6764	deletion
		NODE_1_length_1246673_cov_88.300344	291685	310444	18759	deletion
		NODE_1_length_1246673_cov_88.300344	772236	774313	2077	deletion
		NODE_1_length_1246673_cov_88.300344	1001954	1003176	1222	deletion
		NODE_1_length_1246673_cov_88.300344	1032416	1034166	1750	deletion
		NODE_1_length_1246673_cov_88.300344	1068811	1073096	4285	deletion
		NODE_1_length_1246673_cov_88.300344	1073212	1073374	162	deletion
		NODE_2_length_663590_cov_117.206938	151278	151417	139	deletion
		NODE_2_length_663590_cov_117.206938	276629	276806	177	deletion
		NODE_2_length_663590_cov_117.206938	478193	478245	52	deletion
		NODE_2_length_663590_cov_117.206938	517714	517847	133	deletion
		NODE_3_length_582686_cov_104.178145	186208	192353	6145	deletion
		NODE_3_length_582686_cov_104.178145	192505	192877	372	deletion
		NODE_3_length_582686_cov_104.178145	223092	230879	7787	deletion
		NODE_3_length_582686_cov_104.178145	261347	261429	82	deletion
		NODE_4_length_385214_cov_122.007299	92264	92644	380	deletion
		NODE_4_length_385214_cov_122.007299	245729	254289	8560	deletion
		NODE_4_length_385214_cov_122.007299	342807	347535	4728	deletion
		NODE_5_length_382177_cov_111.348987	109706	109912	206	deletion
		NODE_5_length_382177_cov_111.348987	112700	112798	98	deletion
		NODE_5_length_382177_cov_111.348987	113119	113290	171	deletion
		NODE_5_length_382177_cov_111.348987	204890	206734	1844	deletion
		NODE_5_length_382177_cov_111.348987	292700	292763	63	deletion
		NODE_6_length_376399_cov_113.008235	7433	21069	13636	deletion
		NODE_6_length_376399_cov_113.008235	53384	54013	629	deletion
		NODE_6_length_376399_cov_113.008235	54137	61990	7853	deletion
		NODE_6_length_376399_cov_113.008235	63124	63186	62	deletion
		NODE_6_length_376399_cov_113.008235	71821	71909	88	deletion
		NODE_6_length_376399_cov_113.008235	95143	95243	100	deletion
		NODE_7_length_348483_cov_92.920168	103	8409	8306	deletion
		NODE_7_length_348483_cov_92.920168	40886	41081	195	deletion
		NODE_7_length_348483_cov_92.920168	207541	216761	9220	deletion
		NODE_7_length_348483_cov_92.920168	310082	310473	391	deletion
		NODE_8_length_343768_cov_83.197163	147257	161170	13913	deletion
		NODE_8_length_343768_cov_83.197163	219125	219232	107	deletion
		NODE_8_length_343768_cov_83.197163	306364	310834	4470	deletion
		NODE_9_length_249936_cov_115.855278	126986	127583	597	deletion
		NODE_9_length_249936_cov_115.855278	149724	152055	2331	deletion
		NODE_10_length_141560_cov_118.586000	121267	128195	6928	deletion
		NODE_1_length_1246673_cov_88.300344	111659	121926	10267	deletion
		NODE_1_length_1246673_cov_88.300344	225004	231350	6346	deletion
		NODE_1_length_1246673_cov_88.300344	266884	267717	833	deletion
		NODE_1_length_1246673_cov_88.300344	268141	344312	76171	deletion
		NODE_1_length_1246673_cov_88.300344	513249	519793	6544	deletion
		NODE_1_length_1246673_cov_88.300344	643004	644320	1316	deletion
		NODE_1_length_1246673_cov_88.300344	741007	741097	90	deletion
		NODE_1_length_1246673_cov_88.300344	772236	774313	2077	deletion
		NODE_1_length_1246673_cov_88.300344	975160	975266	106	deletion
		NODE_1_length_1246673_cov_88.300344	1001954	1003176	1222	deletion
		NODE_1_length_1246673_cov_88.300344	1007086	1009526	2440	deletion
		NODE_1_length_1246673_cov_88.300344	1067014	1068829	1815	deletion
		NODE_1_length_1246673_cov_88.300344	1070498	1073032	2534	deletion
		NODE_2_length_663590_cov_117.206938	276629	276807	178	deletion
		NODE_2_length_663590_cov_117.206938	365034	368256	3222	deletion
		NODE_2_length_663590_cov_117.206938	377704	380913	3209	deletion
		NODE_2_length_663590_cov_117.206938	393314	396560	3246	deletion
		NODE_3_length_582686_cov_104.178145	136507	136678	171	deletion
		NODE_3_length_582686_cov_104.178145	186125	192533	6408	deletion
		NODE_3_length_582686_cov_104.178145	223092	230879	7787	deletion
		NODE_3_length_582686_cov_104.178145	312587	312736	149	deletion
		NODE_3_length_582686_cov_104.178145	483796	483905	109	deletion
		NODE_3_length_582686_cov_104.178145	514604	514753	149	deletion
		NODE_4_length_385214_cov_122.007299	92264	92644	380	deletion
		NODE_4_length_385214_cov_122.007299	245729	254289	8560	deletion
		NODE_4_length_385214_cov_122.007299	298188	299418	1230	deletion
		NODE_4_length_385214_cov_122.007299	342807	347535	4728	deletion
		NODE_5_length_382177_cov_111.348987	89386	89505	119	deletion
		NODE_5_length_382177_cov_111.348987	109706	109806	100	deletion
		NODE_5_length_382177_cov_111.348987	112700	112798	98	deletion
		NODE_5_length_382177_cov_111.348987	113119	113290	171	deletion
		NODE_5_length_382177_cov_111.348987	204890	206734	1844	deletion
		NODE_5_length_382177_cov_111.348987	215436	215525	89	deletion
		NODE_6_length_376399_cov_113.008235	7433	21069	13636	deletion
		NODE_6_length_376399_cov_113.008235	53384	54013	629	deletion
		NODE_6_length_376399_cov_113.008235	54137	61990	7853	deletion
		NODE_7_length_348483_cov_92.920168	103	8409	8306	deletion
		NODE_7_length_348483_cov_92.920168	11590	19896	8306	deletion
		NODE_7_length_348483_cov_92.920168	207533	216867	9334	deletion
		NODE_7_length_348483_cov_92.920168	251600	251939	339	deletion
		NODE_7_length_348483_cov_92.920168	310351	310432	81	deletion
		NODE_8_length_343768_cov_83.197163	147257	161170	13913	deletion
		NODE_8_length_343768_cov_83.197163	224290	265901	41611	deletion
		NODE_9_length_249936_cov_115.855278	76629	76787	158	deletion
		NODE_9_length_249936_cov_115.855278	160370	164546	4176	deletion
		NODE_11_length_140912_cov_80.230440	213	309	96	deletion
		NODE_14_length_86478_cov_122.310263	66707	66773	66	deletion
		NODE_1_length_1246673_cov_88.300344	225004	231350	6346	deletion
		NODE_1_length_1246673_cov_88.300344	266884	267717	833	deletion
		NODE_1_length_1246673_cov_88.300344	717163	717291	128	deletion
		NODE_1_length_1246673_cov_88.300344	772236	774313	2077	deletion
		NODE_1_length_1246673_cov_88.300344	975140	975269	129	deletion
		NODE_1_length_1246673_cov_88.300344	997279	1000450	3171	deletion
		NODE_1_length_1246673_cov_88.300344	1001954	1003176	1222	deletion
		NODE_1_length_1246673_cov_88.300344	1032416	1034166	1750	deletion
		NODE_1_length_1246673_cov_88.300344	1038328	1045558	7230	deletion
		NODE_1_length_1246673_cov_88.300344	1244944	1245116	172	deletion
		NODE_2_length_663590_cov_117.206938	193	261	68	deletion
		NODE_2_length_663590_cov_117.206938	332198	348457	16259	deletion
		NODE_2_length_663590_cov_117.206938	365034	368256	3222	deletion
		NODE_2_length_663590_cov_117.206938	377704	380913	3209	deletion
		NODE_4_length_385214_cov_122.007299	92264	92644	380	deletion
		NODE_4_length_385214_cov_122.007299	245729	254289	8560	deletion
		NODE_5_length_382177_cov_111.348987	109706	109806	100	deletion
		NODE_5_length_382177_cov_111.348987	112700	112798	98	deletion
		NODE_5_length_382177_cov_111.348987	204890	206734	1844	deletion
		NODE_6_length_376399_cov_113.008235	7433	21069	13636	deletion
		NODE_6_length_376399_cov_113.008235	53384	54013	629	deletion
		NODE_6_length_376399_cov_113.008235	54137	61990	7853	deletion
		NODE_6_length_376399_cov_113.008235	95143	95243	100	deletion
		NODE_7_length_348483_cov_92.920168	102	8409	8307	deletion
		NODE_7_length_348483_cov_92.920168	11589	21242	9653	deletion
		NODE_7_length_348483_cov_92.920168	207533	216867	9334	deletion
		NODE_8_length_343768_cov_83.197163	131751	136703	4952	deletion
		NODE_8_length_343768_cov_83.197163	147257	161170	13913	deletion
		NODE_8_length_343768_cov_83.197163	224302	265901	41599	deletion
		NODE_8_length_343768_cov_83.197163	306364	310834	4470	deletion
		NODE_9_length_249936_cov_115.855278	33091	38240	5149	deletion
		NODE_9_length_249936_cov_115.855278	52819	67483	14664	deletion
		NODE_9_length_249936_cov_115.855278	76628	76787	159	deletion
		NODE_9_length_249936_cov_115.855278	100835	101025	190	deletion
		NODE_9_length_249936_cov_115.855278	160370	164546	4176	deletion
		NODE_10_length_141560_cov_118.586000	11818	12156	338	deletion
		NODE_10_length_141560_cov_118.586000	27797	28049	252	deletion
		NODE_14_length_86478_cov_122.310263	46158	46216	58	deletion
		NODE_1_length_1246673_cov_88.300344	111659	121926	10267	deletion
		NODE_1_length_1246673_cov_88.300344	877178	877249	71	deletion
		NODE_1_length_1246673_cov_88.300344	1001954	1003176	1222	deletion
		NODE_1_length_1246673_cov_88.300344	1032416	1034166	1750	deletion
		NODE_2_length_663590_cov_117.206938	384	755	371	deletion
		NODE_2_length_663590_cov_117.206938	151278	151417	139	deletion
		NODE_2_length_663590_cov_117.206938	276629	276808	179	deletion
		NODE_2_length_663590_cov_117.206938	377689	380913	3224	deletion
		NODE_3_length_582686_cov_104.178145	182662	182957	295	deletion
		NODE_3_length_582686_cov_104.178145	286048	286205	157	deletion
		NODE_4_length_385214_cov_122.007299	92275	92644	369	deletion
		NODE_4_length_385214_cov_122.007299	205551	206021	470	deletion
		NODE_4_length_385214_cov_122.007299	342817	347535	4718	deletion
		NODE_5_length_382177_cov_111.348987	109706	109806	100	deletion
		NODE_5_length_382177_cov_111.348987	113119	113290	171	deletion
		NODE_6_length_376399_cov_113.008235	7433	21069	13636	deletion
		NODE_7_length_348483_cov_92.920168	103	8778	8675	deletion
		NODE_8_length_343768_cov_83.197163	147257	161170	13913	deletion
		NODE_9_length_249936_cov_115.855278	76628	76787	159	deletion
		NODE_10_length_141560_cov_118.586000	11943	12032	89	deletion
		NODE_11_length_140912_cov_80.230440	213	396	183	deletion
		NODE_14_length_86478_cov_122.310263	46158	46216	58	deletion
		NODE_1_length_1246673_cov_88.300344	111659	121926	10267	deletion
		NODE_1_length_1246673_cov_88.300344	136030	142947	6917	deletion
		NODE_1_length_1246673_cov_88.300344	225004	231350	6346	deletion
		NODE_1_length_1246673_cov_88.300344	266884	267717	833	deletion
		NODE_1_length_1246673_cov_88.300344	643004	644320	1316	deletion
		NODE_1_length_1246673_cov_88.300344	717163	717291	128	deletion
		NODE_1_length_1246673_cov_88.300344	775752	775837	85	deletion
		NODE_1_length_1246673_cov_88.300344	1042968	1046727	3759	deletion
		NODE_2_length_663590_cov_117.206938	140075	141586	1511	deletion
		NODE_2_length_663590_cov_117.206938	151278	151417	139	deletion
		NODE_2_length_663590_cov_117.206938	276629	276808	179	deletion
		NODE_2_length_663590_cov_117.206938	332198	348457	16259	deletion
		NODE_2_length_663590_cov_117.206938	377797	377944	147	deletion
		NODE_2_length_663590_cov_117.206938	393314	396560	3246	deletion
		NODE_3_length_582686_cov_104.178145	186127	191928	5801	deletion
		NODE_3_length_582686_cov_104.178145	192505	192877	372	deletion
		NODE_3_length_582686_cov_104.178145	202345	209707	7362	deletion
		NODE_3_length_582686_cov_104.178145	514604	514753	149	deletion
		NODE_4_length_385214_cov_122.007299	92275	92652	377	deletion
		NODE_4_length_385214_cov_122.007299	245729	254289	8560	deletion
		NODE_4_length_385214_cov_122.007299	342817	347535	4718	deletion
		NODE_5_length_382177_cov_111.348987	109706	109912	206	deletion
		NODE_5_length_382177_cov_111.348987	112700	112798	98	deletion
		NODE_5_length_382177_cov_111.348987	136860	152022	15162	deletion
		NODE_5_length_382177_cov_111.348987	215436	215525	89	deletion
		NODE_6_length_376399_cov_113.008235	7433	21069	13636	deletion
		NODE_6_length_376399_cov_113.008235	53384	54013	629	deletion
		NODE_6_length_376399_cov_113.008235	54137	61990	7853	deletion
		NODE_7_length_348483_cov_92.920168	20048	20217	169	deletion
		NODE_7_length_348483_cov_92.920168	207533	216867	9334	deletion
		NODE_7_length_348483_cov_92.920168	251600	251939	339	deletion
		NODE_8_length_343768_cov_83.197163	131751	136703	4952	deletion
		NODE_8_length_343768_cov_83.197163	147257	161170	13913	deletion
		NODE_9_length_249936_cov_115.855278	27741	40240	12499	deletion
		NODE_9_length_249936_cov_115.855278	76629	76787	158	deletion
		NODE_9_length_249936_cov_115.855278	103459	109481	6022	deletion
		NODE_9_length_249936_cov_115.855278	160370	164546	4176	deletion
		NODE_11_length_140912_cov_80.230440	213	309	96	deletion
		NODE_14_length_86478_cov_122.310263	46158	46216	58	deletion
		NODE_1_length_1246673_cov_88.300344	111659	121926	10267	deletion
		NODE_1_length_1246673_cov_88.300344	194379	209747	15368	deletion
		NODE_1_length_1246673_cov_88.300344	225004	231350	6346	deletion
		NODE_1_length_1246673_cov_88.300344	266884	267717	833	deletion
		NODE_1_length_1246673_cov_88.300344	268141	344312	76171	deletion
		NODE_1_length_1246673_cov_88.300344	890379	890532	153	deletion
		NODE_1_length_1246673_cov_88.300344	975005	975391	386	deletion
		NODE_1_length_1246673_cov_88.300344	1001954	1003176	1222	deletion
		NODE_1_length_1246673_cov_88.300344	1032416	1033122	706	deletion
		NODE_1_length_1246673_cov_88.300344	1033505	1034120	615	deletion
		NODE_1_length_1246673_cov_88.300344	1073772	1081021	7249	deletion
		NODE_2_length_663590_cov_117.206938	140075	141586	1511	deletion
		NODE_2_length_663590_cov_117.206938	332198	348457	16259	deletion
		NODE_3_length_582686_cov_104.178145	192505	192877	372	deletion
		NODE_3_length_582686_cov_104.178145	521320	542716	21396	deletion
		NODE_4_length_385214_cov_122.007299	92264	92644	380	deletion
		NODE_4_length_385214_cov_122.007299	245729	254289	8560	deletion
		NODE_4_length_385214_cov_122.007299	342807	347535	4728	deletion
		NODE_5_length_382177_cov_111.348987	112700	112798	98	deletion
		NODE_6_length_376399_cov_113.008235	7433	21069	13636	deletion
		NODE_6_length_376399_cov_113.008235	54137	61990	7853	deletion
		NODE_7_length_348483_cov_92.920168	11589	19896	8307	deletion
		NODE_7_length_348483_cov_92.920168	20051	20217	166	deletion
		NODE_7_length_348483_cov_92.920168	207533	216867	9334	deletion
		NODE_7_length_348483_cov_92.920168	251600	251939	339	deletion
		NODE_7_length_348483_cov_92.920168	310345	310432	87	deletion
		NODE_8_length_343768_cov_83.197163	147257	161170	13913	deletion
		NODE_8_length_343768_cov_83.197163	224302	265901	41599	deletion
		NODE_8_length_343768_cov_83.197163	306364	310834	4470	deletion
		NODE_9_length_249936_cov_115.855278	26865	68898	42033	deletion
		NODE_9_length_249936_cov_115.855278	69150	69321	171	deletion
		NODE_9_length_249936_cov_115.855278	76629	76771	142	deletion
		NODE_9_length_249936_cov_115.855278	103459	109480	6021	deletion
		NODE_9_length_249936_cov_115.855278	150827	152055	1228	deletion
		NODE_9_length_249936_cov_115.855278	160370	164546	4176	deletion
		NODE_9_length_249936_cov_115.855278	207674	207745	71	deletion
		NODE_10_length_141560_cov_118.586000	36433	38317	1884	deletion
		NODE_10_length_141560_cov_118.586000	121267	128195	6928	deletion
		NODE_11_length_140912_cov_80.230440	212	309	97	deletion
		NODE_11_length_140912_cov_80.230440	103915	104267	352	deletion
		NODE_1_length_1246673_cov_88.300344	110963	121928	10965	deletion
		NODE_1_length_1246673_cov_88.300344	136030	142947	6917	deletion
		NODE_1_length_1246673_cov_88.300344	225004	231350	6346	deletion
		NODE_1_length_1246673_cov_88.300344	266884	267717	833	deletion
		NODE_1_length_1246673_cov_88.300344	268141	344312	76171	deletion
		NODE_1_length_1246673_cov_88.300344	513168	519486	6318	deletion
		NODE_1_length_1246673_cov_88.300344	717523	728060	10537	deletion
		NODE_1_length_1246673_cov_88.300344	772236	774313	2077	deletion
		NODE_1_length_1246673_cov_88.300344	890385	890532	147	deletion
		NODE_1_length_1246673_cov_88.300344	958645	960677	2032	deletion
		NODE_1_length_1246673_cov_88.300344	997279	1000450	3171	deletion
		NODE_1_length_1246673_cov_88.300344	1001954	1003176	1222	deletion
		NODE_1_length_1246673_cov_88.300344	1007086	1009526	2440	deletion
		NODE_1_length_1246673_cov_88.300344	1032416	1033122	706	deletion
		NODE_1_length_1246673_cov_88.300344	1033505	1034120	615	deletion
		NODE_1_length_1246673_cov_88.300344	1043505	1059336	15831	deletion
		NODE_1_length_1246673_cov_88.300344	1069675	1073020	3345	deletion
		NODE_1_length_1246673_cov_88.300344	1073212	1092701	19489	deletion
		NODE_2_length_663590_cov_117.206938	217458	217628	170	deletion
		NODE_2_length_663590_cov_117.206938	286870	287134	264	deletion
		NODE_2_length_663590_cov_117.206938	332198	348457	16259	deletion
		NODE_2_length_663590_cov_117.206938	377867	380913	3046	deletion
		NODE_2_length_663590_cov_117.206938	635403	635592	189	deletion
		NODE_2_length_663590_cov_117.206938	636704	636996	292	deletion
		NODE_3_length_582686_cov_104.178145	186208	191851	5643	deletion
		NODE_3_length_582686_cov_104.178145	202345	209707	7362	deletion
		NODE_3_length_582686_cov_104.178145	223092	230879	7787	deletion
		NODE_4_length_385214_cov_122.007299	92264	92644	380	deletion
		NODE_4_length_385214_cov_122.007299	204574	204637	63	deletion
		NODE_4_length_385214_cov_122.007299	205551	206021	470	deletion
		NODE_4_length_385214_cov_122.007299	245729	254289	8560	deletion
		NODE_4_length_385214_cov_122.007299	298188	299418	1230	deletion
		NODE_4_length_385214_cov_122.007299	342807	347535	4728	deletion
		NODE_5_length_382177_cov_111.348987	109706	109806	100	deletion
		NODE_5_length_382177_cov_111.348987	113119	113290	171	deletion
		NODE_5_length_382177_cov_111.348987	204890	206734	1844	deletion
		NODE_5_length_382177_cov_111.348987	292700	292763	63	deletion
		NODE_6_length_376399_cov_113.008235	7433	21069	13636	deletion
		NODE_6_length_376399_cov_113.008235	54137	61990	7853	deletion
		NODE_6_length_376399_cov_113.008235	63124	63186	62	deletion
		NODE_6_length_376399_cov_113.008235	95143	95243	100	deletion
		NODE_6_length_376399_cov_113.008235	155953	168343	12390	deletion
		NODE_7_length_348483_cov_92.920168	11590	19896	8306	deletion
		NODE_7_length_348483_cov_92.920168	207533	216867	9334	deletion
		NODE_7_length_348483_cov_92.920168	310082	310473	391	deletion
		NODE_8_length_343768_cov_83.197163	147111	161170	14059	deletion
		NODE_8_length_343768_cov_83.197163	306364	310711	4347	deletion
		NODE_9_length_249936_cov_115.855278	38159	39468	1309	deletion
		NODE_9_length_249936_cov_115.855278	41572	68899	27327	deletion
		NODE_9_length_249936_cov_115.855278	103459	109481	6022	deletion
		NODE_9_length_249936_cov_115.855278	149724	152055	2331	deletion
		NODE_10_length_141560_cov_118.586000	121267	128195	6928	deletion
		NODE_11_length_140912_cov_80.230440	213	396	183	deletion
		NODE_1_length_1246673_cov_88.300344	111659	121926	10267	deletion
		NODE_1_length_1246673_cov_88.300344	225004	231350	6346	deletion
		NODE_1_length_1246673_cov_88.300344	266884	267717	833	deletion
		NODE_1_length_1246673_cov_88.300344	268141	344312	76171	deletion
		NODE_1_length_1246673_cov_88.300344	643004	644320	1316	deletion
		NODE_1_length_1246673_cov_88.300344	741007	741097	90	deletion
		NODE_1_length_1246673_cov_88.300344	772236	774313	2077	deletion
		NODE_1_length_1246673_cov_88.300344	975160	975266	106	deletion
		NODE_1_length_1246673_cov_88.300344	1001954	1003176	1222	deletion
		NODE_1_length_1246673_cov_88.300344	1007086	1009526	2440	deletion
		NODE_1_length_1246673_cov_88.300344	1067014	1068829	1815	deletion
		NODE_2_length_663590_cov_117.206938	276629	276807	178	deletion
		NODE_2_length_663590_cov_117.206938	365034	368256	3222	deletion
		NODE_2_length_663590_cov_117.206938	377704	380913	3209	deletion
		NODE_2_length_663590_cov_117.206938	393314	396560	3246	deletion
		NODE_3_length_582686_cov_104.178145	136507	136678	171	deletion
		NODE_3_length_582686_cov_104.178145	186125	192533	6408	deletion
		NODE_3_length_582686_cov_104.178145	223092	230879	7787	deletion
		NODE_3_length_582686_cov_104.178145	312587	312736	149	deletion
		NODE_3_length_582686_cov_104.178145	483796	483905	109	deletion
		NODE_3_length_582686_cov_104.178145	514604	514753	149	deletion
		NODE_4_length_385214_cov_122.007299	92264	92644	380	deletion
		NODE_4_length_385214_cov_122.007299	245729	254289	8560	deletion
		NODE_4_length_385214_cov_122.007299	298188	299418	1230	deletion
		NODE_4_length_385214_cov_122.007299	342807	347535	4728	deletion
		NODE_5_length_382177_cov_111.348987	89386	89505	119	deletion
		NODE_5_length_382177_cov_111.348987	113119	113290	171	deletion
		NODE_5_length_382177_cov_111.348987	204890	206734	1844	deletion
		NODE_5_length_382177_cov_111.348987	215436	215525	89	deletion
		NODE_6_length_376399_cov_113.008235	7433	21069	13636	deletion
		NODE_6_length_376399_cov_113.008235	53384	54013	629	deletion
		NODE_6_length_376399_cov_113.008235	54137	61990	7853	deletion
		NODE_7_length_348483_cov_92.920168	103	8409	8306	deletion
		NODE_7_length_348483_cov_92.920168	11590	19896	8306	deletion
		NODE_7_length_348483_cov_92.920168	207533	216867	9334	deletion
		NODE_7_length_348483_cov_92.920168	251600	251939	339	deletion
		NODE_8_length_343768_cov_83.197163	147257	161170	13913	deletion
		NODE_8_length_343768_cov_83.197163	224290	265901	41611	deletion
		NODE_9_length_249936_cov_115.855278	76629	76787	158	deletion
		NODE_9_length_249936_cov_115.855278	160370	164546	4176	deletion
		NODE_10_length_141560_cov_118.586000	121267	128195	6928	deletion
		NODE_14_length_86478_cov_122.310263	46171	46302	131	deletion
		NODE_1_length_1246673_cov_88.300344	225004	231350	6346	deletion
		NODE_2_length_663590_cov_117.206938	151278	151417	139	deletion
		NODE_2_length_663590_cov_117.206938	217512	217690	178	deletion
		NODE_2_length_663590_cov_117.206938	276629	276808	179	deletion
		NODE_2_length_663590_cov_117.206938	282629	283051	422	deletion
		NODE_2_length_663590_cov_117.206938	365034	368256	3222	deletion
		NODE_3_length_582686_cov_104.178145	202345	209707	7362	deletion
		NODE_4_length_385214_cov_122.007299	92264	92644	380	deletion
		NODE_4_length_385214_cov_122.007299	245729	254289	8560	deletion
		NODE_4_length_385214_cov_122.007299	342807	347535	4728	deletion
		NODE_5_length_382177_cov_111.348987	204890	206734	1844	deletion
		NODE_6_length_376399_cov_113.008235	54137	61990	7853	deletion
		NODE_6_length_376399_cov_113.008235	155953	168343	12390	deletion
		NODE_7_length_348483_cov_92.920168	207533	216867	9334	deletion
		NODE_7_length_348483_cov_92.920168	251600	251939	339	deletion
		NODE_7_length_348483_cov_92.920168	291382	291510	128	deletion
		NODE_8_length_343768_cov_83.197163	131751	136703	4952	deletion
		NODE_9_length_249936_cov_115.855278	86663	87284	621	deletion
		NODE_9_length_249936_cov_115.855278	207534	207745	211	deletion
		NODE_10_length_141560_cov_118.586000	121267	128195	6928	deletion
		NODE_12_length_100504_cov_124.195963	45349	45835	486	deletion
		NODE_14_length_86478_cov_122.310263	46158	46216	58	deletion
		NODE_1_length_1246673_cov_88.300344	251667	268109	16442	deletion
		NODE_1_length_1246673_cov_88.300344	572015	572172	157	deletion
		NODE_1_length_1246673_cov_88.300344	1032416	1033122	706	deletion
		NODE_1_length_1246673_cov_88.300344	1033505	1034120	615	deletion
		NODE_2_length_663590_cov_117.206938	636702	636996	294	deletion
		NODE_3_length_582686_cov_104.178145	286000	286205	205	deletion
		NODE_4_length_385214_cov_122.007299	92264	92644	380	deletion
		NODE_4_length_385214_cov_122.007299	245729	254289	8560	deletion
		NODE_4_length_385214_cov_122.007299	293204	294290	1086	deletion
		NODE_5_length_382177_cov_111.348987	109706	109806	100	deletion
		NODE_5_length_382177_cov_111.348987	112700	112798	98	deletion
		NODE_5_length_382177_cov_111.348987	113119	113290	171	deletion
		NODE_5_length_382177_cov_111.348987	204890	206734	1844	deletion
		NODE_5_length_382177_cov_111.348987	328504	328580	76	deletion
		NODE_6_length_376399_cov_113.008235	7433	21069	13636	deletion
		NODE_6_length_376399_cov_113.008235	54137	61990	7853	deletion
		NODE_6_length_376399_cov_113.008235	63124	63186	62	deletion
		NODE_7_length_348483_cov_92.920168	11590	20120	8530	deletion
		NODE_7_length_348483_cov_92.920168	207533	216867	9334	deletion
		NODE_8_length_343768_cov_83.197163	147257	161170	13913	deletion
		NODE_8_length_343768_cov_83.197163	224302	265901	41599	deletion
		NODE_9_length_249936_cov_115.855278	160370	164546	4176	deletion
		NODE_10_length_141560_cov_118.586000	36433	38317	1884	deletion
		NODE_10_length_141560_cov_118.586000	121267	128195	6928	deletion
		NODE_11_length_140912_cov_80.230440	213	396	183	deletion
		NODE_14_length_86478_cov_122.310263	21333	21562	229	deletion
		NODE_14_length_86478_cov_122.310263	46158	46216	58	deletion
		NODE_1_length_1246673_cov_88.300344	225004	231350	6346	deletion
		NODE_1_length_1246673_cov_88.300344	251667	268109	16442	deletion
		NODE_1_length_1246673_cov_88.300344	997279	1000450	3171	deletion
		NODE_1_length_1246673_cov_88.300344	1001954	1003176	1222	deletion
		NODE_1_length_1246673_cov_88.300344	1071339	1072670	1331	deletion
		NODE_2_length_663590_cov_117.206938	320727	325359	4632	deletion
		NODE_2_length_663590_cov_117.206938	332198	348457	16259	deletion
		NODE_2_length_663590_cov_117.206938	517714	517847	133	deletion
		NODE_3_length_582686_cov_104.178145	254444	254500	56	deletion
		NODE_3_length_582686_cov_104.178145	312584	312736	152	deletion
		NODE_3_length_582686_cov_104.178145	386120	388064	1944	deletion
		NODE_3_length_582686_cov_104.178145	514604	514753	149	deletion
		NODE_4_length_385214_cov_122.007299	92264	92644	380	deletion
		NODE_4_length_385214_cov_122.007299	204574	204637	63	deletion
		NODE_4_length_385214_cov_122.007299	245729	254289	8560	deletion
		NODE_5_length_382177_cov_111.348987	204890	206734	1844	deletion
		NODE_5_length_382177_cov_111.348987	328504	328580	76	deletion
		NODE_6_length_376399_cov_113.008235	54137	61990	7853	deletion
		NODE_6_length_376399_cov_113.008235	63124	63186	62	deletion
		NODE_7_length_348483_cov_92.920168	40889	41061	172	deletion
		NODE_7_length_348483_cov_92.920168	207533	216867	9334	deletion
		NODE_8_length_343768_cov_83.197163	147257	161170	13913	deletion
		NODE_8_length_343768_cov_83.197163	219125	219232	107	deletion
		NODE_8_length_343768_cov_83.197163	224302	265901	41599	deletion
		NODE_9_length_249936_cov_115.855278	86676	87135	459	deletion
		NODE_9_length_249936_cov_115.855278	100835	101025	190	deletion
		NODE_9_length_249936_cov_115.855278	103459	109481	6022	deletion
		NODE_9_length_249936_cov_115.855278	149724	152055	2331	deletion
		NODE_9_length_249936_cov_115.855278	160370	164546	4176	deletion
		NODE_10_length_141560_cov_118.586000	11818	12156	338	deletion
		NODE_14_length_86478_cov_122.310263	46158	46216	58	deletion
		NODE_1_length_1246673_cov_88.300344	111659	121926	10267	deletion
		NODE_1_length_1246673_cov_88.300344	225004	231350	6346	deletion
		NODE_1_length_1246673_cov_88.300344	890379	890532	153	deletion
		NODE_1_length_1246673_cov_88.300344	1068106	1069074	968	deletion
		NODE_1_length_1246673_cov_88.300344	1070297	1072552	2255	deletion
		NODE_1_length_1246673_cov_88.300344	1073212	1073558	346	deletion
		NODE_1_length_1246673_cov_88.300344	1073772	1081021	7249	deletion
		NODE_2_length_663590_cov_117.206938	384	755	371	deletion
		NODE_2_length_663590_cov_117.206938	140075	141586	1511	deletion
		NODE_2_length_663590_cov_117.206938	332198	348457	16259	deletion
		NODE_2_length_663590_cov_117.206938	521091	521185	94	deletion
		NODE_3_length_582686_cov_104.178145	192505	192877	372	deletion
		NODE_3_length_582686_cov_104.178145	513637	513783	146	deletion
		NODE_3_length_582686_cov_104.178145	514566	514686	120	deletion
		NODE_4_length_385214_cov_122.007299	92264	92644	380	deletion
		NODE_4_length_385214_cov_122.007299	245729	254289	8560	deletion
		NODE_6_length_376399_cov_113.008235	7433	21069	13636	deletion
		NODE_6_length_376399_cov_113.008235	54137	61990	7853	deletion
		NODE_6_length_376399_cov_113.008235	280626	280695	69	deletion
		NODE_7_length_348483_cov_92.920168	11589	19896	8307	deletion
		NODE_7_length_348483_cov_92.920168	20051	20217	166	deletion
		NODE_7_length_348483_cov_92.920168	207533	216867	9334	deletion
		NODE_7_length_348483_cov_92.920168	251600	251939	339	deletion
		NODE_7_length_348483_cov_92.920168	310082	310473	391	deletion
		NODE_8_length_343768_cov_83.197163	147257	161170	13913	deletion
		NODE_9_length_249936_cov_115.855278	103459	109480	6021	deletion
		NODE_9_length_249936_cov_115.855278	150827	152055	1228	deletion
		NODE_9_length_249936_cov_115.855278	160370	164546	4176	deletion
		NODE_9_length_249936_cov_115.855278	207534	207745	211	deletion
		NODE_11_length_140912_cov_80.230440	213	309	96	deletion
		NODE_16_length_34424_cov_120.279704	258	389	131	deletion
		NODE_1_length_1246673_cov_88.300344	111659	121926	10267	deletion
		NODE_1_length_1246673_cov_88.300344	686615	686723	108	deletion
		NODE_1_length_1246673_cov_88.300344	877178	877249	71	deletion
		NODE_1_length_1246673_cov_88.300344	1001954	1003176	1222	deletion
		NODE_1_length_1246673_cov_88.300344	1065212	1067056	1844	deletion
		NODE_1_length_1246673_cov_88.300344	1071548	1073096	1548	deletion
		NODE_1_length_1246673_cov_88.300344	1076452	1079189	2737	deletion
		NODE_1_length_1246673_cov_88.300344	1083342	1083802	460	deletion
		NODE_1_length_1246673_cov_88.300344	1086936	1087041	105	deletion
		NODE_2_length_663590_cov_117.206938	632058	632167	109	deletion
		NODE_2_length_663590_cov_117.206938	661876	663426	1550	deletion
		NODE_3_length_582686_cov_104.178145	190114	191423	1309	deletion
		NODE_3_length_582686_cov_104.178145	447412	447589	177	deletion
		NODE_5_length_382177_cov_111.348987	109706	109806	100	deletion
		NODE_7_length_348483_cov_92.920168	207533	216867	9334	deletion
		NODE_8_length_343768_cov_83.197163	147257	161170	13913	deletion
		NODE_8_length_343768_cov_83.197163	224302	265901	41599	deletion
		NODE_9_length_249936_cov_115.855278	27514	68844	41330	deletion
		NODE_1_length_1246673_cov_88.300344	111659	121926	10267	deletion
		NODE_1_length_1246673_cov_88.300344	686615	686723	108	deletion
		NODE_1_length_1246673_cov_88.300344	810735	810902	167	deletion
		NODE_1_length_1246673_cov_88.300344	877178	877249	71	deletion
		NODE_1_length_1246673_cov_88.300344	975160	975265	105	deletion
		NODE_1_length_1246673_cov_88.300344	1001954	1003176	1222	deletion
		NODE_1_length_1246673_cov_88.300344	1065212	1067056	1844	deletion
		NODE_1_length_1246673_cov_88.300344	1071548	1073096	1548	deletion
		NODE_1_length_1246673_cov_88.300344	1076452	1079189	2737	deletion
		NODE_1_length_1246673_cov_88.300344	1083342	1083802	460	deletion
		NODE_1_length_1246673_cov_88.300344	1086936	1087041	105	deletion
		NODE_3_length_582686_cov_104.178145	190114	191423	1309	deletion
		NODE_3_length_582686_cov_104.178145	447412	447589	177	deletion
[truncated: 659,066+ more rows]

## Sheet: Fig. 2bc && Fig. S4
## Fig. 2bc && Fig. S4
	# basic_SV_info
		query	ref	deletion_num	insertion_num	inversion_num	total.INS.DEL.INV	d	p	c	o	f	g	s	completeness	contamination	size	Deletions_ratio	Insertions_ratio	Inversions_ratio	Total.INS.DEL.INV_ratio	cohort
		CD1_100.0_7.258_bin.35.orig.fa	CD28_100.0_0.0_bin.35.orig.fa	28	27	0	55	d__Bacteria	Actinobacteriota	c__Actinomycetia	o__Actinomycetales	f__Bifidobacteriaceae	g__Bifidobacterium	s__Bifidobacterium longum	100	7.258	2289670	12.2288	11.7921	0	24.0209	CD
		CD1_72.91_0.510_bin.40.orig.fa	CD44_99.31_0.0_bin.10.orig.fa	15	11	0	26	d__Bacteria	Firmicutes_A	c__Clostridia	o__Oscillospirales	f__Ruminococcaceae	g__Faecalibacterium	s__Faecalibacterium prausnitzii_C	72.91	0.51	1364169	10.9957	8.06352	0	19.0592	CD
		CD1_74.00_5.263_bin.46.orig.fa	TD93_99.36_0.0_bin.19.orig.fa	16	5	0	21	d__Bacteria	Firmicutes_A	c__Clostridia	o__Lachnospirales	f__Lachnospiraceae	g__GCA-900066135	s__GCA-900066135 sp900543575	74	5.263	2674439	5.98256	1.86955	0	7.85211	CD
		CD1_74.95_1.497_bin.33.orig.fa	CD59_99.44_0.483_bin.20.orig.fa	17	11	0	28	d__Bacteria	Firmicutes_A	c__Clostridia	o__Lachnospirales	f__Lachnospiraceae	g__Roseburia	s__Roseburia hominis	74.95	1.497	2322304	7.32032	4.73668	0	12.057	CD
		CD1_78.63_0.242_bin.43.orig.fa	CD49_100.0_0.0_bin.44.strict.fa	15	11	1	27	d__Bacteria	Actinobacteriota	c__Actinomycetia	o__Actinomycetales	f__Bifidobacteriaceae	g__Bifidobacterium	s__Bifidobacterium adolescentis	78.63	0.242	1736660	8.63727	6.334	0.575818	15.5471	CD
		CD1_79.30_0.0_bin.20.strict.fa	CD34_99.53_0.0_bin.46.orig.fa	6	3	0	9	d__Bacteria	Actinobacteriota	c__Actinomycetia	o__Actinomycetales	f__Bifidobacteriaceae	g__Bifidobacterium	s__Bifidobacterium bifidum	79.3	0	1832845	3.2736	1.6368	0	4.9104	CD
		CD1_80.70_1.754_bin.32.orig.fa	TD89_94.56_1.570_bin.3.strict.fa	26	28	0	54	d__Bacteria	Firmicutes_A	c__Clostridia	o__Lachnospirales	f__Lachnospiraceae	g__Acetatifactor	s__Acetatifactor sp900066365	80.7	1.754	2760079	9.42002	10.1446	0	19.5647	CD
		CD1_80.80_0.0_bin.22.orig.fa	TD38_100.0_0.0_bin.39.orig.fa	22	17	0	39	d__Bacteria	Firmicutes_A	c__Clostridia	o__Lachnospirales	f__Lachnospiraceae	g__UMGS1375	s__UMGS1375 sp900066615	80.8	0	1860589	11.8242	9.13689	0	20.9611	CD
		CD1_83.66_1.342_bin.14.orig.fa	CD5_98.32_0.0_bin.25.orig.fa	0	1	0	1	d__Bacteria	Firmicutes_A	c__Clostridia	o__Oscillospirales	f__Oscillospiraceae	g__Evtepia	s__Evtepia gabavorous	83.66	1.342	1685476	0	0.593304	0	0.593304	CD
		CD1_84.84_0.514_bin.9.orig.fa	CD94_99.05_0.0_bin.1.orig.fa	17	4	0	21	d__Bacteria	Firmicutes	c__Bacilli	o__Erysipelotrichales	f__Erysipelatoclostridiaceae	g__Erysipelatoclostridium	s__Erysipelatoclostridium sp000752095	84.84	0.514	2042979	8.32118	1.95793	0	10.2791	CD
		CD1_85.35_8.049_bin.16.strict.fa	CD100_100.0_0.0_bin.19.strict.fa	12	16	0	28	d__Bacteria	Firmicutes_A	c__Clostridia	o__Oscillospirales	f__Ruminococcaceae	g__Faecalibacterium	s__Faecalibacterium prausnitzii_D	85.35	8.049	2161985	5.55045	7.40061	0	12.9511	CD
		CD1_85.57_0.680_bin.7.orig.fa	CD51_98.63_0.0_bin.34.strict.fa	4	7	0	11	d__Bacteria	Firmicutes_A	c__Clostridia	o__Oscillospirales	f__Ruminococcaceae	g__Gemmiger	s__Gemmiger qucibialis	85.57	0.68	1837947	2.17634	3.8086	0	5.98494	CD
		CD1_86.15_0.284_bin.4.orig.fa	TD69_99.32_0.0_bin.20.strict.fa	22	20	0	42	d__Bacteria	Firmicutes_A	c__Clostridia	o__Lachnospirales	f__Lachnospiraceae	g__Coprococcus	s__Coprococcus eutactus_A	86.15	0.284	2683514	8.19821	7.45291	0	15.6511	CD
		CD1_88.46_4.993_bin.25.orig.fa	CD66_95.56_0.0_bin.2.orig.fa	13	2	0	15	d__Bacteria	Firmicutes_A	c__Clostridia	o__Lachnospirales	f__Lachnospiraceae	g__Blautia_A	s__Blautia_A sp900066165	88.46	4.993	3049292	4.26328	0.65589	0	4.91917	CD
		CD1_88.49_3.344_bin.38.strict.fa	TD50_97.27_0.0_bin.67.orig.fa	18	9	0	27	d__Bacteria	Firmicutes_A	c__Clostridia	o__Oscillospirales	f__Ruminococcaceae	g__Gemmiger	s__Gemmiger formicilis	88.49	3.344	2151926	8.3646	4.1823	0	12.5469	CD
		CD1_89.26_2.181_bin.12.orig.fa	TD60_97.98_0.732_bin.21.orig.fa	27	12	0	39	d__Bacteria	Firmicutes_A	c__Clostridia	o__Lachnospirales	f__Lachnospiraceae	g__Coprococcus_A	s__Coprococcus_A catus	89.26	2.181	2463724	10.959	4.87068	0	15.8297	CD
		CD1_90.07_0.0_bin.41.strict.fa	CD30_99.62_0.0_bin.49.orig.fa	15	9	0	24	d__Bacteria	Bacteroidota	c__Bacteroidia	o__Bacteroidales	f__Barnesiellaceae	g__Barnesiella	s__Barnesiella intestinihominis	90.07	0	3048446	4.92054	2.95232	0	7.87286	CD
		CD1_90.07_0.0_bin.44.orig.fa	CD48_98.65_0.0_bin.24.orig.fa	17	15	0	32	d__Bacteria	Firmicutes_A	c__Clostridia	o__Oscillospirales	f__Oscillospiraceae	g__ER4	s__ER4 sp000765235	90.07	0	1840141	9.23842	8.15155	0	17.39	CD
		CD1_90.52_1.286_bin.39.orig.fa	TD83_99.32_0.0_bin.14.strict.fa	26	11	0	37	d__Bacteria	Firmicutes_A	c__Clostridia	o__Lachnospirales	f__Lachnospiraceae	g__Lachnospira	s__Lachnospira rogosae	90.52	1.286	2325145	11.1821	4.73089	0	15.913	CD
		CD1_90.98_0.680_bin.28.strict.fa	CD21_100.0_0.0_bin.53.orig.fa	17	9	0	26	d__Bacteria	Firmicutes_A	c__Clostridia	o__Oscillospirales	f__Ruminococcaceae	g__Faecalibacterium	s__Faecalibacterium prausnitzii	90.98	0.68	2039524	8.33528	4.41279	0	12.7481	CD
		CD1_91.38_2.425_bin.23.strict.fa	CD98_93.28_0.0_bin.23.orig.fa	9	10	1	20	d__Bacteria	Firmicutes_A	c__Clostridia	o__Oscillospirales	f__Oscillospiraceae	g__CAG-103	s__CAG-103 sp000432375	91.38	2.425	1973375	4.56071	5.06746	0.506746	10.1349	CD
		CD1_92.59_0.0_bin.24.orig.fa	TD2_98.65_0.0_bin.43.orig.fa	20	23	0	43	d__Bacteria	Firmicutes_A	c__Clostridia	o__Lachnospirales	f__Lachnospiraceae	g__CAG-127	s__CAG-127 sp900319515	92.59	0	2643523	7.56566	8.70051	0	16.2662	CD
		CD1_94.19_4.219_bin.48.orig.fa	TD33_98.94_0.0_bin.20.orig.fa	7	13	0	20	d__Bacteria	Firmicutes_A	c__Clostridia	o__Lachnospirales	f__Lachnospiraceae	g__Fusicatenibacter	s__Fusicatenibacter saccharivorans	94.19	4.219	3216526	2.17626	4.04163	0	6.21789	CD
		CD1_94.42_0.206_bin.11.strict.fa	CD24_99.32_0.675_bin.15.orig.fa	84	40	1	125	d__Bacteria	Bacteroidota	c__Bacteroidia	o__Bacteroidales	f__Bacteroidaceae	g__Prevotella	s__Prevotella copri	94.42	0.206	2778834	30.2285	14.3945	0.359863	44.9829	CD
		CD1_95.30_0.671_bin.18.orig.fa	CD6_99.32_0.671_bin.16.orig.fa	23	22	1	46	d__Bacteria	Firmicutes_A	c__Clostridia	o__Lachnospirales	f__CAG-274	g__CAG-274	s__CAG-274 sp000432155	95.3	0.671	2190147	10.5016	10.045	0.45659	21.0032	CD
		CD1_95.97_0.335_bin.10.orig.fa	CD7_98.65_0.335_bin.27.strict.fa	22	9	0	31	d__Bacteria	Firmicutes_A	c__Clostridia	o__Oscillospirales	f__Acutalibacteraceae	g__CAG-180	s__CAG-180 sp000432435	95.97	0.335	1933236	11.3799	4.65541	0	16.0353	CD
		CD1_96.64_0.0_bin.51.orig.fa	TD57_97.98_0.0_bin.23.orig.fa	26	42	2	70	d__Bacteria	Firmicutes_A	c__Clostridia	o__Oscillospirales	f__Ruminococcaceae	g__Ruminococcus_C	s__Ruminococcus_C sp000433635	96.64	0	2772452	9.37798	15.149	0.721383	25.2484	CD
		CD1_96.64_0.859_bin.34.strict.fa	CD39_98.29_0.0_bin.23.orig.fa	13	13	0	26	d__Bacteria	Firmicutes_A	c__Clostridia	o__Oscillospirales	f__Butyricicoccaceae	g__Agathobaculum	s__Agathobaculum butyriciproducens	96.64	0.859	2793807	4.65315	4.65315	0	9.3063	CD
		CD1_96.77_0.896_bin.2.orig.fa	TD90_95.96_0.0_bin.18.orig.fa	12	23	0	35	d__Bacteria	Firmicutes_A	c__Clostridia	o__Clostridiales	f__Clostridiaceae	g__Clostridium	s__Clostridium sp900540255	96.77	0.896	2858151	4.19852	8.04716	0	12.2457	CD
		CD1_97.29_0.538_bin.27.orig.fa	TD28_99.42_0.128_bin.8.orig.fa	97	68	0	165	d__Bacteria	Bacteroidota	c__Bacteroidia	o__Bacteroidales	f__Tannerellaceae	g__Parabacteroides	s__Parabacteroides distasonis	97.29	0.538	4645092	20.8823	14.6391	0	35.5214	CD
		CD1_97.73_2.074_bin.26.orig.fa	CD26_99.32_0.0_bin.26.orig.fa	26	25	0	51	d__Bacteria	Firmicutes_A	c__Clostridia	o__Lachnospirales	f__Lachnospiraceae	g__Eubacterium_G	s__Eubacterium_G ventriosum	97.73	2.074	2472937	10.5138	10.1094	0	20.6233	CD
		CD1_97.89_1.209_bin.15.orig.fa	TD64_100.0_0.0_bin.28.orig.fa	27	25	0	52	d__Bacteria	Actinobacteriota	c__Coriobacteriia	o__Coriobacteriales	f__Eggerthellaceae	g__Adlercreutzia	s__Adlercreutzia equolifaciens	97.89	1.209	2794688	9.66119	8.94554	0	18.6067	CD
		CD1_97.98_0.0_bin.13.orig.fa	TD86_99.32_0.0_bin.67.strict.fa	17	32	0	49	d__Bacteria	Firmicutes_A	c__Clostridia	o__Oscillospirales	f__Acutalibacteraceae	g__Eubacterium_R	s__Eubacterium_R sp000436835	97.98	0	1975816	8.60404	16.1958	0	24.7999	CD
		CD1_97.98_1.342_bin.19.orig.fa	TD58_97.98_0.671_bin.18.orig.fa	27	35	0	62	d__Bacteria	Firmicutes_A	c__Clostridia	o__Monoglobales_A	f__UBA1381	g__CAG-41	s__CAG-41 sp900066215	97.98	1.342	2736239	9.86756	12.7913	0	22.6588	CD
		CD1_97.98_1.497_bin.1.orig.fa	TD97_100.0_0.671_bin.8.orig.fa	37	44	0	81	d__Bacteria	Firmicutes_A	c__Clostridia	o__Lachnospirales	f__Lachnospiraceae	g__Anaerobutyricum	s__Anaerobutyricum hallii	97.98	1.497	3013298	12.2789	14.6019	0	26.8808	CD
		CD1_98.73_0.021_bin.50.orig.fa	CD25_98.73_0.021_bin.66.orig.fa	22	24	0	46	d__Bacteria	Firmicutes_C	c__Negativicutes	o__Veillonellales	f__Dialisteraceae	g__Dialister	s__Dialister sp900343095	98.73	0.021	2326717	9.45538	10.315	0	19.7703	CD
		CD1_98.87_0.0_bin.42.orig.fa	CD77_100.0_0.0_bin.33.orig.fa	24	20	1	45	d__Bacteria	Desulfobacterota	c__Desulfovibrionia	o__Desulfovibrionales	f__Desulfovibrionaceae	g__Bilophila	s__Bilophila wadsworthia	98.87	0	4119849	5.82546	4.85455	0.242727	10.9227	CD
		CD1_99.03_0.0_bin.45.orig.fa	CD2_99.51_0.0_bin.34.orig.fa	54	52	2	108	d__Bacteria	Firmicutes_A	c__Clostridia	o__Lachnospirales	f__Lachnospiraceae	g__Agathobacter	s__Agathobacter rectalis	99.03	0	2910288	18.5549	17.8676	0.687217	37.1097	CD
		CD1_99.32_0.671_bin.5.orig.fa	CD96_99.32_0.671_bin.26.orig.fa	32	32	0	64	d__Bacteria	Firmicutes_A	c__Clostridia	o__Oscillospirales	f__Acutalibacteraceae	g__Ruminococcus_E	s__Ruminococcus_E bromii_B	99.32	0.671	2214984	14.4471	14.4471	0	28.8941	CD
		CD1_99.51_0.961_bin.30.permissive.fa	CD4_99.51_0.480_bin.15.orig.fa	22	27	1	50	d__Bacteria	Bacteroidota	c__Bacteroidia	o__Bacteroidales	f__Rikenellaceae	g__Alistipes	s__Alistipes putredinis	99.51	0.961	2558344	8.59931	10.5537	0.390878	19.5439	CD
		CD1_99.98_1.497_bin.6.orig.fa	CD12_99.98_1.497_bin.25.permissive.fa	22	11	0	33	d__Bacteria	Firmicutes_C	c__Negativicutes	o__Acidaminococcales	f__Acidaminococcaceae	g__Phascolarctobacterium	s__Phascolarctobacterium faecium	99.98	1.497	2345887	9.37812	4.68906	0	14.0672	CD
		CD10_100.0_0.0_bin.18.orig.fa	CD69_100.0_0.0_bin.21.orig.fa	15	6	0	21	d__Bacteria	Firmicutes_C	c__Negativicutes	o__Veillonellales	f__Megasphaeraceae	g__Megasphaera	s__Megasphaera sp000417505	100	0	2191891	6.84341	2.73736	0	9.58077	CD
		CD10_100.0_6.854_bin.28.orig.fa	CD13_99.63_0.0_bin.10.strict.fa	15	13	1	29	d__Bacteria	Actinobacteriota	c__Coriobacteriia	o__Coriobacteriales	f__Eggerthellaceae	g__Senegalimassilia	s__Senegalimassilia anaerobia	100	6.854	2304856	6.508	5.64027	0.433867	12.5821	CD
		CD10_71.17_1.939_bin.46.strict.fa	TD8_100.0_0.0_bin.10.orig.fa	3	0	0	3	d__Bacteria	Bacteroidota	c__Bacteroidia	o__Bacteroidales	f__Rikenellaceae	g__Alistipes_A	s__Alistipes_A ihumii	71.17	1.939	1878059	1.59739	0	0	1.59739	CD
		CD10_73.80_8.625_bin.35.orig.fa	CD13_87.51_1.169_bin.13.orig.fa	7	7	0	14	d__Bacteria	Firmicutes_A	c__Clostridia	o__Lachnospirales	f__Lachnospiraceae	g__Dorea	s__Dorea sp900066555	73.8	8.625	1901339	3.68162	3.68162	0	7.36323	CD
		CD10_74.48_1.593_bin.5.strict.fa	TD81_93.93_1.342_bin.54.permissive.fa	13	2	0	15	d__Bacteria	Firmicutes_A	c__Clostridia_A	o__Christensenellales	f__CAG-138	g__PeH17	s__PeH17 sp000435055	74.48	1.593	1606826	8.09048	1.24469	0	9.33517	CD
		CD10_75.94_0.0_bin.1.orig.fa	TD84_98.73_0.632_bin.54.orig.fa	4	3	0	7	d__Bacteria	Firmicutes_A	c__Clostridia	o__Lachnospirales	f__Lachnospiraceae	g__Ruminococcus_A	s__Ruminococcus_A sp000437095	75.94	0	1750163	2.2855	1.71413	0	3.99963	CD
		CD10_76.12_1.265_bin.13.strict.fa	TD81_93.67_0.632_bin.3.orig.fa	21	7	0	28	d__Bacteria	Firmicutes_A	c__Clostridia	o__Lachnospirales	f__Lachnospiraceae	g__KLE1615	s__KLE1615 sp900066985	76.12	1.265	2163110	9.70824	3.23608	0	12.9443	CD
		CD10_76.31_0.584_bin.43.orig.fa	TD3_99.41_0.0_bin.37.orig.fa	16	16	0	32	d__Bacteria	Firmicutes_A	c__Clostridia	o__Lachnospirales	f__Lachnospiraceae	g__Dorea	s__Dorea longicatena	76.31	0.584	1658681	9.64622	9.64622	0	19.2924	CD
		CD10_77.29_4.120_bin.10.strict.fa	CD53_99.23_0.0_bin.16.orig.fa	42	35	0	77	d__Bacteria	Bacteroidota	c__Bacteroidia	o__Bacteroidales	f__Bacteroidaceae	g__Bacteroides	s__Bacteroides uniformis	77.29	4.12	3918455	10.7185	8.93209	0	19.6506	CD
		CD10_77.65_1.476_bin.41.permissive.fa	TD93_99.36_0.0_bin.19.orig.fa	13	3	0	16	d__Bacteria	Firmicutes_A	c__Clostridia	o__Lachnospirales	f__Lachnospiraceae	g__GCA-900066135	s__GCA-900066135 sp900543575	77.65	1.476	2500910	5.19811	1.19956	0	6.39767	CD
		CD10_77.72_1.879_bin.7.orig.fa	TD35_99.32_0.0_bin.5.strict.fa	1	1	0	2	d__Bacteria	Firmicutes_A	c__Clostridia	o__Lachnospirales	f__Lachnospiraceae	g__Eubacterium_G	s__Eubacterium_G sp000435815	77.72	1.879	2161470	0.462648	0.462648	0	0.925296	CD
		CD10_78.44_3.448_bin.47.strict.fa	CD46_97.34_0.552_bin.38.orig.fa	31	35	0	66	d__Bacteria	Firmicutes_A	c__Clostridia	o__Lachnospirales	f__Lachnospiraceae	g__Agathobacter	s__Agathobacter faecis	78.44	3.448	2633205	11.7727	13.2918	0	25.0645	CD
		CD10_80.95_1.119_bin.36.orig.fa	CD97_98.52_0.0_bin.13.strict.fa	10	0	0	10	d__Bacteria	Bacteroidota	c__Bacteroidia	o__Bacteroidales	f__Bacteroidaceae	g__Phocaeicola	s__Phocaeicola plebeius_A	80.95	1.119	2771379	3.60831	0	0	3.60831	CD
		CD10_80.99_3.456_bin.21.orig.fa	CD28_100.0_0.0_bin.35.orig.fa	13	15	0	28	d__Bacteria	Actinobacteriota	c__Actinomycetia	o__Actinomycetales	f__Bifidobacteriaceae	g__Bifidobacterium	s__Bifidobacterium longum	80.99	3.456	2021001	6.43246	7.42206	0	13.8545	CD
		CD10_81.23_5.379_bin.23.orig.fa	TD21_99.36_0.0_bin.32.orig.fa	7	7	0	14	d__Bacteria	Firmicutes_A	c__Clostridia	o__Lachnospirales	f__Lachnospiraceae	g__Blautia_A	s__Blautia_A wexlerae	81.23	5.379	2642207	2.6493	2.6493	0	5.2986	CD
		CD10_83.17_1.644_bin.22.permissive.fa	CD21_98.82_0.145_bin.29.orig.fa	8	6	0	14	d__Bacteria	Firmicutes	c__Bacilli	o__Lactobacillales	f__Streptococcaceae	g__Streptococcus	s__Streptococcus salivarius	83.17	1.644	1633690	4.89689	3.67267	0	8.56956	CD
		CD10_84.59_3.671_bin.4.orig.fa	CD95_98.91_0.603_bin.11.orig.fa	27	9	0	36	d__Bacteria	Firmicutes_A	c__Clostridia	o__Lachnospirales	f__Lachnospiraceae	g__Roseburia	s__Roseburia intestinalis	84.59	3.671	2748692	9.82285	3.27428	0	13.0971	CD
		CD10_84.71_0.632_bin.17.orig.fa	CD66_95.56_0.0_bin.2.orig.fa	16	3	0	19	d__Bacteria	Firmicutes_A	c__Clostridia	o__Lachnospirales	f__Lachnospiraceae	g__Blautia_A	s__Blautia_A sp900066165	84.71	0.632	2847396	5.61917	1.05359	0	6.67276	CD
		CD10_85.98_0.0_bin.19.orig.fa	CD51_99.32_0.0_bin.30.orig.fa	17	14	0	31	d__Bacteria	Firmicutes_A	c__Clostridia	o__Lachnospirales	f__Lachnospiraceae	g__Coprococcus	s__Coprococcus sp900066115	85.98	0	2209696	7.69337	6.33571	0	14.0291	CD
		CD10_87.69_0.671_bin.20.orig.fa	CD98_93.28_0.0_bin.23.orig.fa	14	4	0	18	d__Bacteria	Firmicutes_A	c__Clostridia	o__Oscillospirales	f__Oscillospiraceae	g__CAG-103	s__CAG-103 sp000432375	87.69	0.671	1728527	8.09938	2.31411	0	10.4135	CD
		CD10_88.70_2.348_bin.44.strict.fa	CD39_98.29_0.0_bin.23.orig.fa	9	3	0	12	d__Bacteria	Firmicutes_A	c__Clostridia	o__Oscillospirales	f__Butyricicoccaceae	g__Agathobaculum	s__Agathobaculum butyriciproducens	88.7	2.348	1901504	4.7331	1.5777	0	6.31079	CD
		CD10_88.88_1.342_bin.39.orig.fa	TD86_93.28_0.671_bin.15.orig.fa	8	5	0	13	d__Bacteria	Firmicutes_A	c__Clostridia	o__Oscillospirales	f__Oscillospiraceae	g__CAG-83	s__CAG-83 sp000431575	88.88	1.342	1714774	4.66534	2.91584	0	7.58117	CD
		CD10_91.34_0.403_bin.34.orig.fa	TD64_100.0_0.0_bin.28.orig.fa	32	31	0	63	d__Bacteria	Actinobacteriota	c__Coriobacteriia	o__Coriobacteriales	f__Eggerthellaceae	g__Adlercreutzia	s__Adlercreutzia equolifaciens	91.34	0.403	2521646	12.6901	12.2936	0	24.9837	CD
		CD10_91.98_1.817_bin.25.orig.fa	CD48_98.65_0.0_bin.24.orig.fa	20	11	0	31	d__Bacteria	Firmicutes_A	c__Clostridia	o__Oscillospirales	f__Oscillospiraceae	g__ER4	s__ER4 sp000765235	91.98	1.817	1845817	10.8353	5.95942	0	16.7947	CD
		CD10_93.28_0.0_bin.3.orig.fa	TD50_98.65_0.0_bin.35.orig.fa	17	10	0	27	d__Bacteria	Firmicutes_A	c__Clostridia	o__Lachnospirales	f__Lachnospiraceae	g__TF01-11	s__TF01-11 sp003529475	93.28	0	2717365	6.25606	3.68004	0	9.9361	CD
		CD10_93.47_0.0_bin.11.orig.fa	CD2_99.51_0.0_bin.34.orig.fa	102	37	0	139	d__Bacteria	Firmicutes_A	c__Clostridia	o__Lachnospirales	f__Lachnospiraceae	g__Agathobacter	s__Agathobacter rectalis	93.47	0	2235715	45.623	16.5495	0	62.1725	CD
		CD10_94.10_1.342_bin.15.orig.fa	TD60_97.98_0.732_bin.21.orig.fa	16	9	0	25	d__Bacteria	Firmicutes_A	c__Clostridia	o__Lachnospirales	f__Lachnospiraceae	g__Coprococcus_A	s__Coprococcus_A catus	94.1	1.342	2582004	6.19674	3.48566	0	9.6824	CD
		CD10_95.22_0.636_bin.16.orig.fa	CD88_99.36_0.0_bin.38.orig.fa	28	18	0	46	d__Bacteria	Firmicutes_A	c__Clostridia	o__Lachnospirales	f__Lachnospiraceae	g__Blautia	s__Blautia sp000436935	95.22	0.636	2448815	11.4341	7.35049	0	18.7846	CD
		CD10_95.34_0.843_bin.6.orig.fa	TD38_100.0_0.0_bin.39.orig.fa	34	14	0	48	d__Bacteria	Firmicutes_A	c__Clostridia	o__Lachnospirales	f__Lachnospiraceae	g__UMGS1375	s__UMGS1375 sp900066615	95.34	0.843	2511486	13.5378	5.57439	0	19.1122	CD
		CD10_96.66_2.040_bin.26.orig.fa	CD51_98.63_0.0_bin.34.strict.fa	5	15	0	20	d__Bacteria	Firmicutes_A	c__Clostridia	o__Oscillospirales	f__Ruminococcaceae	g__Gemmiger	s__Gemmiger qucibialis	96.66	2.04	2351721	2.1261	6.37831	0	8.50441	CD
		CD10_96.68_0.0_bin.31.orig.fa	TD5_98.24_0.0_bin.24.orig.fa	5	16	0	21	d__Bacteria	Firmicutes_A	c__Clostridia	o__Lachnospirales	f__Lachnospiraceae	g__Mediterraneibacter	s__Mediterraneibacter lactaris	96.68	0	2322083	2.15324	6.89037	0	9.0436	CD
		CD10_96.95_0.566_bin.30.orig.fa	CD30_99.62_0.0_bin.49.orig.fa	28	24	0	52	d__Bacteria	Bacteroidota	c__Bacteroidia	o__Bacteroidales	f__Barnesiellaceae	g__Barnesiella	s__Barnesiella intestinihominis	96.95	0.566	3117959	8.98023	7.69734	0	16.6776	CD
		CD10_97.31_0.0_bin.12.orig.fa	TD65_97.98_0.0_bin.21.orig.fa	23	22	0	45	d__Bacteria	Firmicutes_A	c__Clostridia	o__Oscillospirales	f__Acutalibacteraceae	g__CAG-217	s__CAG-217 sp000436335	97.31	0	2021761	11.3762	10.8816	0	22.2578	CD
		CD10_97.48_0.0_bin.14.orig.fa	CD94_99.05_0.0_bin.1.orig.fa	36	24	0	60	d__Bacteria	Firmicutes	c__Bacilli	o__Erysipelotrichales	f__Erysipelatoclostridiaceae	g__Erysipelatoclostridium	s__Erysipelatoclostridium sp000752095	97.48	0	2794161	12.884	8.58934	0	21.4734	CD
		CD10_97.59_0.961_bin.27.orig.fa	CD4_99.51_0.480_bin.15.orig.fa	20	24	2	46	d__Bacteria	Bacteroidota	c__Bacteroidia	o__Bacteroidales	f__Rikenellaceae	g__Alistipes	s__Alistipes putredinis	97.59	0.961	2283614	8.75805	10.5097	0.875805	20.1435	CD
		CD10_97.67_0.0_bin.9.orig.fa	TD33_98.94_0.0_bin.20.orig.fa	13	15	0	28	d__Bacteria	Firmicutes_A	c__Clostridia	o__Lachnospirales	f__Lachnospiraceae	g__Fusicatenibacter	s__Fusicatenibacter saccharivorans	97.67	0	2988298	4.3503	5.01958	0	9.36988	CD
		CD10_97.98_0.732_bin.38.strict.fa	TD44_99.32_0.0_bin.18.orig.fa	26	7	0	33	d__Bacteria	Firmicutes_A	c__Clostridia	o__Oscillospirales	f__Acutalibacteraceae	g__Clostridium_A	s__Clostridium_A leptum	97.98	0.732	2713472	9.58182	2.57972	0	12.1615	CD
		CD10_98.32_0.671_bin.40.orig.fa	CD5_98.32_0.0_bin.25.orig.fa	0	0	0	0	d__Bacteria	Firmicutes_A	c__Clostridia	o__Oscillospirales	f__Oscillospiraceae	g__Evtepia	s__Evtepia gabavorous	98.32	0.671	2476402	0	0	0	0	CD
		CD10_98.65_0.671_bin.8.orig.fa	TD97_100.0_0.671_bin.8.orig.fa	27	14	0	41	d__Bacteria	Firmicutes_A	c__Clostridia	o__Lachnospirales	f__Lachnospiraceae	g__Anaerobutyricum	s__Anaerobutyricum hallii	98.65	0.671	2870297	9.40669	4.87754	0	14.2842	CD
		CD10_98.68_3.349_bin.48.orig.fa	CD44_99.03_0.740_bin.22.orig.fa	28	21	0	49	d__Bacteria	Firmicutes_A	c__Clostridia	o__Lachnospirales	f__Lachnospiraceae	g__CAG-45	s__CAG-45 sp900066395	98.68	3.349	2629845	10.647	7.98526	0	18.6323	CD
		CD10_98.92_2.214_bin.2.orig.fa	TD64_97.20_0.466_bin.20.orig.fa	28	13	0	41	d__Bacteria	Firmicutes_A	c__Clostridia_A	o__Christensenellales	f__CAG-74	g__UBA11524	s__UBA11524 sp000437595	98.92	2.214	2778669	10.0768	4.6785	0	14.7553	CD
		CD10_98.94_2.746_bin.42.strict.fa	CD40_98.94_0.0_bin.31.orig.fa	25	32	0	57	d__Bacteria	Firmicutes_A	c__Clostridia	o__Peptostreptococcales	f__Peptostreptococcaceae	g__Romboutsia	s__Romboutsia timonensis	98.94	2.746	3603301	6.93808	8.88075	0	15.8188	CD
		CD10_99.32_0.671_bin.29.orig.fa	CD96_99.32_0.671_bin.26.orig.fa	42	40	0	82	d__Bacteria	Firmicutes_A	c__Clostridia	o__Oscillospirales	f__Acutalibacteraceae	g__Ruminococcus_E	s__Ruminococcus_E bromii_B	99.32	0.671	2279500	18.4251	17.5477	0	35.9728	CD
		CD100_100.0_0.227_bin.9.orig.fa	CD79_100.0_0.0_bin.31.strict.fa	17	16	0	33	d__Bacteria	Actinobacteriota	c__Actinomycetia	o__Actinomycetales	f__Bifidobacteriaceae	g__Bifidobacterium	s__Bifidobacterium pseudocatenulatum	100	0.227	2245609	7.57033	7.12502	0	14.6953	CD
		CD100_72.93_2.074_bin.20.strict.fa	CD82_97.98_1.342_bin.43.orig.fa	11	8	0	19	d__Bacteria	Firmicutes_A	c__Clostridia	o__Lachnospirales	f__Lachnospiraceae	g__Anaerostipes	s__Anaerostipes hadrus_A	72.93	2.074	1628023	6.75666	4.91394	0	11.6706	CD
		CD100_76.91_0.044_bin.14.permissive.fa	CD88_100.0_0.0_bin.10.strict.fa	29	8	0	37	d__Bacteria	Firmicutes_A	c__Clostridia	o__Peptostreptococcales	f__Peptostreptococcaceae	g__Intestinibacter	s__Intestinibacter bartlettii	76.91	0.044	2061011	14.0708	3.88159	0	17.9524	CD
		CD100_80.06_2.932_bin.22.permissive.fa	TD100_99.18_0.0_bin.12.strict.fa	28	16	0	44	d__Bacteria	Firmicutes	c__Bacilli	o__Lactobacillales	f__Lactobacillaceae	g__Limosilactobacillus	s__Limosilactobacillus mucosae	80.06	2.932	2132253	13.1316	7.5038	0	20.6354	CD
		CD100_86.84_2.730_bin.18.permissive.fa	TD27_99.96_0.037_bin.4.orig.fa	24	39	0	63	d__Bacteria	Proteobacteria	c__Gammaproteobacteria	o__Enterobacterales	f__Enterobacteriaceae	g__Escherichia	s__Escherichia flexneri	86.84	2.73	4748506	5.05422	8.21311	0	13.2673	CD
		CD100_89.96_0.691_bin.3.strict.fa	CD28_100.0_0.0_bin.35.orig.fa	23	23	1	47	d__Bacteria	Actinobacteriota	c__Actinomycetia	o__Actinomycetales	f__Bifidobacteriaceae	g__Bifidobacterium	s__Bifidobacterium longum	89.96	0.691	2115983	10.8697	10.8697	0.472594	22.2119	CD
		CD100_90.03_1.486_bin.8.orig.fa	TD99_99.18_0.495_bin.36.orig.fa	22	22	1	45	d__Bacteria	Bacteroidota	c__Bacteroidia	o__Bacteroidales	f__Bacteroidaceae	g__Bacteroides	s__Bacteroides stercoris	90.03	1.486	3531016	6.2305	6.2305	0.283205	12.7442	CD
		CD100_91.67_0.0_bin.5.orig.fa	CD13_99.37_0.0_bin.16.orig.fa	18	19	0	37	d__Bacteria	Bacteroidota	c__Bacteroidia	o__Bacteroidales	f__Tannerellaceae	g__Parabacteroides	s__Parabacteroides merdae	91.67	0	4051889	4.44237	4.68917	0	9.13154	CD
		CD100_92.19_2.004_bin.11.strict.fa	TD33_98.94_0.0_bin.20.orig.fa	26	27	0	53	d__Bacteria	Firmicutes_A	c__Clostridia	o__Lachnospirales	f__Lachnospiraceae	g__Fusicatenibacter	s__Fusicatenibacter saccharivorans	92.19	2.004	2773842	9.37328	9.73379	0	19.1071	CD
		CD100_93.46_2.458_bin.21.strict.fa	TD28_99.42_0.128_bin.8.orig.fa	54	46	0	100	d__Bacteria	Bacteroidota	c__Bacteroidia	o__Bacteroidales	f__Tannerellaceae	g__Parabacteroides	s__Parabacteroides distasonis	93.46	2.458	4577722	11.7963	10.0487	0	21.8449	CD
		CD100_96.64_0.0_bin.7.strict.fa	TD83_99.32_0.0_bin.14.strict.fa	20	16	0	36	d__Bacteria	Firmicutes_A	c__Clostridia	o__Lachnospirales	f__Lachnospiraceae	g__Lachnospira	s__Lachnospira rogosae	96.64	0	2874601	6.95749	5.56599	0	12.5235	CD
		CD100_97.04_0.335_bin.2.orig.fa	CD58_98.65_0.335_bin.25.orig.fa	32	14	0	46	d__Bacteria	Firmicutes_A	c__Clostridia	o__Oscillospirales	f__Acutalibacteraceae	g__Ruminococcus_E	s__Ruminococcus_E sp003526955	97.04	0.335	1915227	16.7082	7.30984	0	24.018	CD
		CD100_97.46_0.0_bin.13.strict.fa	TD94_100.0_0.0_bin.19.orig.fa	31	33	1	65	d__Bacteria	Firmicutes_A	c__Clostridia	o__Lachnospirales	f__Lachnospiraceae	g__CAG-81	s__CAG-81 sp900066535	97.46	0	3325611	9.3216	9.92299	0.300697	19.5453	CD
		CD100_97.80_2.448_bin.6.strict.fa	CD92_100.0_0.037_bin.46.strict.fa	26	28	0	54	d__Bacteria	Proteobacteria	c__Gammaproteobacteria	o__Enterobacterales	f__Enterobacteriaceae	g__Klebsiella	s__Klebsiella pneumoniae	97.8	2.448	5045846	5.15275	5.54912	0	10.7019	CD
		CD100_97.82_0.793_bin.10.orig.fa	CD46_97.34_0.552_bin.38.orig.fa	42	39	0	81	d__Bacteria	Firmicutes_A	c__Clostridia	o__Lachnospirales	f__Lachnospiraceae	g__Agathobacter	s__Agathobacter faecis	97.82	0.793	2842925	14.7735	13.7183	0	28.4918	CD
		CD100_99.24_0.375_bin.1.orig.fa	CD39_99.24_0.0_bin.6.orig.fa	88	105	0	193	d__Bacteria	Bacteroidota	c__Bacteroidia	o__Bacteroidales	f__Bacteroidaceae	g__Phocaeicola	s__Phocaeicola vulgatus	99.24	0.375	5698107	15.4437	18.4272	0	33.8709	CD
		CD100_99.32_0.0_bin.4.orig.fa	TD45_99.32_0.0_bin.49.orig.fa	30	24	0	54	d__Bacteria	Firmicutes_A	c__Clostridia	o__Lachnospirales	f__Lachnospiraceae	g__Lachnospira	s__Lachnospira sp000437735	99.32	0	2894713	10.3637	8.29098	0	18.6547	CD
		CD11_100.0_0.201_bin.26.strict.fa	TD64_100.0_0.0_bin.28.orig.fa	29	18	0	47	d__Bacteria	Actinobacteriota	c__Coriobacteriia	o__Coriobacteriales	f__Eggerthellaceae	g__Adlercreutzia	s__Adlercreutzia equolifaciens	100	0.201	2714257	10.6843	6.63165	0	17.316	CD
		CD11_72.83_3.401_bin.18.orig.fa	CD44_99.31_0.0_bin.10.orig.fa	28	17	0	45	d__Bacteria	Firmicutes_A	c__Clostridia	o__Oscillospirales	f__Ruminococcaceae	g__Faecalibacterium	s__Faecalibacterium prausnitzii_C	72.83	3.401	1738705	16.1039	9.77739	0	25.8813	CD
		CD11_74.17_1.898_bin.10.orig.fa	CD43_100.0_0.0_bin.13.orig.fa	9	7	0	16	d__Bacteria	Firmicutes_A	c__Clostridia	o__Lachnospirales	f__Lachnospiraceae	g__Clostridium_Q	s__Clostridium_Q sp003024715	74.17	1.898	1913027	4.70459	3.65912	0	8.36371	CD
		CD11_75.84_1.937_bin.32.orig.fa	TD90_95.96_0.0_bin.18.orig.fa	14	5	0	19	d__Bacteria	Firmicutes_A	c__Clostridia	o__Clostridiales	f__Clostridiaceae	g__Clostridium	s__Clostridium sp900540255	75.84	1.937	2082667	6.72215	2.40077	0	9.12292	CD
		CD11_75.87_2.782_bin.48.orig.fa	CD15_97.22_0.369_bin.2.orig.fa	8	8	0	16	d__Bacteria	Firmicutes_A	c__Clostridia	o__Lachnospirales	f__Lachnospiraceae	g__UBA11774	s__UBA11774 sp003507655	75.87	2.782	1714875	4.66506	4.66506	0	9.33013	CD
		CD11_76.70_0.170_bin.15.orig.fa	TD33_96.08_0.0_bin.10.orig.fa	19	10	0	29	d__Bacteria	Firmicutes_A	c__Clostridia	o__Oscillospirales	f__Ruminococcaceae	g__Faecalibacterium	s__Faecalibacterium sp900539945	76.7	0.17	1803137	10.5372	5.54589	0	16.0831	CD
		CD11_77.00_2.531_bin.42.orig.fa	TD60_97.98_0.732_bin.21.orig.fa	6	1	0	7	d__Bacteria	Firmicutes_A	c__Clostridia	o__Lachnospirales	f__Lachnospiraceae	g__Coprococcus_A	s__Coprococcus_A catus	77	2.531	2089144	2.87199	0.478665	0	3.35065	CD
		CD11_77.21_3.355_bin.14.strict.fa	TD97_100.0_0.671_bin.8.orig.fa	14	14	1	29	d__Bacteria	Firmicutes_A	c__Clostridia	o__Lachnospirales	f__Lachnospiraceae	g__Anaerobutyricum	s__Anaerobutyricum hallii	77.21	3.355	2532841	5.52739	5.52739	0.394814	11.4496	CD
		CD11_79.83_0.0_bin.9.orig.fa	TD5_98.24_0.0_bin.24.orig.fa	10	10	0	20	d__Bacteria	Firmicutes_A	c__Clostridia	o__Lachnospirales	f__Lachnospiraceae	g__Mediterraneibacter	s__Mediterraneibacter lactaris	79.83	0	1851972	5.39965	5.39965	0	10.7993	CD
		CD11_81.53_2.426_bin.44.orig.fa	TD93_99.36_0.0_bin.19.orig.fa	19	7	0	26	d__Bacteria	Firmicutes_A	c__Clostridia	o__Lachnospirales	f__Lachnospiraceae	g__GCA-900066135	s__GCA-900066135 sp900543575	81.53	2.426	2725594	6.97096	2.56825	0	9.53921	CD
		CD11_82.41_0.680_bin.27.orig.fa	CD21_100.0_0.0_bin.53.orig.fa	7	2	0	9	d__Bacteria	Firmicutes_A	c__Clostridia	o__Oscillospirales	f__Ruminococcaceae	g__Faecalibacterium	s__Faecalibacterium prausnitzii	82.41	0.68	1780167	3.93222	1.12349	0	5.05571	CD
		CD11_85.45_0.0_bin.16.orig.fa	CD50_98.65_0.0_bin.27.orig.fa	24	20	0	44	d__Bacteria	Firmicutes_A	c__Clostridia	o__Lachnospirales	f__Lachnospiraceae	g__Eubacterium_F	s__Eubacterium_F sp003491505	85.45	0	2290773	10.4768	8.73068	0	19.2075	CD
		CD11_86.76_0.843_bin.28.orig.fa	CD66_95.56_0.0_bin.2.orig.fa	15	7	1	23	d__Bacteria	Firmicutes_A	c__Clostridia	o__Lachnospirales	f__Lachnospiraceae	g__Blautia_A	s__Blautia_A sp900066165	86.76	0.843	2916071	5.14391	2.40049	0.342927	7.88733	CD
		CD11_87.82_0.0_bin.24.orig.fa	CD48_98.65_0.0_bin.24.orig.fa	13	13	0	26	d__Bacteria	Firmicutes_A	c__Clostridia	o__Oscillospirales	f__Oscillospiraceae	g__ER4	s__ER4 sp000765235	87.82	0	1748531	7.43481	7.43481	0	14.8696	CD
		CD11_87.91_0.894_bin.45.permissive.fa	TD73_97.98_0.0_bin.35.orig.fa	6	4	0	10	d__Bacteria	Firmicutes_A	c__Clostridia	o__Lachnospirales	f__Anaerotignaceae	g__Anaerotignum	s__Anaerotignum sp000436415	87.91	0.894	1775021	3.38024	2.25349	0	5.63374	CD
		CD11_88.01_0.042_bin.36.strict.fa	TD50_97.27_0.0_bin.67.orig.fa	13	14	1	28	d__Bacteria	Firmicutes_A	c__Clostridia	o__Oscillospirales	f__Ruminococcaceae	g__Gemmiger	s__Gemmiger formicilis	88.01	0.042	2282540	5.69541	6.13352	0.438108	12.267	CD
		CD11_88.49_0.0_bin.19.orig.fa	TD3_99.41_0.0_bin.37.orig.fa	29	28	0	57	d__Bacteria	Firmicutes_A	c__Clostridia	o__Lachnospirales	f__Lachnospiraceae	g__Dorea	s__Dorea longicatena	88.49	0	2271541	12.7667	12.3264	0	25.0931	CD
		CD11_88.90_2.013_bin.8.orig.fa	TD2_98.65_0.0_bin.43.orig.fa	21	21	0	42	d__Bacteria	Firmicutes_A	c__Clostridia	o__Lachnospirales	f__Lachnospiraceae	g__CAG-127	s__CAG-127 sp900319515	88.9	2.013	2545592	8.24955	8.24955	0	16.4991	CD
		CD11_90.03_0.680_bin.39.orig.fa	CD51_98.63_0.0_bin.34.strict.fa	12	17	0	29	d__Bacteria	Firmicutes_A	c__Clostridia	o__Oscillospirales	f__Ruminococcaceae	g__Gemmiger	s__Gemmiger qucibialis	90.03	0.68	2298498	5.2208	7.39613	0	12.6169	CD
		CD11_90.08_1.564_bin.41.permissive.fa	TD28_99.42_0.128_bin.8.orig.fa	60	26	0	86	d__Bacteria	Bacteroidota	c__Bacteroidia	o__Bacteroidales	f__Tannerellaceae	g__Parabacteroides	s__Parabacteroides distasonis	90.08	1.564	3993133	15.0258	6.51118	0	21.537	CD
		CD11_91.30_2.215_bin.34.orig.fa	CD12_98.43_1.342_bin.9.orig.fa	20	7	0	27	d__Bacteria	Firmicutes_A	c__Clostridia	o__Lachnospirales	f__Lachnospiraceae	g__CAG-303	s__CAG-303 sp000437755	91.3	2.215	2472465	8.08909	2.83118	0	10.9203	CD
		CD11_92.92_1.342_bin.2.orig.fa	TD16_98.65_0.671_bin.19.orig.fa	0	2	0	2	d__Bacteria	Firmicutes_A	c__Clostridia	o__Lachnospirales	f__Lachnospiraceae	g__Anaerostipes	s__Anaerostipes hadrus	92.92	1.342	2276782	0	0.878433	0	0.878433	CD
		CD11_93.15_0.079_bin.7.strict.fa	CD30_99.62_0.0_bin.49.orig.fa	45	29	0	74	d__Bacteria	Bacteroidota	c__Bacteroidia	o__Bacteroidales	f__Barnesiellaceae	g__Barnesiella	s__Barnesiella intestinihominis	93.15	0.079	2824494	15.9321	10.2673	0	26.1994	CD
		CD11_93.28_0.671_bin.17.orig.fa	TD84_93.28_0.0_bin.10.orig.fa	10	16	0	26	d__Bacteria	Firmicutes_A	c__Clostridia	o__Lachnospirales	f__Lachnospiraceae	g__Eubacterium_G	s__Eubacterium_G sp000434315	93.28	0.671	2101085	4.75945	7.61511	0	12.3746	CD
		CD11_93.81_2.294_bin.4.orig.fa	CD95_98.91_0.603_bin.11.orig.fa	25	15	0	40	d__Bacteria	Firmicutes_A	c__Clostridia	o__Lachnospirales	f__Lachnospiraceae	g__Roseburia	s__Roseburia intestinalis	93.81	2.294	3194977	7.82478	4.69487	0	12.5197	CD
		CD11_94.01_0.704_bin.20.orig.fa	CD40_98.94_0.0_bin.31.orig.fa	19	12	0	31	d__Bacteria	Firmicutes_A	c__Clostridia	o__Peptostreptococcales	f__Peptostreptococcaceae	g__Romboutsia	s__Romboutsia timonensis	94.01	0.704	2709676	7.01191	4.42857	0	11.4405	CD
		CD11_94.71_1.442_bin.30.orig.fa	TD52_99.27_0.480_bin.11.orig.fa	12	20	0	32	d__Bacteria	Bacteroidota	c__Bacteroidia	o__Bacteroidales	f__Rikenellaceae	g__Alistipes	s__Alistipes onderdonkii	94.71	1.442	3223559	3.72259	6.20432	0	9.92692	CD
		CD11_94.91_0.0_bin.23.orig.fa	TD33_98.94_0.0_bin.20.orig.fa	20	26	0	46	d__Bacteria	Firmicutes_A	c__Clostridia	o__Lachnospirales	f__Lachnospiraceae	g__Fusicatenibacter	s__Fusicatenibacter saccharivorans	94.91	0	2614890	7.64851	9.94306	0	17.5916	CD
		CD11_95.30_2.181_bin.47.strict.fa	CD9_98.99_0.0_bin.28.orig.fa	44	22	1	67	d__Bacteria	Firmicutes_A	c__Clostridia	o__Oscillospirales	f__Butyricicoccaceae	g__Agathobaculum	s__Agathobaculum sp003481705	95.3	2.181	2344231	18.7695	9.38474	0.426579	28.5808	CD
		CD11_95.45_0.123_bin.1.orig.fa	CD53_99.23_0.0_bin.16.orig.fa	33	67	0	100	d__Bacteria	Bacteroidota	c__Bacteroidia	o__Bacteroidales	f__Bacteroidaceae	g__Bacteroides	s__Bacteroides uniformis	95.45	0.123	4355399	7.5768	15.3832	0	22.96	CD
		CD11_96.25_1.006_bin.21.orig.fa	CD5_98.32_0.0_bin.25.orig.fa	1	0	0	1	d__Bacteria	Firmicutes_A	c__Clostridia	o__Oscillospirales	f__Oscillospiraceae	g__Evtepia	s__Evtepia gabavorous	96.25	1.006	2273148	0.439919	0	0	0.439919	CD
		CD11_96.61_2.334_bin.43.orig.fa	CD46_97.34_0.552_bin.38.orig.fa	39	33	0	72	d__Bacteria	Firmicutes_A	c__Clostridia	o__Lachnospirales	f__Lachnospiraceae	g__Agathobacter	s__Agathobacter faecis	96.61	2.334	3046214	12.8028	10.8331	0	23.6359	CD
		CD11_96.83_0.714_bin.11.strict.fa	CD39_99.24_0.0_bin.6.orig.fa	52	34	0	86	d__Bacteria	Bacteroidota	c__Bacteroidia	o__Bacteroidales	f__Bacteroidaceae	g__Phocaeicola	s__Phocaeicola vulgatus	96.83	0.714	4789337	10.8575	7.0991	0	17.9566	CD
		CD11_96.94_0.105_bin.46.permissive.fa	CD62_100.0_0.105_bin.4.orig.fa	24	15	0	39	d__Bacteria	Proteobacteria	c__Gammaproteobacteria	o__Burkholderiales	f__Burkholderiaceae	g__Parasutterella	s__Parasutterella excrementihominis	96.94	0.105	2445034	9.81581	6.13488	0	15.9507	CD
		CD11_97.31_0.0_bin.5.orig.fa	CD32_97.98_0.0_bin.16.orig.fa	19	40	0	59	d__Bacteria	Firmicutes_A	c__Clostridia	o__Oscillospirales	f__Ruminococcaceae	g__CAG-115	s__CAG-115 sp003531585	97.31	0	3513610	5.40754	11.3843	0	16.7918	CD
		CD11_97.70_0.268_bin.37.orig.fa	TD38_100.0_0.0_bin.39.orig.fa	30	26	0	56	d__Bacteria	Firmicutes_A	c__Clostridia	o__Lachnospirales	f__Lachnospiraceae	g__UMGS1375	s__UMGS1375 sp900066615	97.7	0.268	2743151	10.9363	9.47815	0	20.4145	CD
		CD11_97.98_0.671_bin.25.orig.fa	CD6_99.32_0.671_bin.16.orig.fa	11	10	0	21	d__Bacteria	Firmicutes_A	c__Clostridia	o__Lachnospirales	f__CAG-274	g__CAG-274	s__CAG-274 sp000432155	97.98	0.671	2208599	4.98053	4.52776	0	9.50829	CD
		CD11_97.98_1.342_bin.22.orig.fa	TD58_97.98_0.671_bin.18.orig.fa	22	42	0	64	d__Bacteria	Firmicutes_A	c__Clostridia	o__Monoglobales_A	f__UBA1381	g__CAG-41	s__CAG-41 sp900066215	97.98	1.342	3523945	6.243	11.9185	0	18.1615	CD
		CD11_98.10_2.109_bin.49.permissive.fa	CD76_97.46_0.0_bin.5.permissive.fa	15	37	0	52	d__Bacteria	Firmicutes_C	c__Negativicutes	o__Veillonellales	f__Dialisteraceae	g__Dialister	s__Dialister invisus	98.1	2.109	2410976	6.22155	15.3465	0	21.568	CD
		CD11_98.65_0.0_bin.3.orig.fa	TD16_99.32_0.0_bin.3.orig.fa	14	9	0	23	d__Bacteria	Firmicutes_A	c__Clostridia	o__Oscillospirales	f__Acutalibacteraceae	g__Eubacterium_R	s__Eubacterium_R sp000434995	98.65	0	1909456	7.33193	4.71338	0	12.0453	CD
		CD11_98.65_0.0_bin.6.orig.fa	TD50_98.65_0.0_bin.35.orig.fa	31	16	0	47	d__Bacteria	Firmicutes_A	c__Clostridia	o__Lachnospirales	f__Lachnospiraceae	g__TF01-11	s__TF01-11 sp003529475	98.65	0	2740626	11.3113	5.83808	0	17.1494	CD
		CD11_98.85_0.681_bin.29.orig.fa	CD49_100.0_0.0_bin.44.strict.fa	14	17	1	32	d__Bacteria	Actinobacteriota	c__Actinomycetia	o__Actinomycetales	f__Bifidobacteriaceae	g__Bifidobacterium	s__Bifidobacterium adolescentis	98.85	0.681	2209851	6.33527	7.69283	0.452519	14.4806	CD
		CD11_99.30_1.165_bin.13.orig.fa	TD64_97.20_0.466_bin.20.orig.fa	28	32	1	61	d__Bacteria	Firmicutes_A	c__Clostridia_A	o__Christensenellales	f__CAG-74	g__UBA11524	s__UBA11524 sp000437595	99.3	1.165	3191995	8.77194	10.0251	0.313284	19.1103	CD
		CD11_99.32_0.671_bin.33.permissive.fa	CD96_99.32_0.671_bin.26.orig.fa	60	45	0	105	d__Bacteria	Firmicutes_A	c__Clostridia	o__Oscillospirales	f__Acutalibacteraceae	g__Ruminococcus_E	s__Ruminococcus_E bromii_B	99.32	0.671	2817131	21.2983	15.9737	0	37.272	CD
		CD11_99.51_1.682_bin.35.strict.fa	CD4_99.51_0.480_bin.15.orig.fa	19	19	1	39	d__Bacteria	Bacteroidota	c__Bacteroidia	o__Bacteroidales	f__Rikenellaceae	g__Alistipes	s__Alistipes putredinis	99.51	1.682	2994647	6.34465	6.34465	0.333929	13.0232	CD
		CD12_100.0_1.759_bin.23.orig.fa	CD21_100.0_0.0_bin.54.strict.fa	34	33	0	67	d__Bacteria	Actinobacteriota	c__Coriobacteriia	o__Coriobacteriales	f__Eggerthellaceae	g__Eggerthella	s__Eggerthella lenta	100	1.759	3270198	10.3969	10.0911	0	20.4881	CD
		CD12_72.71_1.474_bin.30.orig.fa	TD28_99.42_0.128_bin.8.orig.fa	15	6	0	21	d__Bacteria	Bacteroidota	c__Bacteroidia	o__Bacteroidales	f__Tannerellaceae	g__Parabacteroides	s__Parabacteroides distasonis	72.71	1.474	3344735	4.48466	1.79386	0	6.27852	CD
		CD12_75.04_3.333_bin.14.strict.fa	CD62_100.0_0.105_bin.4.orig.fa	8	3	0	11	d__Bacteria	Proteobacteria	c__Gammaproteobacteria	o__Burkholderiales	f__Burkholderiaceae	g__Parasutterella	s__Parasutterella excrementihominis	75.04	3.333	1665069	4.80461	1.80173	0	6.60633	CD
		CD12_77.58_0.0_bin.4.permissive.fa	CD40_98.94_0.0_bin.31.orig.fa	26	15	0	41	d__Bacteria	Firmicutes_A	c__Clostridia	o__Peptostreptococcales	f__Peptostreptococcaceae	g__Romboutsia	s__Romboutsia timonensis	77.58	0	2571539	10.1107	5.83308	0	15.9438	CD
		CD12_81.95_0.0_bin.11.orig.fa	CD57_89.29_0.647_bin.51.orig.fa	87	83	2	172	d__Bacteria	Bacteroidota	c__Bacteroidia	o__Bacteroidales	f__Bacteroidaceae	g__Bacteroides	s__Bacteroides ovatus	81.95	0	5647964	15.4038	14.6956	0.35411	30.4535	CD
		CD12_83.86_0.0_bin.8.orig.fa	TD22_98.10_0.316_bin.26.orig.fa	12	12	0	24	d__Bacteria	Firmicutes_A	c__Clostridia	o__Lachnospirales	f__Lachnospiraceae	g__Faecalimonas	s__Faecalimonas nexilis	83.86	0	2503481	4.79333	4.79333	0	9.58665	CD
		CD12_84.18_0.357_bin.24.orig.fa	CD51_98.65_0.134_bin.13.orig.fa	22	7	1	30	d__Bacteria	Firmicutes_A	c__Clostridia	o__Oscillospirales	f__Oscillospiraceae	g__Flavonifractor	s__Flavonifractor plautii	84.18	0.357	3037506	7.24278	2.30452	0.329217	9.87652	CD
		CD12_88.56_2.229_bin.19.orig.fa	CD88_99.36_0.0_bin.38.orig.fa	22	12	0	34	d__Bacteria	Firmicutes_A	c__Clostridia	o__Lachnospirales	f__Lachnospiraceae	g__Blautia	s__Blautia sp000436935	88.56	2.229	2529693	8.69671	4.74366	0	13.4404	CD
		CD12_90.62_1.360_bin.28.orig.fa	TD29_100.0_0.0_bin.40.orig.fa	50	48	3	101	d__Bacteria	Firmicutes_A	c__Clostridia	o__Oscillospirales	f__Ruminococcaceae	g__Faecalibacterium	s__Faecalibacterium prausnitzii_G	90.62	1.36	2231404	22.4074	21.5111	1.34445	45.263	CD
		CD12_93.67_3.392_bin.10.strict.fa	CD92_100.0_0.037_bin.46.strict.fa	16	4	0	20	d__Bacteria	Proteobacteria	c__Gammaproteobacteria	o__Enterobacterales	f__Enterobacteriaceae	g__Klebsiella	s__Klebsiella pneumoniae	93.67	3.392	4977561	3.21443	0.803606	0	4.01803	CD
		CD12_94.68_0.966_bin.29.orig.fa	TD79_97.82_1.187_bin.1.strict.fa	19	15	0	34	d__Bacteria	Firmicutes_A	c__Clostridia	o__Lachnospirales	f__Lachnospiraceae	g__Acetatifactor	s__Acetatifactor sp900066565	94.68	0.966	2866995	6.62715	5.23196	0	11.8591	CD
		CD12_95.60_0.894_bin.13.orig.fa	CD39_98.29_0.0_bin.23.orig.fa	10	15	0	25	d__Bacteria	Firmicutes_A	c__Clostridia	o__Oscillospirales	f__Butyricicoccaceae	g__Agathobaculum	s__Agathobaculum butyriciproducens	95.6	0.894	2598496	3.84838	5.77257	0	9.62095	CD
		CD12_95.97_2.684_bin.15.orig.fa	TD16_98.65_0.671_bin.19.orig.fa	41	43	0	84	d__Bacteria	Firmicutes_A	c__Clostridia	o__Lachnospirales	f__Lachnospiraceae	g__Anaerostipes	s__Anaerostipes hadrus	95.97	2.684	2492193	16.4514	17.2539	0	33.7053	CD
		CD12_96.28_1.632_bin.12.strict.fa	CD24_99.32_0.675_bin.15.orig.fa	70	72	0	142	d__Bacteria	Bacteroidota	c__Bacteroidia	o__Bacteroidales	f__Bacteroidaceae	g__Prevotella	s__Prevotella copri	96.28	1.632	3708216	18.877	19.4163	0	38.2933	CD
		CD12_96.64_0.081_bin.1.orig.fa	CD26_99.32_0.0_bin.26.orig.fa	21	22	0	43	d__Bacteria	Firmicutes_A	c__Clostridia	o__Lachnospirales	f__Lachnospiraceae	g__Eubacterium_G	s__Eubacterium_G ventriosum	96.64	0.081	2319265	9.05459	9.48576	0	18.5404	CD
		CD12_96.64_0.186_bin.22.orig.fa	TD35_97.76_0.124_bin.30.orig.fa	47	62	0	109	d__Bacteria	Bacteroidota	c__Bacteroidia	o__Bacteroidales	f__Bacteroidaceae	g__Phocaeicola	s__Phocaeicola coprocola	96.64	0.186	3436289	13.6775	18.0427	0	31.7203	CD
		CD12_97.98_1.342_bin.5.orig.fa	TD58_97.98_0.671_bin.18.orig.fa	15	14	1	30	d__Bacteria	Firmicutes_A	c__Clostridia	o__Monoglobales_A	f__UBA1381	g__CAG-41	s__CAG-41 sp900066215	97.98	1.342	3395132	4.41809	4.12355	0.294539	8.83618	CD
		CD12_98.22_0.743_bin.21.orig.fa	CD53_99.23_0.0_bin.16.orig.fa	36	32	1	69	d__Bacteria	Bacteroidota	c__Bacteroidia	o__Bacteroidales	f__Bacteroidaceae	g__Bacteroides	s__Bacteroides uniformis	98.22	0.743	4218061	8.53473	7.58642	0.237076	16.3582	CD
		CD12_98.65_0.0_bin.17.orig.fa	TD83_99.32_0.0_bin.14.strict.fa	24	19	1	44	d__Bacteria	Firmicutes_A	c__Clostridia	o__Lachnospirales	f__Lachnospiraceae	g__Lachnospira	s__Lachnospira rogosae	98.65	0	2936664	8.17254	6.46993	0.340522	14.983	CD
		CD12_98.65_0.671_bin.6.orig.fa	TD97_100.0_0.671_bin.8.orig.fa	33	34	1	68	d__Bacteria	Firmicutes_A	c__Clostridia	o__Lachnospirales	f__Lachnospiraceae	g__Anaerobutyricum	s__Anaerobutyricum hallii	98.65	0.671	2855550	11.5564	11.9066	0.350195	23.8133	CD
		CD12_98.65_0.671_bin.7.orig.fa	CD6_99.32_0.671_bin.16.orig.fa	19	16	0	35	d__Bacteria	Firmicutes_A	c__Clostridia	o__Lachnospirales	f__CAG-274	g__CAG-274	s__CAG-274 sp000432155	98.65	0.671	2515127	7.55429	6.36151	0	13.9158	CD
		CD12_99.05_2.704_bin.18.orig.fa	TD94_100.0_0.0_bin.19.orig.fa	78	56	2	136	d__Bacteria	Firmicutes_A	c__Clostridia	o__Lachnospirales	f__Lachnospiraceae	g__CAG-81	s__CAG-81 sp900066535	99.05	2.704	2927745	26.6417	19.1273	0.68312	46.4521	CD
		CD12_99.24_0.187_bin.27.orig.fa	CD39_99.24_0.0_bin.6.orig.fa	87	110	0	197	d__Bacteria	Bacteroidota	c__Bacteroidia	o__Bacteroidales	f__Bacteroidaceae	g__Phocaeicola	s__Phocaeicola vulgatus	99.24	0.187	5312533	16.3764	20.7058	0	37.0821	CD
		CD12_99.51_1.328_bin.3.orig.fa	CD95_98.91_0.603_bin.11.orig.fa	36	27	0	63	d__Bacteria	Firmicutes_A	c__Clostridia	o__Lachnospirales	f__Lachnospiraceae	g__Roseburia	s__Roseburia intestinalis	99.51	1.328	3995479	9.01018	6.75764	0	15.7678	CD
		CD13_100.0_0.632_bin.25.orig.fa	TD13_100.0_0.632_bin.11.orig.fa	34	55	1	90	d__Bacteria	Firmicutes_C	c__Negativicutes	o__Selenomonadales	f__Selenomonadaceae	g__Megamonas	s__Megamonas funiformis	100	0.632	2370339	14.3439	23.2034	0.421881	37.9693	CD
		CD13_72.82_0.487_bin.49.orig.fa	CD99_99.41_0.0_bin.6.orig.fa	16	0	0	16	d__Bacteria	Firmicutes_A	c__Clostridia	o__Lachnospirales	f__Lachnospiraceae	g__Mediterraneibacter	s__Mediterraneibacter torques	72.82	0.487	1996058	8.0158	0	0	8.0158	CD
		CD13_73.02_0.048_bin.24.orig.fa	TD51_99.46_0.0_bin.15.orig.fa	64	29	0	93	d__Bacteria	Bacteroidota	c__Bacteroidia	o__Bacteroidales	f__Marinifilaceae	g__Odoribacter	s__Odoribacter splanchnicus	73.02	0.048	3675792	17.4112	7.88946	0	25.3007	CD
		CD13_74.26_3.401_bin.46.orig.fa	TD33_96.08_0.0_bin.10.orig.fa	18	10	0	28	d__Bacteria	Firmicutes_A	c__Clostridia	o__Oscillospirales	f__Ruminococcaceae	g__Faecalibacterium	s__Faecalibacterium sp900539945	74.26	3.401	1758392	10.2366	5.68701	0	15.9236	CD
		CD13_74.81_1.169_bin.1.orig.fa	TD33_91.81_0.0_bin.31.orig.fa	25	21	0	46	d__Bacteria	Firmicutes_A	c__Clostridia	o__Lachnospirales	f__Lachnospiraceae	g__Bariatricus	s__Bariatricus comes	74.81	1.169	1993756	12.5391	10.5329	0	23.072	CD
		CD13_76.37_0.0_bin.28.orig.fa	CD2_99.51_0.0_bin.34.orig.fa	25	6	0	31	d__Bacteria	Firmicutes_A	c__Clostridia	o__Lachnospirales	f__Lachnospiraceae	g__Agathobacter	s__Agathobacter rectalis	76.37	0	1946597	12.8429	3.0823	0	15.9252	CD
		CD13_76.77_0.0_bin.15.orig.fa	CD32_96.93_0.191_bin.48.orig.fa	22	4	0	26	d__Bacteria	Firmicutes_A	c__Clostridia	o__Lachnospirales	f__Lachnospiraceae	g__Eisenbergiella	s__Eisenbergiella sp900066775	76.77	0	2134220	10.3082	1.87422	0	12.1824	CD
		CD13_78.60_0.0_bin.22.orig.fa	CD69_100.0_0.0_bin.21.orig.fa	20	17	0	37	d__Bacteria	Firmicutes_C	c__Negativicutes	o__Veillonellales	f__Megasphaeraceae	g__Megasphaera	s__Megasphaera sp000417505	78.6	0	1655445	12.0813	10.2691	0	22.3505	CD
		CD13_81.67_1.025_bin.20.orig.fa	TD28_99.42_0.128_bin.8.orig.fa	23	13	1	37	d__Bacteria	Bacteroidota	c__Bacteroidia	o__Bacteroidales	f__Tannerellaceae	g__Parabacteroides	s__Parabacteroides distasonis	81.67	1.025	4137480	5.55894	3.14201	0.241693	8.94264	CD
		CD13_83.60_8.175_bin.8.orig.fa	CD66_95.56_0.0_bin.2.orig.fa	20	12	0	32	d__Bacteria	Firmicutes_A	c__Clostridia	o__Lachnospirales	f__Lachnospiraceae	g__Blautia_A	s__Blautia_A sp900066165	83.6	8.175	3292714	6.07402	3.64441	0	9.71843	CD
		CD13_84.95_0.062_bin.29.permissive.fa	CD98_93.28_0.0_bin.23.orig.fa	8	9	0	17	d__Bacteria	Firmicutes_A	c__Clostridia	o__Oscillospirales	f__Oscillospiraceae	g__CAG-103	s__CAG-103 sp000432375	84.95	0.062	1912199	4.18366	4.70662	0	8.89029	CD
		CD13_85.94_0.362_bin.27.strict.fa	TD64_100.0_0.0_bin.28.orig.fa	40	45	0	85	d__Bacteria	Actinobacteriota	c__Coriobacteriia	o__Coriobacteriales	f__Eggerthellaceae	g__Adlercreutzia	s__Adlercreutzia equolifaciens	85.94	0.362	2381939	16.793	18.8922	0	35.6852	CD
		CD13_86.47_1.133_bin.40.strict.fa	CD51_98.63_0.0_bin.34.strict.fa	9	7	0	16	d__Bacteria	Firmicutes_A	c__Clostridia	o__Oscillospirales	f__Ruminococcaceae	g__Gemmiger	s__Gemmiger qucibialis	86.47	1.133	2152670	4.18085	3.25178	0	7.43263	CD
		CD13_87.92_1.006_bin.9.permissive.fa	CD5_98.32_0.0_bin.25.orig.fa	0	1	0	1	d__Bacteria	Firmicutes_A	c__Clostridia	o__Oscillospirales	f__Oscillospiraceae	g__Evtepia	s__Evtepia gabavorous	87.92	1.006	1965136	0	0.508871	0	0.508871	CD
		CD13_88.50_1.582_bin.21.orig.fa	TD81_93.67_0.632_bin.3.orig.fa	16	13	0	29	d__Bacteria	Firmicutes_A	c__Clostridia	o__Lachnospirales	f__Lachnospiraceae	g__KLE1615	s__KLE1615 sp900066985	88.5	1.582	3280245	4.87768	3.96312	0	8.8408	CD
		CD13_88.71_1.115_bin.19.orig.fa	CD12_99.25_0.0_bin.20.strict.fa	57	29	0	86	d__Bacteria	Bacteroidota	c__Bacteroidia	o__Bacteroidales	f__Bacteroidaceae	g__Paraprevotella	s__Paraprevotella clara	88.71	1.115	3322784	17.1543	8.72762	0	25.8819	CD
		CD13_91.12_1.265_bin.14.orig.fa	CD21_98.10_0.0_bin.28.orig.fa	14	6	0	20	d__Bacteria	Firmicutes_A	c__Clostridia	o__Lachnospirales	f__Lachnospiraceae	g__Enterocloster	s__Enterocloster sp000431375	91.12	1.265	3003665	4.66097	1.99756	0	6.65853	CD
		CD13_91.35_5.795_bin.36.permissive.fa	CD49_100.0_0.0_bin.44.strict.fa	1	3	0	4	d__Bacteria	Actinobacteriota	c__Actinomycetia	o__Actinomycetales	f__Bifidobacteriaceae	g__Bifidobacterium	s__Bifidobacterium adolescentis	91.35	5.795	1920903	0.520588	1.56177	0	2.08235	CD
		CD13_91.77_1.006_bin.30.orig.fa	CD39_98.29_0.0_bin.23.orig.fa	8	9	0	17	d__Bacteria	Firmicutes_A	c__Clostridia	o__Oscillospirales	f__Butyricicoccaceae	g__Agathobaculum	s__Agathobaculum butyriciproducens	91.77	1.006	2121587	3.77076	4.24211	0	8.01287	CD
		CD13_92.01_1.760_bin.32.orig.fa	CD40_98.94_0.0_bin.31.orig.fa	19	3	0	22	d__Bacteria	Firmicutes_A	c__Clostridia	o__Peptostreptococcales	f__Peptostreptococcaceae	g__Romboutsia	s__Romboutsia timonensis	92.01	1.76	2587252	7.3437	1.15953	0	8.50323	CD
		CD13_92.95_0.083_bin.45.permissive.fa	CD48_98.65_0.0_bin.24.orig.fa	29	26	1	56	d__Bacteria	Firmicutes_A	c__Clostridia	o__Oscillospirales	f__Oscillospiraceae	g__ER4	s__ER4 sp000765235	92.95	0.083	2090688	13.871	12.4361	0.478311	26.7854	CD
		CD13_92.95_0.692_bin.37.permissive.fa	TD57_97.98_0.0_bin.23.orig.fa	4	5	0	9	d__Bacteria	Firmicutes_A	c__Clostridia	o__Oscillospirales	f__Ruminococcaceae	g__Ruminococcus_C	s__Ruminococcus_C sp000433635	92.95	0.692	2374384	1.68465	2.10581	0	3.79046	CD
		CD13_93.31_3.732_bin.48.strict.fa	CD28_100.0_0.0_bin.35.orig.fa	22	29	1	52	d__Bacteria	Actinobacteriota	c__Actinomycetia	o__Actinomycetales	f__Bifidobacteriaceae	g__Bifidobacterium	s__Bifidobacterium longum	93.31	3.732	2163349	10.1694	13.4051	0.462246	24.0368	CD
		CD13_95.35_1.442_bin.18.strict.fa	CD4_99.51_0.480_bin.15.orig.fa	18	17	0	35	d__Bacteria	Bacteroidota	c__Bacteroidia	o__Bacteroidales	f__Rikenellaceae	g__Alistipes	s__Alistipes putredinis	95.35	1.442	2210363	8.14346	7.69104	0	15.8345	CD
		CD13_96.40_0.0_bin.41.orig.fa	TD5_98.24_0.0_bin.24.orig.fa	11	17	0	28	d__Bacteria	Firmicutes_A	c__Clostridia	o__Lachnospirales	f__Lachnospiraceae	g__Mediterraneibacter	s__Mediterraneibacter lactaris	96.4	0	2382939	4.61615	7.13405	0	11.7502	CD
		CD13_96.59_0.0_bin.26.orig.fa	TD50_97.27_0.0_bin.67.orig.fa	21	13	0	34	d__Bacteria	Firmicutes_A	c__Clostridia	o__Oscillospirales	f__Ruminococcaceae	g__Gemmiger	s__Gemmiger formicilis	96.59	0	2619331	8.01731	4.9631	0	12.9804	CD
		CD13_96.67_0.506_bin.42.orig.fa	CD24_99.32_0.675_bin.15.orig.fa	39	64	0	103	d__Bacteria	Bacteroidota	c__Bacteroidia	o__Bacteroidales	f__Bacteroidaceae	g__Prevotella	s__Prevotella copri	96.67	0.506	3617863	10.7798	17.69	0	28.4698	CD
		CD13_97.23_0.0_bin.35.orig.fa	TD35_99.32_0.0_bin.5.strict.fa	2	4	0	6	d__Bacteria	Firmicutes_A	c__Clostridia	o__Lachnospirales	f__Lachnospiraceae	g__Eubacterium_G	s__Eubacterium_G sp000435815	97.23	0	3689370	0.542098	1.0842	0	1.62629	CD
		CD13_97.31_0.0_bin.43.orig.fa	TD65_97.98_0.0_bin.21.orig.fa	24	24	0	48	d__Bacteria	Firmicutes_A	c__Clostridia	o__Oscillospirales	f__Acutalibacteraceae	g__CAG-217	s__CAG-217 sp000436335	97.31	0	2017624	11.8952	11.8952	0	23.7904	CD
		CD13_97.34_6.972_bin.7.orig.fa	CD21_100.0_0.0_bin.53.orig.fa	5	10	0	15	d__Bacteria	Firmicutes_A	c__Clostridia	o__Oscillospirales	f__Ruminococcaceae	g__Faecalibacterium	s__Faecalibacterium prausnitzii	97.34	6.972	2440303	2.04893	4.09785	0	6.14678	CD
		CD13_97.98_0.0_bin.38.orig.fa	CD78_98.65_0.0_bin.39.orig.fa	12	13	2	27	d__Bacteria	Firmicutes_A	c__Clostridia	o__Oscillospirales	f__Ruminococcaceae	g__Ruminococcus_C	s__Ruminococcus_C sp000980705	97.98	0	2719008	4.41337	4.78116	0.735562	9.93009	CD
		CD13_97.98_1.006_bin.39.orig.fa	TD58_97.98_0.671_bin.18.orig.fa	33	43	0	76	d__Bacteria	Firmicutes_A	c__Clostridia	o__Monoglobales_A	f__UBA1381	g__CAG-41	s__CAG-41 sp900066215	97.98	1.006	2906894	11.3523	14.7924	0	26.1447	CD
		CD13_98.11_0.0_bin.6.orig.fa	CD94_99.05_0.0_bin.1.orig.fa	44	37	0	81	d__Bacteria	Firmicutes	c__Bacilli	o__Erysipelotrichales	f__Erysipelatoclostridiaceae	g__Erysipelatoclostridium	s__Erysipelatoclostridium sp000752095	98.11	0	2921977	15.0583	12.6627	0	27.721	CD
		CD13_98.30_0.0_bin.33.orig.fa	CD48_98.49_0.0_bin.29.orig.fa	46	52	0	98	d__Bacteria	Bacteroidota	c__Bacteroidia	o__Bacteroidales	f__Muribaculaceae	g__CAG-279	s__CAG-279 sp000437795	98.3	0	2778653	16.5548	18.7141	0	35.2689	CD
		CD13_98.62_0.480_bin.5.orig.fa	TD52_99.27_0.480_bin.11.orig.fa	5	9	0	14	d__Bacteria	Bacteroidota	c__Bacteroidia	o__Bacteroidales	f__Rikenellaceae	g__Alistipes	s__Alistipes onderdonkii	98.62	0.48	3208641	1.55829	2.80493	0	4.36322	CD
		CD13_98.94_0.632_bin.47.orig.fa	TD33_98.94_0.0_bin.20.orig.fa	32	38	0	70	d__Bacteria	Firmicutes_A	c__Clostridia	o__Lachnospirales	f__Lachnospiraceae	g__Fusicatenibacter	s__Fusicatenibacter saccharivorans	98.94	0.632	3068327	10.4291	12.3846	0	22.8137	CD
		CD13_99.32_0.0_bin.23.orig.fa	CD51_99.32_0.0_bin.30.orig.fa	17	15	0	32	d__Bacteria	Firmicutes_A	c__Clostridia	o__Lachnospirales	f__Lachnospiraceae	g__Coprococcus	s__Coprococcus sp900066115	99.32	0	2627971	6.46887	5.70783	0	12.1767	CD
		CD13_99.32_0.0_bin.3.orig.fa	TD69_99.32_0.0_bin.20.strict.fa	22	35	0	57	d__Bacteria	Firmicutes_A	c__Clostridia	o__Lachnospirales	f__Lachnospiraceae	g__Coprococcus	s__Coprococcus eutactus_A	99.32	0	2970735	7.40557	11.7816	0	19.1872	CD
		CD13_99.32_1.006_bin.2.orig.fa	CD96_99.32_0.671_bin.26.orig.fa	60	33	1	94	d__Bacteria	Firmicutes_A	c__Clostridia	o__Oscillospirales	f__Acutalibacteraceae	g__Ruminococcus_E	s__Ruminococcus_E bromii_B	99.32	1.006	2415903	24.8354	13.6595	0.413924	38.9088	CD
		CD13_99.36_0.636_bin.11.orig.fa	CD88_99.36_0.0_bin.38.orig.fa	27	20	0	47	d__Bacteria	Firmicutes_A	c__Clostridia	o__Lachnospirales	f__Lachnospiraceae	g__Blautia	s__Blautia sp000436935	99.36	0.636	2807989	9.61542	7.12254	0	16.738	CD
		CD13_99.62_0.0_bin.4.orig.fa	CD30_99.62_0.0_bin.49.orig.fa	33	21	0	54	d__Bacteria	Bacteroidota	c__Bacteroidia	o__Bacteroidales	f__Barnesiellaceae	g__Barnesiella	s__Barnesiella intestinihominis	99.62	0	3154394	10.4616	6.65738	0	17.119	CD
		CD14_100.0_0.0_bin.28.orig.fa	CD21_100.0_0.0_bin.53.orig.fa	15	16	0	31	d__Bacteria	Firmicutes_A	c__Clostridia	o__Oscillospirales	f__Ruminococcaceae	g__Faecalibacterium	s__Faecalibacterium prausnitzii	100	0	2307750	6.49984	6.93316	0	13.433	CD
		CD14_100.0_0.469_bin.22.permissive.fa	CD79_100.0_0.0_bin.31.strict.fa	24	22	0	46	d__Bacteria	Actinobacteriota	c__Actinomycetia	o__Actinomycetales	f__Bifidobacteriaceae	g__Bifidobacterium	s__Bifidobacterium pseudocatenulatum	100	0.469	2237955	10.7241	9.8304	0	20.5545	CD
		CD14_100.0_5.369_bin.32.orig.fa	TD97_100.0_0.671_bin.8.orig.fa	25	18	1	44	d__Bacteria	Firmicutes_A	c__Clostridia	o__Lachnospirales	f__Lachnospiraceae	g__Anaerobutyricum	s__Anaerobutyricum hallii	100	5.369	3187763	7.84249	5.64659	0.3137	13.8028	CD
		CD14_71.03_3.448_bin.41.orig.fa	CD53_99.23_0.0_bin.16.orig.fa	17	20	0	37	d__Bacteria	Bacteroidota	c__Bacteroidia	o__Bacteroidales	f__Bacteroidaceae	g__Bacteroides	s__Bacteroides uniformis	71.03	3.448	3330228	5.10476	6.00559	0	11.1104	CD
		CD14_72.78_0.0_bin.43.permissive.fa	TD50_97.27_0.0_bin.67.orig.fa	15	12	0	27	d__Bacteria	Firmicutes_A	c__Clostridia	o__Oscillospirales	f__Ruminococcaceae	g__Gemmiger	s__Gemmiger formicilis	72.78	0	2087447	7.18581	5.74865	0	12.9345	CD
		CD14_76.52_0.0_bin.10.permissive.fa	CD82_99.51_0.0_bin.28.permissive.fa	11	9	0	20	d__Bacteria	Bacteroidota	c__Bacteroidia	o__Bacteroidales	f__Rikenellaceae	g__Alistipes	s__Alistipes shahii	76.52	0	2685599	4.09592	3.35121	0	7.44713	CD
		CD14_77.19_4.306_bin.44.orig.fa	TD59_99.36_0.316_bin.38.orig.fa	24	38	0	62	d__Bacteria	Firmicutes_A	c__Clostridia	o__Lachnospirales	f__Lachnospiraceae	g__Blautia_A	s__Blautia_A massiliensis	77.19	4.306	2395515	10.0187	15.863	0	25.8817	CD
		CD14_78.45_1.425_bin.7.orig.fa	CD58_93.35_0.681_bin.37.orig.fa	28	33	1	62	d__Bacteria	Bacteroidota	c__Bacteroidia	o__Bacteroidales	f__Bacteroidaceae	g__Phocaeicola	s__Phocaeicola sp900554435	78.45	1.425	3162890	8.85266	10.4335	0.316167	19.6023	CD
		CD14_80.83_0.671_bin.13.orig.fa	TD57_97.98_0.0_bin.23.orig.fa	8	4	0	12	d__Bacteria	Firmicutes_A	c__Clostridia	o__Oscillospirales	f__Ruminococcaceae	g__Ruminococcus_C	s__Ruminococcus_C sp000433635	80.83	0.671	1630899	4.90527	2.45264	0	7.35791	CD
		CD14_84.00_1.661_bin.6.orig.fa	TD81_93.67_0.632_bin.3.orig.fa	25	12	0	37	d__Bacteria	Firmicutes_A	c__Clostridia	o__Lachnospirales	f__Lachnospiraceae	g__KLE1615	s__KLE1615 sp900066985	84	1.661	2870972	8.70785	4.17977	0	12.8876	CD
		CD14_86.73_0.0_bin.18.permissive.fa	CD84_97.32_0.272_bin.2.orig.fa	21	19	0	40	d__Bacteria	Firmicutes_A	c__Clostridia	o__Oscillospirales	f__Ruminococcaceae	g__Faecalibacterium	s__Faecalibacterium prausnitzii_E	86.73	0	2036517	10.3117	9.32965	0	19.6414	CD
		CD14_86.91_0.0_bin.38.orig.fa	CD98_93.28_0.0_bin.23.orig.fa	16	11	0	27	d__Bacteria	Firmicutes_A	c__Clostridia	o__Oscillospirales	f__Oscillospiraceae	g__CAG-103	s__CAG-103 sp000432375	86.91	0	1846534	8.66488	5.95711	0	14.622	CD
		CD14_86.95_2.230_bin.23.strict.fa	TD99_99.18_0.495_bin.36.orig.fa	30	30	0	60	d__Bacteria	Bacteroidota	c__Bacteroidia	o__Bacteroidales	f__Bacteroidaceae	g__Bacteroides	s__Bacteroides stercoris	86.95	2.23	3450280	8.69495	8.69495	0	17.3899	CD
		CD14_87.69_0.0_bin.26.strict.fa	CD63_96.42_0.0_bin.10.orig.fa	6	10	0	16	d__Bacteria	Firmicutes_A	c__Clostridia	o__Oscillospirales	f__Oscillospiraceae	g__CAG-110	s__CAG-110 sp000434635	87.69	0	2037766	2.9444	4.90733	0	7.85174	CD
		CD14_89.66_0.586_bin.29.permissive.fa	TD27_99.96_0.037_bin.4.orig.fa	17	17	0	34	d__Bacteria	Proteobacteria	c__Gammaproteobacteria	o__Enterobacterales	f__Enterobacteriaceae	g__Escherichia	s__Escherichia flexneri	89.66	0.586	3901198	4.35764	4.35764	0	8.71527	CD
		CD14_89.74_9.159_bin.42.orig.fa	CD26_99.32_0.0_bin.26.orig.fa	16	15	1	32	d__Bacteria	Firmicutes_A	c__Clostridia	o__Lachnospirales	f__Lachnospiraceae	g__Eubacterium_G	s__Eubacterium_G ventriosum	89.74	9.159	2376869	6.73154	6.31082	0.420722	13.4631	CD
		CD14_89.99_1.538_bin.35.orig.fa	TD28_99.42_0.128_bin.8.orig.fa	94	62	0	156	d__Bacteria	Bacteroidota	c__Bacteroidia	o__Bacteroidales	f__Tannerellaceae	g__Parabacteroides	s__Parabacteroides distasonis	89.99	1.538	4438196	21.1798	13.9696	0	35.1494	CD
		CD14_91.34_0.402_bin.16.orig.fa	CD59_99.44_0.483_bin.20.orig.fa	14	19	0	33	d__Bacteria	Firmicutes_A	c__Clostridia	o__Lachnospirales	f__Lachnospiraceae	g__Roseburia	s__Roseburia hominis	91.34	0.402	2906528	4.81674	6.53701	0	11.3538	CD
		CD14_91.72_0.0_bin.4.orig.fa	CD48_98.65_0.0_bin.24.orig.fa	28	26	0	54	d__Bacteria	Firmicutes_A	c__Clostridia	o__Oscillospirales	f__Oscillospiraceae	g__ER4	s__ER4 sp000765235	91.72	0	2033059	13.7723	12.7886	0	26.561	CD
		CD14_93.22_2.750_bin.33.orig.fa	CD15_97.22_0.369_bin.2.orig.fa	12	17	0	29	d__Bacteria	Firmicutes_A	c__Clostridia	o__Lachnospirales	f__Lachnospiraceae	g__UBA11774	s__UBA11774 sp003507655	93.22	2.75	2213694	5.4208	7.67947	0	13.1003	CD
		CD14_93.29_0.0_bin.45.orig.fa	CD50_98.65_0.0_bin.27.orig.fa	28	18	0	46	d__Bacteria	Firmicutes_A	c__Clostridia	o__Lachnospirales	f__Lachnospiraceae	g__Eubacterium_F	s__Eubacterium_F sp003491505	93.29	0	2361255	11.8581	7.62306	0	19.4812	CD
		CD14_93.33_2.380_bin.14.orig.fa	CD91_91.31_0.0_bin.18.orig.fa	18	19	1	38	d__Bacteria	Firmicutes_A	c__Clostridia	o__Oscillospirales	f__Ruminococcaceae	g__Gemmiger	s__Gemmiger sp900539695	93.33	2.38	2360450	7.62566	8.04931	0.423648	16.0986	CD
		CD14_93.40_0.375_bin.27.strict.fa	CD39_99.24_0.0_bin.6.orig.fa	75	85	1	161	d__Bacteria	Bacteroidota	c__Bacteroidia	o__Bacteroidales	f__Bacteroidaceae	g__Phocaeicola	s__Phocaeicola vulgatus	93.4	0.375	4513535	16.6167	18.8322	0.221556	35.6705	CD
		CD14_93.54_3.830_bin.11.strict.fa	TD64_100.0_0.0_bin.28.orig.fa	65	34	0	99	d__Bacteria	Actinobacteriota	c__Coriobacteriia	o__Coriobacteriales	f__Eggerthellaceae	g__Adlercreutzia	s__Adlercreutzia equolifaciens	93.54	3.83	2544381	25.5465	13.3628	0	38.9093	CD
		CD14_94.63_0.0_bin.15.orig.fa	CD76_98.65_0.0_bin.35.orig.fa	23	13	0	36	d__Bacteria	Firmicutes_A	c__Clostridia	o__Lachnospirales	f__Lachnospiraceae	g__TF01-11	s__TF01-11 sp003149875	94.63	0	2620858	8.77575	4.96021	0	13.736	CD
		CD14_95.67_0.0_bin.50.orig.fa	TD69_99.32_0.0_bin.20.strict.fa	18	19	0	37	d__Bacteria	Firmicutes_A	c__Clostridia	o__Lachnospirales	f__Lachnospiraceae	g__Coprococcus	s__Coprococcus eutactus_A	95.67	0	2917548	6.16956	6.51232	0	12.6819	CD
		CD14_95.77_0.0_bin.47.strict.fa	CD28_100.0_0.0_bin.35.orig.fa	21	17	0	38	d__Bacteria	Actinobacteriota	c__Actinomycetia	o__Actinomycetales	f__Bifidobacteriaceae	g__Bifidobacterium	s__Bifidobacterium longum	95.77	0	2100343	9.99837	8.09392	0	18.0923	CD
		CD14_96.64_0.0_bin.1.orig.fa	TD2_98.65_0.0_bin.43.orig.fa	19	22	0	41	d__Bacteria	Firmicutes_A	c__Clostridia	o__Lachnospirales	f__Lachnospiraceae	g__CAG-127	s__CAG-127 sp900319515	96.64	0	2649774	7.17042	8.30259	0	15.473	CD
		CD14_96.64_0.0_bin.9.permissive.fa	CD69_97.98_0.0_bin.9.orig.fa	22	25	1	48	d__Bacteria	Firmicutes_A	c__Clostridia	o__Oscillospirales	f__Ruminococcaceae	g__Ruminococcus_C	s__Ruminococcus_C callidus	96.64	0	2499753	8.80087	10.001	0.40004	19.2019	CD
		CD14_96.64_2.348_bin.3.orig.fa	TD58_97.98_0.671_bin.18.orig.fa	24	30	0	54	d__Bacteria	Firmicutes_A	c__Clostridia	o__Monoglobales_A	f__UBA1381	g__CAG-41	s__CAG-41 sp900066215	96.64	2.348	3306993	7.25735	9.07169	0	16.329	CD
		CD14_96.95_0.0_bin.20.orig.fa	TD5_98.24_0.0_bin.24.orig.fa	12	21	0	33	d__Bacteria	Firmicutes_A	c__Clostridia	o__Lachnospirales	f__Lachnospiraceae	g__Mediterraneibacter	s__Mediterraneibacter lactaris	96.95	0	2395499	5.00939	8.76644	0	13.7758	CD
		CD14_97.31_0.0_bin.46.permissive.fa	TD65_97.98_0.0_bin.21.orig.fa	23	27	0	50	d__Bacteria	Firmicutes_A	c__Clostridia	o__Oscillospirales	f__Acutalibacteraceae	g__CAG-217	s__CAG-217 sp000436335	97.31	0	2099864	10.9531	12.858	0	23.8111	CD
		CD14_97.31_0.335_bin.34.orig.fa	CD58_98.65_0.335_bin.25.orig.fa	36	30	0	66	d__Bacteria	Firmicutes_A	c__Clostridia	o__Oscillospirales	f__Acutalibacteraceae	g__Ruminococcus_E	s__Ruminococcus_E sp003526955	97.31	0.335	2102444	17.1229	14.2691	0	31.392	CD
		CD14_97.31_1.627_bin.31.orig.fa	TD60_97.98_0.732_bin.21.orig.fa	24	25	0	49	d__Bacteria	Firmicutes_A	c__Clostridia	o__Lachnospirales	f__Lachnospiraceae	g__Coprococcus_A	s__Coprococcus_A catus	97.31	1.627	2779080	8.63595	8.99578	0	17.6317	CD
		CD14_98.06_1.265_bin.51.orig.fa	TD38_100.0_0.0_bin.39.orig.fa	41	20	0	61	d__Bacteria	Firmicutes_A	c__Clostridia	o__Lachnospirales	f__Lachnospiraceae	g__UMGS1375	s__UMGS1375 sp900066615	98.06	1.265	2705262	15.1556	7.393	0	22.5486	CD
		CD14_98.30_0.241_bin.12.orig.fa	CD2_99.51_0.0_bin.34.orig.fa	83	69	1	153	d__Bacteria	Firmicutes_A	c__Clostridia	o__Lachnospirales	f__Lachnospiraceae	g__Agathobacter	s__Agathobacter rectalis	98.3	0.241	3065880	27.0722	22.5058	0.326171	49.9041	CD
		CD14_98.31_0.057_bin.8.orig.fa	TD33_98.94_0.0_bin.20.orig.fa	26	25	0	51	d__Bacteria	Firmicutes_A	c__Clostridia	o__Lachnospirales	f__Lachnospiraceae	g__Fusicatenibacter	s__Fusicatenibacter saccharivorans	98.31	0.057	2695424	9.64598	9.27498	0	18.921	CD
		CD14_98.32_0.671_bin.19.orig.fa	CD5_98.32_0.0_bin.25.orig.fa	0	1	0	1	d__Bacteria	Firmicutes_A	c__Clostridia	o__Oscillospirales	f__Oscillospiraceae	g__Evtepia	s__Evtepia gabavorous	98.32	0.671	2429757	0	0.411564	0	0.411564	CD
		CD14_98.55_0.961_bin.17.strict.fa	CD4_99.51_0.480_bin.15.orig.fa	11	18	0	29	d__Bacteria	Bacteroidota	c__Bacteroidia	o__Bacteroidales	f__Rikenellaceae	g__Alistipes	s__Alistipes putredinis	98.55	0.961	2405224	4.57338	7.48371	0	12.0571	CD
		CD14_98.63_0.0_bin.36.strict.fa	CD2_99.31_0.0_bin.25.orig.fa	59	37	0	96	d__Bacteria	Firmicutes_A	c__Clostridia	o__Oscillospirales	f__Ruminococcaceae	g__Ruminococcus_D	s__Ruminococcus_D bicirculans	98.63	0	2736101	21.5635	13.5229	0	35.0864	CD
		CD14_98.72_0.0_bin.49.orig.fa	CD88_99.36_0.0_bin.38.orig.fa	35	18	0	53	d__Bacteria	Firmicutes_A	c__Clostridia	o__Lachnospirales	f__Lachnospiraceae	g__Blautia	s__Blautia sp000436935	98.72	0	3019709	11.5905	5.96084	0	17.5514	CD
		CD14_99.05_0.0_bin.37.orig.fa	CD94_99.05_0.0_bin.1.orig.fa	45	28	0	73	d__Bacteria	Firmicutes	c__Bacilli	o__Erysipelotrichales	f__Erysipelatoclostridiaceae	g__Erysipelatoclostridium	s__Erysipelatoclostridium sp000752095	99.05	0	2672605	16.8375	10.4767	0	27.3142	CD
		CD14_99.30_1.165_bin.30.orig.fa	TD64_97.20_0.466_bin.20.orig.fa	25	32	1	58	d__Bacteria	Firmicutes_A	c__Clostridia_A	o__Christensenellales	f__CAG-74	g__UBA11524	s__UBA11524 sp000437595	99.3	1.165	3233666	7.73116	9.89589	0.309247	17.9363	CD
		CD14_99.32_0.671_bin.5.strict.fa	CD39_98.29_0.0_bin.23.orig.fa	22	26	0	48	d__Bacteria	Firmicutes_A	c__Clostridia	o__Oscillospirales	f__Butyricicoccaceae	g__Agathobaculum	s__Agathobaculum butyriciproducens	99.32	0.671	2569733	8.5612	10.1178	0	18.679	CD
		CD14_99.32_1.342_bin.21.orig.fa	CD59_99.32_1.342_bin.19.strict.fa	26	8	0	34	d__Bacteria	Firmicutes_A	c__Clostridia	o__Lachnospirales	f__CAG-274	g__CAG-274	s__CAG-274 sp900545305	99.32	1.342	2167061	11.9978	3.69164	0	15.6895	CD
		CD14_99.90_1.497_bin.40.orig.fa	CD12_99.98_1.497_bin.25.permissive.fa	15	7	0	22	d__Bacteria	Firmicutes_C	c__Negativicutes	o__Acidaminococcales	f__Acidaminococcaceae	g__Phascolarctobacterium	s__Phascolarctobacterium faecium	99.9	1.497	2361516	6.35185	2.9642	0	9.31605	CD
		CD15_100.0_0.0_bin.13.orig.fa	CD49_100.0_0.0_bin.44.strict.fa	18	21	1	40	d__Bacteria	Actinobacteriota	c__Actinomycetia	o__Actinomycetales	f__Bifidobacteriaceae	g__Bifidobacterium	s__Bifidobacterium adolescentis	100	0	2042111	8.81441	10.2835	0.489689	19.5876	CD
		CD15_100.0_0.0_bin.25.permissive.fa	TD10_100.0_0.0_bin.51.orig.fa	14	12	0	26	d__Archaea	Methanobacteriota	c__Methanobacteria	o__Methanobacteriales	f__Methanobacteriaceae	g__Methanobrevibacter_A	s__Methanobrevibacter_A smithii	100	0	1838158	7.61632	6.52827	0	14.1446	CD
		CD15_70.72_1.118_bin.68.orig.fa	TD16_98.65_0.671_bin.19.orig.fa	15	4	0	19	d__Bacteria	Firmicutes_A	c__Clostridia	o__Lachnospirales	f__Lachnospiraceae	g__Anaerostipes	s__Anaerostipes hadrus	70.72	1.118	1611704	9.30692	2.48185	0	11.7888	CD
		CD15_73.52_1.724_bin.77.strict.fa	TD89_94.56_1.570_bin.3.strict.fa	29	28	0	57	d__Bacteria	Firmicutes_A	c__Clostridia	o__Lachnospirales	f__Lachnospiraceae	g__Acetatifactor	s__Acetatifactor sp900066365	73.52	1.724	2232377	12.9906	12.5427	0	25.5333	CD
		CD15_74.93_1.286_bin.50.orig.fa	CD95_90.60_0.0_bin.62.orig.fa	13	15	0	28	d__Bacteria	Firmicutes_A	c__Clostridia	o__Oscillospirales	f__Oscillospiraceae	g__UBA738	s__UBA738 sp003522945	74.93	1.286	1978545	6.57048	7.58133	0	14.1518	CD
		CD15_75.34_3.448_bin.40.permissive.fa	CD53_99.23_0.0_bin.16.orig.fa	20	26	1	47	d__Bacteria	Bacteroidota	c__Bacteroidia	o__Bacteroidales	f__Bacteroidaceae	g__Bacteroides	s__Bacteroides uniformis	75.34	3.448	4402092	4.54329	5.90628	0.227165	10.6767	CD
		CD15_75.60_0.943_bin.54.orig.fa	CD94_99.05_0.0_bin.1.orig.fa	20	12	0	32	d__Bacteria	Firmicutes	c__Bacilli	o__Erysipelotrichales	f__Erysipelatoclostridiaceae	g__Erysipelatoclostridium	s__Erysipelatoclostridium sp000752095	75.6	0.943	2013489	9.93301	5.9598	0	15.8928	CD
		CD15_75.70_2.684_bin.41.orig.fa	TD86_91.94_0.0_bin.18.strict.fa	17	2	0	19	d__Bacteria	Firmicutes_A	c__Clostridia	o__Oscillospirales	f__Oscillospiraceae	g__CAG-170	s__CAG-170 sp000432135	75.7	2.684	1942003	8.75385	1.02986	0	9.78371	CD
		CD15_76.67_1.175_bin.70.permissive.fa	CD59_99.44_0.483_bin.20.orig.fa	13	8	0	21	d__Bacteria	Firmicutes_A	c__Clostridia	o__Lachnospirales	f__Lachnospiraceae	g__Roseburia	s__Roseburia hominis	76.67	1.175	2247858	5.78328	3.55894	0	9.34223	CD
		CD15_77.47_0.0_bin.36.permissive.fa	CD77_100.0_0.0_bin.33.orig.fa	25	9	0	34	d__Bacteria	Desulfobacterota	c__Desulfovibrionia	o__Desulfovibrionales	f__Desulfovibrionaceae	g__Bilophila	s__Bilophila wadsworthia	77.47	0	3452584	7.24095	2.60674	0	9.8477	CD
		CD15_79.16_4.960_bin.8.strict.fa	TD41_95.02_0.335_bin.6.orig.fa	2	5	0	7	d__Bacteria	Firmicutes_A	c__Clostridia	o__Oscillospirales	f__Oscillospiraceae	g__Oscillibacter	s__Oscillibacter sp001916835	79.16	4.96	2073258	0.964665	2.41166	0	3.37633	CD
		CD15_79.82_1.724_bin.18.orig.fa	TD81_93.67_0.632_bin.3.orig.fa	22	7	0	29	d__Bacteria	Firmicutes_A	c__Clostridia	o__Lachnospirales	f__Lachnospiraceae	g__KLE1615	s__KLE1615 sp900066985	79.82	1.724	2931051	7.50584	2.38822	0	9.89406	CD
		CD15_80.10_1.898_bin.1.orig.fa	TD21_99.36_0.0_bin.32.orig.fa	13	3	0	16	d__Bacteria	Firmicutes_A	c__Clostridia	o__Lachnospirales	f__Lachnospiraceae	g__Blautia_A	s__Blautia_A wexlerae	80.1	1.898	2322926	5.59639	1.29147	0	6.88786	CD
		CD15_80.15_5.426_bin.80.strict.fa	CD50_98.65_0.0_bin.27.orig.fa	33	23	0	56	d__Bacteria	Firmicutes_A	c__Clostridia	o__Lachnospirales	f__Lachnospiraceae	g__Eubacterium_F	s__Eubacterium_F sp003491505	80.15	5.426	2481668	13.2975	9.26796	0	22.5655	CD
		CD15_80.25_0.961_bin.67.orig.fa	CD82_99.51_0.0_bin.28.permissive.fa	14	8	0	22	d__Bacteria	Bacteroidota	c__Bacteroidia	o__Bacteroidales	f__Rikenellaceae	g__Alistipes	s__Alistipes shahii	80.25	0.961	2320721	6.03261	3.4472	0	9.47981	CD
		CD15_80.94_0.837_bin.3.permissive.fa	CD16_96.50_0.233_bin.68.orig.fa	13	11	0	24	d__Bacteria	Firmicutes_A	c__Clostridia_A	o__Christensenellales	f__CAG-74	g__SFFH01	s__SFFH01 sp900542395	80.94	0.837	2346264	5.54072	4.6883	0	10.229	CD
		CD15_83.26_1.013_bin.5.strict.fa	CD34_99.53_0.0_bin.46.orig.fa	2	4	0	6	d__Bacteria	Actinobacteriota	c__Actinomycetia	o__Actinomycetales	f__Bifidobacteriaceae	g__Bifidobacterium	s__Bifidobacterium bifidum	83.26	1.013	1973927	1.01321	2.02642	0	3.03963	CD
		CD15_84.56_0.0_bin.69.orig.fa	TD33_98.94_0.0_bin.20.orig.fa	11	8	0	19	d__Bacteria	Firmicutes_A	c__Clostridia	o__Lachnospirales	f__Lachnospiraceae	g__Fusicatenibacter	s__Fusicatenibacter saccharivorans	84.56	0	2242147	4.90601	3.56801	0	8.47402	CD
		CD15_84.72_0.671_bin.51.orig.fa	TD81_93.93_1.342_bin.54.permissive.fa	29	8	0	37	d__Bacteria	Firmicutes_A	c__Clostridia_A	o__Christensenellales	f__CAG-138	g__PeH17	s__PeH17 sp000435055	84.72	0.671	1899270	15.269	4.21214	0	19.4812	CD
		CD15_87.62_1.707_bin.74.strict.fa	CD24_99.32_0.675_bin.15.orig.fa	73	77	0	150	d__Bacteria	Bacteroidota	c__Bacteroidia	o__Bacteroidales	f__Bacteroidaceae	g__Prevotella	s__Prevotella copri	87.62	1.707	3460494	21.0953	22.2512	0	43.3464	CD
		CD15_87.71_0.292_bin.63.orig.fa	TD3_99.41_0.0_bin.37.orig.fa	19	26	0	45	d__Bacteria	Firmicutes_A	c__Clostridia	o__Lachnospirales	f__Lachnospiraceae	g__Dorea	s__Dorea longicatena	87.71	0.292	2271933	8.36292	11.444	0	19.8069	CD
		CD15_88.51_1.119_bin.10.orig.fa	CD97_98.52_0.0_bin.13.strict.fa	25	27	0	52	d__Bacteria	Bacteroidota	c__Bacteroidia	o__Bacteroidales	f__Bacteroidaceae	g__Phocaeicola	s__Phocaeicola plebeius_A	88.51	1.119	3631531	6.88415	7.43488	0	14.319	CD
		CD15_89.68_3.628_bin.31.orig.fa	CD51_98.63_0.0_bin.34.strict.fa	11	6	0	17	d__Bacteria	Firmicutes_A	c__Clostridia	o__Oscillospirales	f__Ruminococcaceae	g__Gemmiger	s__Gemmiger qucibialis	89.68	3.628	2161015	5.0902	2.77647	0	7.86667	CD
		CD15_89.95_2.315_bin.56.orig.fa	CD59_99.32_1.342_bin.19.strict.fa	23	12	0	35	d__Bacteria	Firmicutes_A	c__Clostridia	o__Lachnospirales	f__CAG-274	g__CAG-274	s__CAG-274 sp900545305	89.95	2.315	2270348	10.1306	5.28553	0	15.4161	CD
		CD15_90.76_7.382_bin.33.strict.fa	CD48_98.65_0.0_bin.24.orig.fa	15	18	0	33	d__Bacteria	Firmicutes_A	c__Clostridia	o__Oscillospirales	f__Oscillospiraceae	g__ER4	s__ER4 sp000765235	90.76	7.382	1834674	8.17584	9.81101	0	17.9868	CD
		CD15_92.52_1.207_bin.14.orig.fa	CD46_97.34_0.552_bin.38.orig.fa	35	31	0	66	d__Bacteria	Firmicutes_A	c__Clostridia	o__Lachnospirales	f__Lachnospiraceae	g__Agathobacter	s__Agathobacter faecis	92.52	1.207	2595727	13.4837	11.9427	0	25.4264	CD
		CD15_93.15_0.0_bin.46.orig.fa	CD98_93.28_0.0_bin.23.orig.fa	22	19	0	41	d__Bacteria	Firmicutes_A	c__Clostridia	o__Oscillospirales	f__Oscillospiraceae	g__CAG-103	s__CAG-103 sp000432375	93.15	0	1983333	11.0924	9.57983	0	20.6723	CD
		CD15_93.17_0.022_bin.23.orig.fa	CD48_98.49_0.0_bin.29.orig.fa	50	51	0	101	d__Bacteria	Bacteroidota	c__Bacteroidia	o__Bacteroidales	f__Muribaculaceae	g__CAG-279	s__CAG-279 sp000437795	93.17	0.022	2294666	21.7897	22.2255	0	44.0151	CD
		CD15_94.02_0.0_bin.38.strict.fa	TD38_100.0_0.0_bin.39.orig.fa	16	26	0	42	d__Bacteria	Firmicutes_A	c__Clostridia	o__Lachnospirales	f__Lachnospiraceae	g__UMGS1375	s__UMGS1375 sp900066615	94.02	0	2494507	6.41409	10.4229	0	16.837	CD
		CD15_94.72_0.207_bin.24.orig.fa	CD36_98.13_0.621_bin.28.orig.fa	17	12	0	29	d__Bacteria	Proteobacteria	c__Gammaproteobacteria	o__Burkholderiales	f__Burkholderiaceae	g__Sutterella	s__Sutterella wadsworthensis_A	94.72	0.207	2510032	6.77282	4.78082	0	11.5536	CD
		CD15_94.83_3.302_bin.58.orig.fa	CD12_99.25_0.0_bin.20.strict.fa	60	46	0	106	d__Bacteria	Bacteroidota	c__Bacteroidia	o__Bacteroidales	f__Bacteroidaceae	g__Paraprevotella	s__Paraprevotella clara	94.83	3.302	3620196	16.5737	12.7065	0	29.2802	CD
		CD15_95.16_0.909_bin.11.orig.fa	CD13_99.37_0.0_bin.16.orig.fa	20	23	1	44	d__Bacteria	Bacteroidota	c__Bacteroidia	o__Bacteroidales	f__Tannerellaceae	g__Parabacteroides	s__Parabacteroides merdae	95.16	0.909	4065247	4.91975	5.65771	0.245988	10.8235	CD
		CD15_95.16_1.062_bin.73.orig.fa	CD44_99.03_0.740_bin.22.orig.fa	26	23	0	49	d__Bacteria	Firmicutes_A	c__Clostridia	o__Lachnospirales	f__Lachnospiraceae	g__CAG-45	s__CAG-45 sp900066395	95.16	1.062	2440522	10.6535	9.42421	0	20.0777	CD
		CD15_95.40_0.0_bin.66.strict.fa	CD39_99.24_0.0_bin.6.orig.fa	44	37	0	81	d__Bacteria	Bacteroidota	c__Bacteroidia	o__Bacteroidales	f__Bacteroidaceae	g__Phocaeicola	s__Phocaeicola vulgatus	95.4	0	4237755	10.3829	8.73104	0	19.1139	CD
		CD15_96.12_0.0_bin.29.permissive.fa	TD66_98.65_0.0_bin.14.orig.fa	16	21	0	37	d__Bacteria	Firmicutes_A	c__Clostridia	o__Lachnospirales	f__Lachnospiraceae	g__TF01-11	s__TF01-11 sp001916135	96.12	0	2816815	5.68017	7.45523	0	13.1354	CD
		CD15_96.23_0.017_bin.44.strict.fa	TD51_99.46_0.0_bin.15.orig.fa	73	47	1	121	d__Bacteria	Bacteroidota	c__Bacteroidia	o__Bacteroidales	f__Marinifilaceae	g__Odoribacter	s__Odoribacter splanchnicus	96.23	0.017	3948793	18.4867	11.9024	0.253242	30.6423	CD
		CD15_96.68_2.074_bin.64.permissive.fa	TD2_98.65_0.0_bin.43.orig.fa	21	16	0	37	d__Bacteria	Firmicutes_A	c__Clostridia	o__Lachnospirales	f__Lachnospiraceae	g__CAG-127	s__CAG-127 sp900319515	96.68	2.074	2557913	8.20982	6.2551	0	14.4649	CD
		CD15_96.79_0.961_bin.65.strict.fa	CD4_99.51_0.480_bin.15.orig.fa	12	25	0	37	d__Bacteria	Bacteroidota	c__Bacteroidia	o__Bacteroidales	f__Rikenellaceae	g__Alistipes	s__Alistipes putredinis	96.79	0.961	2426236	4.94593	10.304	0	15.25	CD
		CD15_97.98_0.559_bin.59.strict.fa	TD65_97.98_0.0_bin.21.orig.fa	18	15	0	33	d__Bacteria	Firmicutes_A	c__Clostridia	o__Oscillospirales	f__Acutalibacteraceae	g__CAG-217	s__CAG-217 sp000436335	97.98	0.559	1859339	9.68086	8.06738	0	17.7482	CD
		CD15_97.98_0.793_bin.28.orig.fa	CD78_98.65_0.0_bin.39.orig.fa	10	7	0	17	d__Bacteria	Firmicutes_A	c__Clostridia	o__Oscillospirales	f__Ruminococcaceae	g__Ruminococcus_C	s__Ruminococcus_C sp000980705	97.98	0.793	2498345	4.00265	2.80185	0	6.8045	CD
		CD15_98.25_1.274_bin.34.strict.fa	TD64_97.20_0.466_bin.20.orig.fa	32	22	1	55	d__Bacteria	Firmicutes_A	c__Clostridia_A	o__Christensenellales	f__CAG-74	g__UBA11524	s__UBA11524 sp000437595	98.25	1.274	3045899	10.5059	7.22283	0.32831	18.0571	CD
		CD15_98.65_0.335_bin.20.strict.fa	CD58_98.65_0.335_bin.25.orig.fa	35	28	0	63	d__Bacteria	Firmicutes_A	c__Clostridia	o__Oscillospirales	f__Acutalibacteraceae	g__Ruminococcus_E	s__Ruminococcus_E sp003526955	98.65	0.335	2205153	15.8719	12.6975	0	28.5694	CD
		CD15_98.65_0.335_bin.71.orig.fa	TD16_99.32_0.0_bin.3.orig.fa	30	11	0	41	d__Bacteria	Firmicutes_A	c__Clostridia	o__Oscillospirales	f__Acutalibacteraceae	g__Eubacterium_R	s__Eubacterium_R sp000434995	98.65	0.335	1898609	15.801	5.79372	0	21.5948	CD
		CD15_98.87_1.714_bin.49.permissive.fa	CD28_100.0_0.480_bin.18.strict.fa	15	12	0	27	d__Bacteria	Bacteroidota	c__Bacteroidia	o__Bacteroidales	f__Rikenellaceae	g__Alistipes_A	s__Alistipes_A sp900539755	98.87	1.714	2541249	5.90261	4.72209	0	10.6247	CD
		CD15_99.40_0.037_bin.47.strict.fa	CD92_100.0_0.037_bin.46.strict.fa	26	21	0	47	d__Bacteria	Proteobacteria	c__Gammaproteobacteria	o__Enterobacterales	f__Enterobacteriaceae	g__Klebsiella	s__Klebsiella pneumoniae	99.4	0.037	5259043	4.94387	3.99312	0	8.93699	CD
		CD15_99.40_0.598_bin.17.orig.fa	CD95_100.0_0.598_bin.72.orig.fa	45	52	0	97	d__Bacteria	Firmicutes_C	c__Negativicutes	o__Acidaminococcales	f__Acidaminococcaceae	g__Phascolarctobacterium_A	s__Phascolarctobacterium_A succinatutens	99.4	0.598	2292469	19.6295	22.683	0	42.3125	CD
		CD16_100.0_0.0_bin.47.orig.fa	TD10_100.0_0.0_bin.51.orig.fa	24	31	0	55	d__Archaea	Methanobacteriota	c__Methanobacteria	o__Methanobacteriales	f__Methanobacteriaceae	g__Methanobrevibacter_A	s__Methanobrevibacter_A smithii	100	0	1725618	13.9081	17.9646	0	31.8726	CD
		CD16_70.72_0.167_bin.72.orig.fa	CD69_97.98_0.0_bin.9.orig.fa	3	5	0	8	d__Bacteria	Firmicutes_A	c__Clostridia	o__Oscillospirales	f__Ruminococcaceae	g__Ruminococcus_C	s__Ruminococcus_C callidus	70.72	0.167	1932138	1.55268	2.58781	0	4.14049	CD
		CD16_74.13_0.0_bin.11.orig.fa	CD40_98.94_0.0_bin.31.orig.fa	24	50	0	74	d__Bacteria	Firmicutes_A	c__Clostridia	o__Peptostreptococcales	f__Peptostreptococcaceae	g__Romboutsia	s__Romboutsia timonensis	74.13	0	2736433	8.77054	18.272	0	27.0425	CD
		CD16_75.46_1.072_bin.73.orig.fa	CD99_99.41_0.0_bin.6.orig.fa	10	1	0	11	d__Bacteria	Firmicutes_A	c__Clostridia	o__Lachnospirales	f__Lachnospiraceae	g__Mediterraneibacter	s__Mediterraneibacter torques	75.46	1.072	1756418	5.69341	0.569341	0	6.26275	CD
		CD16_75.59_1.251_bin.15.orig.fa	CD37_98.65_0.0_bin.42.orig.fa	24	12	0	36	d__Bacteria	Firmicutes_A	c__Clostridia	o__Oscillospirales	f__Acutalibacteraceae	g__Ruminococcus_H	s__Ruminococcus_H sp003531055	75.59	1.251	1704784	14.078	7.03901	0	21.117	CD
		CD16_77.13_0.223_bin.61.orig.fa	CD98_93.28_0.0_bin.23.orig.fa	6	5	0	11	d__Bacteria	Firmicutes_A	c__Clostridia	o__Oscillospirales	f__Oscillospiraceae	g__CAG-103	s__CAG-103 sp000432375	77.13	0.223	1320425	4.54399	3.78666	0	8.33065	CD
[truncated: 7,745 more rows]

## Sheet: Fig.2d
## Fig.2d
[truncated: 4,331 more rows]

## Sheet: Fig.3a
## Fig.3a
[truncated: 269 more rows]

## Sheet: Fig3.b
## Fig3.b
[truncated: 754 more rows]

## Sheet: Fig3.c
## Fig3.c
[truncated: 746 more rows]

## Sheet: Fig3.d-i
## Fig3.d-i
[truncated: 101 more rows]

[truncated: 16 more sheets: Fig.4a, Fig.4b, Fig.4c&&Fig.S11, Fig. S1a, Fig. S1b, Fig. S1c, Fig. S1d, Fig. S1e, Fig. S1f, Fig. S2,  Fig. S5, Fig.S6ab, Fig.S6 cd, Fig.S7, Fig.S9, Fig.S10]
